# Supplementary material for: Distinct changes in tomato-associated multi-kingdom microbiomes during Meloidogyne incognita parasitism
Source: Environ Microbiome. 2024 Jul 27;19:53. doi: 10.1186/s40793-024-00597-y (PMC11282865; doi:10.1186/s40793-024-00597-y)
Supplement: Supplementary file 1 — Supplementary Material 1 [file 40793_2024_597_MOESM1_ESM.xlsx]

## Sheet: DA_Bacteria_RS_RTS
Differentially enriched bacterial ASVs (top 20) in rhizosphere and root when comparing non-inoculated and RKN-inoculated samples using all the dataset (pooled time points)
Rhizosphere
	logFC	AveExpr	t	P.Value	adj.P.Val	B	OTU	volcano_y	threshold	Taxa	Treatment
1	76.4276	0.264064	39.8011	0.000817026	0.00229576	-2.20089	ASV_2969	2.63907	noRKNras	Fusibacter	Non-inoculated
2	58.2152	0.31727	25.3297	5.04298e-07	5.51491e-06	4.70362	ASV_1091	5.25846	noRKNras	Pseudarthrobacter	Non-inoculated
3	52.7298	0.121113	38.7106	0.000417552	0.00130465	-1.66421	ASV_5397	2.88451	noRKNras	Dactylosporangium	Non-inoculated
4	51.9615	1.12457	6.36347	7.32003e-05	0.000293025	1.9954	ASV_301	3.53309	noRKNras	Fusibacter	Non-inoculated
5	49.0433	0.291392	24.2864	5.8876e-06	3.76644e-05	2.53167	ASV_3490	4.42407	noRKNras	Youngiibacter	Non-inoculated
6	48.2885	0.117407	38.3214	0.00401488	0.009521	-3.31609	ASV_6576	2.02132	noRKNras	Herminiimonas	Non-inoculated
7	47.7017	0.455254	12.4751	0.000122131	0.00045233	1.52178	ASV_1365	3.34454	noRKNras	Herbaspirillum	Non-inoculated
8	44.5116	0.547006	9.54594	1.4406e-05	7.59433e-05	3.67479	ASV_1580	4.11951	noRKNras	Herbaspirillum	Non-inoculated
9	43.9416	0.251776	22.3363	9.26612e-07	8.64393e-06	4.52516	ASV_2367	5.06329	noRKNras	Anaerolinea	Non-inoculated
10	42.7899	0.308198	58.4454	1.33231e-08	2.598e-07	4.79941	ASV_2401	6.58536	noRKNras	Bosea	Non-inoculated
11	41.9052	0.193145	38.7334	0.000230231	0.000784481	-0.9482	ASV_4180	3.10542	noRKNras	Acetoanaerobium	Non-inoculated
12	40.6766	0.366741	14.0432	2.63956e-07	3.39058e-06	7.35887	ASV_2334	5.46973	noRKNras	Acidaminobacter	Non-inoculated
13	38.792	0.472408	10.2237	3.16396e-05	0.000147165	2.87764	ASV_2133	3.8322	noRKNras	Shinella	Non-inoculated
14	38.487	0.109749	48.9007	0.000647984	0.00188119	-1.69115	ASV_7465	2.72557	noRKNras	Pseudomonas	Non-inoculated
15	38.1682	0.253515	46.8682	5.79772e-07	6.15319e-06	2.7355	ASV_3528	5.2109	noRKNras	Caulobacter	Non-inoculated
16	38.1174	0.399901	11.8517	1.76839e-06	1.39277e-05	5.58537	ASV_2074	4.85612	noRKNras	Fusibacter	Non-inoculated
17	37.0264	0.106539	26.0449	5.04783e-05	0.000216422	0.6723	ASV_8220	3.6647	noRKNras	Youngiibacter	Non-inoculated
18	35.6749	0.195915	21.8902	1.95833e-05	9.75248e-05	1.76551	ASV_4983	4.01088	noRKNras	Fusibacter	Non-inoculated
19	35.4987	0.127156	28.2888	0.0014373	0.00381044	-2.93574	ASV_6048	2.41902	noRKNras	Paenibacillus	Non-inoculated
20	35.1871	0.24862	16.684	0.000573005	0.00170479	-0.355766	ASV_2546	2.76833	noRKNras	Brevundimonas	Non-inoculated
21	-64.4154	0.146789	-70.3118	0.00157843	0.00414722	-2.8518	ASV_2641	2.38224	sterileRKNras	Bryobacter	RKN-inoculated
22	-56.4149	0.415526	-13.175	4.46695e-06	2.9875e-05	4.11833	ASV_1144	4.52469	sterileRKNras	Sphingomonas	RKN-inoculated
23	-56.3506	0.339155	-59.6148	7.51692e-08	1.19863e-06	2.04739	ASV_2292	5.92131	sterileRKNras	Microvirga	RKN-inoculated
24	-55.1609	0.140508	-35.6519	0.000428052	0.00133231	-1.73577	ASV_3856	2.87539	sterileRKNras	Bryobacter	RKN-inoculated
25	-52.4225	0.258514	-18.1907	0.000376674	0.00120722	-0.218348	ASV_1367	2.91821	sterileRKNras	Paenarthrobacter	RKN-inoculated
26	-51.7719	0.20746	-10.8289	4.45507e-05	0.000195143	1.98245	ASV_2339	3.70965	sterileRKNras	Nordella	RKN-inoculated
27	-48.4624	0.134073	-30.009	1.52051e-06	1.24604e-05	1.56616	ASV_7024	4.90447	sterileRKNras	Candidatus Koribacter	RKN-inoculated
28	-46.7713	0.108198	-38.002	0.00011305	0.000423055	-1.23144	ASV_5062	3.3736	sterileRKNras	Roseimicrobium	RKN-inoculated
29	-43.8187	0.321334	-18.236	2.47545e-07	3.24414e-06	6.69305	ASV_1087	5.4889	sterileRKNras	Nocardioides	RKN-inoculated
30	-42.012	0.307946	-18.512	7.66017e-07	7.40913e-06	5.6826	ASV_1787	5.13023	sterileRKNras	Mycobacterium	RKN-inoculated
31	-41.7742	0.143083	-84.0601	0.00225521	0.0056722	-2.50009	ASV_4128	2.24625	sterileRKNras	OM27 clade	RKN-inoculated
32	-40.9998	0.179988	-33.9732	2.18468e-06	1.67976e-05	1.64366	ASV_3535	4.77475	sterileRKNras	Chthonomonas	RKN-inoculated
33	-40.089	0.22122	-21.0402	4.5258e-07	5.34672e-06	5.96742	ASV_3095	5.27191	sterileRKNras	Bauldia	RKN-inoculated
34	-39.5294	0.112581	-60.7318	0.00381006	0.00910196	-2.83612	ASV_3598	2.04086	sterileRKNras	Mycobacterium	RKN-inoculated
35	-38.4749	0.512687	-10.345	2.77306e-07	3.52016e-06	7.35178	ASV_1256	5.45344	sterileRKNras	Nakamurella	RKN-inoculated
36	-38.3664	0.17877	-20.46	1.88666e-06	1.46104e-05	4.15582	ASV_4005	4.83534	sterileRKNras	Bdellovibrio	RKN-inoculated
37	-38.1579	0.262487	-24.6811	3.47666e-07	4.27907e-06	5.67957	ASV_2475	5.36865	sterileRKNras	Rhodoplanes	RKN-inoculated
38	-37.9552	0.202379	-20.367	1.3776e-06	1.14341e-05	4.89796	ASV_1826	4.9418	sterileRKNras	Nocardioides	RKN-inoculated
39	-37.875	0.271938	-11.7158	1.46545e-05	7.67581e-05	3.52434	ASV_2537	4.11488	sterileRKNras	CL500-29 marine group	RKN-inoculated
40	-37.7729	0.105365	-15.2091	4.59162e-06	3.04484e-05	2.81171	ASV_4023	4.51644	sterileRKNras	Rhodoplanes	RKN-inoculated
Root
	logFC	AveExpr	t	P.Value	adj.P.Val	B	OTU	volcano_y	threshold	Taxa	Treatment
1	43.4137	0.308333	52.43	3.34514e-05	9.3417e-05	1.06136	ASV_680	4.02957	noRKNrts	Acetobacter	Non-inoculated
2	38.4723	1.02311	23.8627	1.22885e-10	2.09312e-09	14.4687	ASV_801	8.67921	noRKNrts	Oerskovia	Non-inoculated
3	37.3562	1.09748	19.2104	7.34585e-10	1.01035e-08	13.0499	ASV_505	7.99553	noRKNrts	Agromyces	Non-inoculated
4	35.4484	0.334133	44.7092	0.000859262	0.00171586	-2.55211	ASV_2521	2.76552	noRKNrts	Devosia	Non-inoculated
5	34.7842	0.383085	21.8093	1.83299e-05	5.58585e-05	3.05551	ASV_1367	4.25291	noRKNrts	Paenarthrobacter	Non-inoculated
6	33.7395	0.239164	55.385	3.28938e-05	9.20597e-05	0.979238	ASV_1409	4.03593	noRKNrts	Acetobacter	Non-inoculated
7	33.7249	0.238816	57.2082	3.20966e-05	9.02212e-05	0.941528	ASV_1411	4.04469	noRKNrts	Acetobacter	Non-inoculated
8	31.4862	0.786523	24.2231	4.79526e-09	5.58073e-08	10.7823	ASV_919	7.25331	noRKNrts	Microbacterium	Non-inoculated
9	30.7664	1.63508	12.9751	5.27224e-10	7.36968e-09	13.2948	ASV_224	8.13255	noRKNrts	Brevundimonas	Non-inoculated
10	30.1139	0.721399	32.9681	8.93639e-10	1.2097e-08	11.2919	ASV_1776	7.91732	noRKNrts	Rhizobium	Non-inoculated
11	29.8887	0.889295	23.9123	1.28927e-10	2.16732e-09	14.3889	ASV_915	8.66408	noRKNrts	Novosphingobium	Non-inoculated
12	29.1883	0.429525	19.4002	1.47072e-06	7.06945e-06	5.10199	ASV_1772	5.15061	noRKNrts	Sphingobium	Non-inoculated
13	28.0475	1.09739	12.4119	2.9432e-09	3.63022e-08	11.6693	ASV_634	7.44007	noRKNrts	Dietzia	Non-inoculated
14	28.0039	1.26642	13.007	4.92249e-10	6.91839e-09	13.3617	ASV_689	8.16	noRKNrts	Galbitalea	Non-inoculated
15	27.9804	0.193571	37.0327	0.0015467	0.00292509	-1.9719	ASV_1290	2.53386	noRKNrts	Sphingomonas	Non-inoculated
16	27.8852	0.227962	65.3029	0.00364277	0.00653817	-2.66158	ASV_3722	2.18454	noRKNrts	Novosphingobium	Non-inoculated
17	27.8844	0.199829	37.8707	3.71186e-05	0.000102106	1.56807	ASV_2253	3.99095	noRKNrts	Gluconobacter	Non-inoculated
18	25.7143	0.857604	13.2544	3.19116e-09	3.87154e-08	11.6545	ASV_1040	7.41212	noRKNrts	Cellulosimicrobium	Non-inoculated
19	24.8239	0.838054	10.9198	1.53544e-08	1.54098e-07	9.98887	ASV_1264	6.8122	noRKNrts	Devosia	Non-inoculated
20	24.5695	0.937596	23.5986	1.81614e-08	1.69243e-07	9.09477	ASV_414	6.77149	noRKNrts	Cellulomonas	Non-inoculated
21	-24.5418	0.308501	-34.0383	1.01903e-06	5.32661e-06	4.79314	ASV_1585	5.27355	sterileRKNrts	Galbitalea	RKN-inoculated
22	-23.7881	0.227622	-49.1832	1.42459e-05	4.56296e-05	1.57095	ASV_2110	4.34075	sterileRKNrts	Acidipila	RKN-inoculated
23	-22.6571	0.408284	-38.0255	2.94177e-08	2.42507e-07	7.83972	ASV_1283	6.61528	sterileRKNrts	Iamia	RKN-inoculated
24	-21.5583	0.199728	-30.8212	0.000148146	0.000346393	0.372826	ASV_3608	3.46043	sterileRKNrts	Dongia	RKN-inoculated
25	-19.9175	0.20128	-55.2762	0.00359925	0.00646458	-2.53761	ASV_2472	2.18946	sterileRKNrts	Rhodococcus	RKN-inoculated
26	-19.782	0.225786	-47.0494	7.64927e-07	4.15882e-06	3.94872	ASV_1081	5.38103	sterileRKNrts	Solibacter	RKN-inoculated
27	-19.3583	0.271056	-18.3966	8.7536e-06	3.07152e-05	4.03294	ASV_1516	4.51265	sterileRKNrts	Bauldia	RKN-inoculated
28	-18.1639	0.287711	-15.5386	3.40114e-07	2.08776e-06	7.22839	ASV_2624	5.68032	sterileRKNrts	Herpetosiphon	RKN-inoculated
29	-17.895	0.272827	-19.0802	9.5134e-07	5.01403e-06	6.24669	ASV_1346	5.29981	sterileRKNrts	Jatrophihabitans	RKN-inoculated
30	-17.8039	0.159812	-31.9478	2.14823e-05	6.40236e-05	1.87392	ASV_3171	4.19366	sterileRKNrts	Actinocorallia	RKN-inoculated
31	-17.6489	0.263862	-14.1965	1.61703e-05	5.0458e-05	3.76993	ASV_1683	4.29707	sterileRKNrts	Rhodopseudomonas	RKN-inoculated
32	-17.6382	0.158198	-44.6282	0.00399765	0.00711063	-2.65453	ASV_3891	2.14809	sterileRKNrts	Candidatus Entotheonella	RKN-inoculated
33	-17.5288	0.354663	-17.1848	2.01478e-07	1.32195e-06	7.63459	ASV_3060	5.87879	sterileRKNrts	Sphingobium	RKN-inoculated
34	-17.446	0.299075	-14.7645	2.28781e-06	1.01104e-05	5.65121	ASV_729	4.99523	sterileRKNrts	Mycobacterium	RKN-inoculated
35	-17.2056	0.295143	-15.5693	5.04472e-05	0.000133488	2.18051	ASV_1570	3.87456	sterileRKNrts	Herpetosiphon	RKN-inoculated
36	-17.1093	0.458307	-9.75244	1.06521e-06	5.47947e-06	6.083	ASV_1630	5.26126	sterileRKNrts	Granulicella	RKN-inoculated
37	-16.8848	0.380055	-15.0039	1.55181e-07	1.06718e-06	8.15468	ASV_914	5.97176	sterileRKNrts	Marmoricola	RKN-inoculated
38	-16.7317	0.319215	-37.003	8.38028e-07	4.50922e-06	4.38191	ASV_873	5.3459	sterileRKNrts	Mycobacterium	RKN-inoculated
39	-16.6661	0.243951	-23.456	1.2457e-05	4.08666e-05	3.21868	ASV_1627	4.38863	sterileRKNrts	Bryobacter	RKN-inoculated
40	-16.5	0.248354	-21.9243	6.99014e-06	2.55379e-05	3.8015	ASV_1370	4.59282	sterileRKNrts	Amaricoccus	RKN-inoculated

## Sheet: DA_Fungi_RS_RTS
Differentially enriched fungal ASVs (top 20) in rhizosphere and root when comparing non-inoculated and RKN-inoculated samples using all the dataset (pooled time points)
Rhizosphere
	logFC	AveExpr	t	P.Value	adj.P.Val	B	OTU	volcano_y	threshold	Taxa	Treatment
1	16.5707	0.0935785	6.1417	8.25934e-10	9.40907e-09	7.78629	ASV_7388	8.02645	noRKNras	Occultifur	Non-inoculated
2	16.3932	0.0925765	6.07594	1.24642e-09	1.37384e-08	7.51017	ASV_7657	7.86206	noRKNras	Funneliformis	Non-inoculated
3	15.7255	0.178855	5.83202	5.52819e-09	5.71106e-08	6.51608	ASV_4425	7.24328	noRKNras	Pyrenochaetopsis	Non-inoculated
4	15.3353	0.242821	10.6018	3.22734e-26	1.52499e-24	44.0265	ASV_2252	23.8167	noRKNras	Hyaloraphidium	Non-inoculated
5	15.0146	0.084791	5.56497	2.64278e-08	2.47601e-07	5.46609	ASV_3122	6.60625	noRKNras	Trichoderma	Non-inoculated
6	14.7485	0.109749	6.42562	1.33165e-10	1.68283e-09	10.2377	ASV_9268	8.77396	noRKNras	Solicoccozyma	Non-inoculated
7	14.6083	0.126789	6.58805	4.52507e-11	6.11673e-10	11.2809	ASV_7768	9.21348	noRKNras	Wickerhamomyces	Non-inoculated
8	14.5762	0.816608	14.0401	1.19903e-44	1.20658e-42	86.3657	ASV_477	41.9184	noRKNras	Mortierella	Non-inoculated
9	14.4817	0.0817815	5.36745	8.04085e-08	7.01348e-07	4.72402	ASV_10393	6.15407	noRKNras	Russula	Non-inoculated
10	14.1378	0.583848	13.1824	1.40262e-39	1.20981e-37	75.1148	ASV_288	36.9173	noRKNras	Trichoderma	Non-inoculated
11	13.8724	0.0783407	5.14162	2.73967e-07	2.23534e-06	3.90845	ASV_10178	5.65066	noRKNras	Rhizophlyctis	Non-inoculated
12	13.7054	0.0773976	5.07973	3.80083e-07	3.01074e-06	3.69104	ASV_6124	5.52133	noRKNras	Sebacina	Non-inoculated
13	13.7054	0.0773976	5.07973	3.80083e-07	3.01074e-06	3.69104	ASV_11562	5.52133	noRKNras	Chrysosporium	Non-inoculated
14	13.7054	0.0773976	5.07973	3.80083e-07	3.01074e-06	3.69104	ASV_11564	5.52133	noRKNras	Russula	Non-inoculated
15	13.7054	0.0773976	5.07973	3.80083e-07	3.01074e-06	3.69104	ASV_11566	5.52133	noRKNras	Porotheleum	Non-inoculated
16	13.7054	0.0773976	5.07973	3.80083e-07	3.01074e-06	3.69104	ASV_11568	5.52133	noRKNras	Geminibasidium	Non-inoculated
17	13.5316	0.076416	5.01531	5.323e-07	4.12039e-06	3.46755	ASV_4475	5.38506	noRKNras	Russula	Non-inoculated
18	13.5316	0.076416	5.01531	5.323e-07	4.12039e-06	3.46755	ASV_11824	5.38506	noRKNras	Suillus	Non-inoculated
19	12.9467	0.175064	8.85535	8.7595e-19	2.46628e-17	28.9236	ASV_4311	16.608	noRKNras	Phellodon	Non-inoculated
20	12.7553	0.0720321	4.72758	2.28167e-06	1.55371e-05	2.50422	ASV_13089	4.80863	noRKNras	Paraglomus	Non-inoculated
21	-25.1674	0.162886	-11.9556	7.12115e-33	4.66221e-31	50.6086	ASV_1021	30.3314	sterileRKNras	Plectosphaerella	RKN-inoculated
22	-19.6859	0.224676	-11.1327	9.81335e-29	5.4975e-27	46.3371	ASV_2396	26.2598	sterileRKNras	Nakaseomyces	RKN-inoculated
23	-19.1013	0.129248	-6.35737	2.07983e-10	2.55697e-09	7.81394	ASV_2310	8.59227	sterileRKNras	Aspergillus	RKN-inoculated
24	-17.4461	0.191363	-7.30637	2.8082e-13	4.81381e-12	14.4155	ASV_3872	11.3175	sterileRKNras	Schizophyllum	RKN-inoculated
25	-16.8754	0.201841	-7.1007	1.2669e-12	2.0248e-11	13.3656	ASV_1197	10.6936	sterileRKNras	Chrysosporium	RKN-inoculated
26	-16.7257	0.180966	-6.6897	2.2728e-11	3.19132e-10	10.8599	ASV_2745	9.49603	sterileRKNras	Mortierella	RKN-inoculated
27	-16.1189	0.105959	-8.36559	6.2194e-17	1.48229e-15	22.9715	ASV_2017	14.8291	sterileRKNras	Waitea	RKN-inoculated
28	-15.6595	0.105959	-5.21185	1.88119e-07	1.55592e-06	3.57773	ASV_4865	5.80801	sterileRKNras	Serendipita	RKN-inoculated
29	-15.592	0.102496	-8.09215	6.06613e-16	1.32917e-14	21.1452	ASV_5551	13.8764	sterileRKNras	Sistotrema	RKN-inoculated
30	-15.5401	0.102155	-8.06522	7.56137e-16	1.63699e-14	20.9686	ASV_5610	13.786	sterileRKNras	Russula	RKN-inoculated
31	-15.4875	0.101809	-8.03791	9.44825e-16	2.02133e-14	20.7901	ASV_1166	13.6944	sterileRKNras	Gibellulopsis	RKN-inoculated
32	-15.4341	0.101458	-8.01019	1.18356e-15	2.49281e-14	20.6096	ASV_3249	13.6033	sterileRKNras	Coprinellus	RKN-inoculated
33	-15.3675	0.223268	-4.17443	2.99521e-05	0.000164903	-0.267637	ASV_1708	3.78277	sterileRKNras	Clonostachys	RKN-inoculated
34	-15.2848	0.188282	-5.00517	5.61054e-07	4.30009e-06	2.81882	ASV_4008	5.36652	sterileRKNras	Tetracladium	RKN-inoculated
35	-15.2726	0.0988456	-7.25516	4.10216e-13	6.87998e-12	15.2512	ASV_6252	11.1624	sterileRKNras	Powellomyces	RKN-inoculated
36	-15.2255	0.116478	-3.3877	0.000705649	0.00292263	-2.35051	ASV_3475	2.53423	sterileRKNras	Penicillium	RKN-inoculated
37	-15.1606	0.189836	-7.53472	5.02205e-14	9.31392e-13	17.2588	ASV_1805	12.0309	sterileRKNras	Atractiella	RKN-inoculated
38	-15.0206	0.0972148	-7.13546	9.84948e-13	1.58819e-11	14.5767	ASV_4963	10.7991	sterileRKNras	Alternaria	RKN-inoculated
39	-14.9973	0.434482	-12.3396	6.64839e-35	4.57308e-33	63.8675	ASV_970	32.3398	sterileRKNras	Leucothecium	RKN-inoculated
40	-14.9416	0.101101	-4.97291	6.62936e-07	4.98946e-06	2.79986	ASV_5813	5.30195	sterileRKNras	Mortierella	RKN-inoculated
Root
	logFC	AveExpr	t	P.Value	adj.P.Val	B	OTU	volcano_y	threshold	Taxa	Treatment
1	21.2732	0.366384	17.5214	1.23746e-06	1.68704e-05	1.53748	ASV_1247	4.77287	noRKNrts	Mortierella	Non-inoculated
2	19.4379	0.37554	26.1293	2.70183e-08	6.0182e-07	3.00075	ASV_223	6.22053	noRKNrts	Fusarium	Non-inoculated
3	16.614	0.855149	11.2959	2.95663e-06	3.54796e-05	3.01076	ASV_152	4.45002	noRKNrts	Fusarium	Non-inoculated
4	14.2915	0.285413	9.82026	1.23672e-06	1.68704e-05	3.41124	ASV_179	4.77287	noRKNrts	Leucothecium	Non-inoculated
5	12.176	0.151012	10.2523	5.69607e-07	8.70187e-06	4.66657	ASV_1602	5.06039	noRKNrts	Golovinomyces	Non-inoculated
6	11.9062	0.265449	11.1704	8.9753e-06	9.39959e-05	0.339695	ASV_1271	4.02689	noRKNrts	Funneliformis	Non-inoculated
7	11.7761	0.193301	36.9268	1.00709e-12	6.27115e-11	8.01111	ASV_156	10.2027	noRKNrts	Solicoccozyma	Non-inoculated
8	11.7492	0.357337	14.9461	7.27633e-09	1.99462e-07	8.29673	ASV_185	6.70014	noRKNrts	Penicillium	Non-inoculated
9	11.4201	4.47888	5.79017	1.72967e-06	2.21397e-05	4.85428	ASV_22	4.65483	noRKNrts	Fusarium	Non-inoculated
10	11.0087	4.14094	4.58376	7.16847e-05	0.00058361	1.22175	ASV_12	3.23388	noRKNrts	Plectosphaerella	Non-inoculated
11	10.9647	11.2341	13.5478	7.91451e-20	3.03917e-17	34.8426	ASV_2	16.5172	noRKNrts	Gibellulopsis	Non-inoculated
12	10.5329	0.576037	16.4137	1.05036e-09	3.78129e-08	9.63162	ASV_723	7.42236	noRKNrts	Mucor	Non-inoculated
13	10.2053	0.146356	20.7274	2.95389e-10	1.26033e-08	7.42303	ASV_1424	7.89952	noRKNrts	Candida	Non-inoculated
14	10.2014	0.146896	12.8594	4.26161e-05	0.000363657	-0.709215	ASV_667	3.43931	noRKNrts	Sakaguchia	Non-inoculated
15	9.85761	0.172954	20.1577	3.32211e-10	1.36681e-08	9.21901	ASV_1533	7.86429	noRKNrts	Olpidium	Non-inoculated
16	9.77959	0.158986	23.4852	6.14819e-10	2.36091e-08	4.68998	ASV_1703	7.62692	noRKNrts	Mortierella	Non-inoculated
17	9.13456	0.156359	24.9129	2.20298e-10	9.57671e-09	5.84201	ASV_1648	8.01878	noRKNrts	Mortierella	Non-inoculated
18	9.03822	7.14606	11.7554	1.91066e-16	2.00099e-14	27.1924	ASV_14	13.6988	noRKNrts	Mortierella	Non-inoculated
19	8.94999	2.18026	6.44876	1.72129e-06	2.21397e-05	5.23687	ASV_68	4.65483	noRKNrts	Mortierella	Non-inoculated
20	8.94716	1.18689	5.52755	5.62723e-05	0.000469751	2.09003	ASV_406	3.32813	noRKNrts	Olpidium	Non-inoculated
21	-12.5322	0.344195	-13.1781	4.62697e-07	7.31284e-06	4.64314	ASV_683	5.13591	sterileRKNrts	Phialemonium	RKN-inoculated
22	-10.6096	0.384984	-7.4986	2.16593e-05	0.000203686	2.5355	ASV_317	3.69104	sterileRKNrts	Candida	RKN-inoculated
23	-10.3242	0.491628	-7.7151	5.45191e-06	6.02425e-05	4.07363	ASV_254	4.2201	sterileRKNrts	Candida	RKN-inoculated
24	-8.95043	0.20074	-10.6915	1.57177e-05	0.000154759	1.30116	ASV_1420	3.81034	sterileRKNrts	Ascobolus	RKN-inoculated
25	-8.44149	0.159874	-12.8125	0.0015051	0.00990789	-1.6908	ASV_1304	2.00402	sterileRKNrts	Cladophialophora	RKN-inoculated
26	-7.73255	0.262398	-24.7408	7.14539e-09	1.98349e-07	7.52244	ASV_771	6.70257	sterileRKNrts	Olpidium	RKN-inoculated
27	-7.36534	0.129689	-11.6076	0.000136889	0.00104089	-0.507625	ASV_1264	2.98259	sterileRKNrts	Chordomyces	RKN-inoculated
28	-7.11774	0.190508	-15.2237	3.42716e-07	5.84902e-06	4.91922	ASV_714	5.23292	sterileRKNrts	Schwanniomyces	RKN-inoculated
29	-7.11599	0.148697	-10.3421	0.00148511	0.00980427	-1.66855	ASV_4110	2.00858	sterileRKNrts	Sebacina	RKN-inoculated
30	-6.98564	0.143332	-14.9028	8.89118e-07	1.27238e-05	4.09574	ASV_1640	4.89538	sterileRKNrts	Coniochaeta	RKN-inoculated
31	-6.89691	0.206565	-13.7665	0.000260154	0.00190284	-0.402255	ASV_122	2.7206	sterileRKNrts	Monocillium	RKN-inoculated
32	-6.71041	0.206964	-16.6081	2.25143e-07	4.05257e-06	5.78047	ASV_2280	5.39227	sterileRKNrts	Byssonectria	RKN-inoculated
33	-6.67496	0.196492	-18.2946	3.60122e-07	6.05472e-06	4.90347	ASV_2224	5.21791	sterileRKNrts	Periconia	RKN-inoculated
34	-6.50784	0.172182	-12.2348	2.08295e-05	0.000197724	1.60975	ASV_2720	3.70394	sterileRKNrts	Clavulinopsis	RKN-inoculated
35	-6.4482	0.938519	-7.11743	3.22137e-06	3.80617e-05	4.77766	ASV_49	4.41951	sterileRKNrts	Exophiala	RKN-inoculated
36	-6.33816	0.181211	-14.752	9.51341e-05	0.000766395	0.453896	ASV_2361	3.11555	sterileRKNrts	Solicoccozyma	RKN-inoculated
37	-6.33814	0.134073	-16.2827	4.00766e-05	0.00034583	1.05061	ASV_5674	3.46114	sterileRKNrts	Odontia	RKN-inoculated
38	-6.24169	0.130862	-18.51	4.17924e-06	4.72008e-05	2.65899	ASV_4929	4.32605	sterileRKNrts	Sebacina	RKN-inoculated
39	-6.02143	0.193106	-19.6535	1.89724e-07	3.52519e-06	5.73241	ASV_764	5.45282	sterileRKNrts	Fusarium	RKN-inoculated
40	-5.81029	0.156964	-10.5966	2.40262e-07	4.29119e-06	6.44677	ASV_2223	5.36742	sterileRKNrts	Hysterangium	RKN-inoculated

## Sheet: DA_Eukaryotes_RS_RTS
Differentially enriched eukaryotes ASVs (top 20) in rhizosphere and root when comparing non-inoculated and RKN-inoculated samples using all the dataset (pooled time points)
Rhizosphere
	logFC	AveExpr	t	P.Value	adj.P.Val	B	OTU	volcano_y	threshold	Taxa	Treatment
1	18.5211	1.09123	16.9175	6.74147e-64	2.29042e-61	127.202	ASV_288	60.6401	noRKNras	Heteromita	Non-inoculated
2	17.3325	0.228884	9.65152	5.22454e-22	1.4552e-20	33.275	ASV_1392	19.8371	noRKNras	Heteromita	Non-inoculated
3	16.5349	0.976807	15.1117	2.12242e-51	4.12052e-49	100.305	ASV_465	48.385	noRKNras	Heteromita	Non-inoculated
4	16.0513	0.0651148	4.90249	9.5139e-07	3.59649e-06	2.1442	ASV_5458	5.44412	noRKNras	Monhysterida	Non-inoculated
5	16.0513	0.0651148	4.90249	9.5139e-07	3.59649e-06	2.1442	ASV_7030	5.44412	noRKNras	Monhysterida	Non-inoculated
6	15.4552	0.588523	10.3477	4.73878e-25	1.69474e-23	41.3404	ASV_1269	22.7709	noRKNras	Cercomonas	Non-inoculated
7	15.2031	0.061674	4.64342	3.44172e-06	1.18713e-05	1.40379	ASV_6576	4.9255	noRKNras	un_eukaryote	Non-inoculated
8	14.9526	0.449186	7.35584	1.94726e-13	1.84413e-12	16.1144	ASV_1386	11.7342	noRKNras	un_eukaryote	Non-inoculated
9	14.946	0.488016	12.5447	5.26578e-36	4.9353e-34	66.4239	ASV_533	33.3067	noRKNras	Rotaria	Non-inoculated
10	14.2011	1.24965	15.4533	1.16983e-53	2.89053e-51	107.324	ASV_28	50.539	noRKNras	Peritrichia	Non-inoculated
11	13.9395	0.8446	12.401	3.16555e-35	2.68874e-33	65.3624	ASV_1133	32.5705	noRKNras	Vaucheria	Non-inoculated
12	13.877	0.507738	10.7182	9.37493e-27	3.69291e-25	46.2201	ASV_748	24.4326	noRKNras	Uncultured_Cercozoa	Non-inoculated
13	13.799	0.171919	6.31882	2.67369e-10	1.74271e-09	10.0489	ASV_5020	8.75878	noRKNras	Allantion	Non-inoculated
14	13.7688	0.0597494	3.51177	0.000445803	0.00110054	-1.80698	ASV_3634	2.9584	noRKNras	un_Thaumatomonadida	Non-inoculated
15	13.6393	0.0743239	4.47191	7.78158e-06	2.50596e-05	1.22744	ASV_1934	4.60103	noRKNras	Fistulifera	Non-inoculated
16	13.5923	0.345036	10.9702	6.02449e-28	2.51916e-26	49.0923	ASV_1446	25.5987	noRKNras	Tubulinea_group_04_sp._CAL7	Non-inoculated
17	13.4774	0.513071	12.0202	3.33292e-33	2.44835e-31	61.0754	ASV_1175	30.6111	noRKNras	Monhysterida	Non-inoculated
18	13.2119	0.883753	12.0448	2.47955e-33	1.92555e-31	61.5397	ASV_790	30.7154	noRKNras	Oxytricha	Non-inoculated
19	13.0481	0.322054	10.3783	3.4432e-25	1.282e-23	43.2129	ASV_2221	22.8921	noRKNras	Tubulinea_group_04_sp._CAL7	Non-inoculated
20	12.9764	0.190793	9.15444	5.81013e-20	1.30512e-18	31.5353	ASV_2826	17.8843	noRKNras	Tubulinea_group_04_sp._CAL7	Non-inoculated
21	-20.9941	0.203179	-10.6794	1.42333e-26	5.5266e-25	40.517	ASV_1131	24.2575	sterileRKNras	Heteromita	RKN-inoculated
22	-20.1275	0.171423	-9.13535	6.92915e-20	1.53117e-18	26.6903	ASV_863	17.815	sterileRKNras	Gonostomum	RKN-inoculated
23	-19.6503	0.210828	-7.57029	3.83386e-14	4.15157e-13	14.9603	ASV_2233	12.3818	sterileRKNras	un_Eimeriidae	RKN-inoculated
24	-19.4797	0.23616	-11.4738	2.07511e-30	1.12803e-28	50.2415	ASV_985	27.9477	sterileRKNras	un_eukaryote	RKN-inoculated
25	-19.2523	0.181782	-8.61518	7.32899e-18	1.17178e-16	22.97	ASV_3027	15.9312	sterileRKNras	un_eukaryote	RKN-inoculated
26	-19.2113	0.269172	-9.19147	4.12488e-20	9.42137e-19	27.8167	ASV_972	18.0259	sterileRKNras	Tylenchida	RKN-inoculated
27	-18.4918	0.155365	-5.87756	4.20865e-09	2.25179e-08	5.59516	ASV_2179	7.64747	sterileRKNras	Cladococcus	RKN-inoculated
28	-17.8804	0.264059	-4.4983	6.87626e-06	2.23294e-05	0.145648	ASV_2047	4.65112	sterileRKNras	Heteromita	RKN-inoculated
29	-17.8599	0.231609	-8.64701	5.5523e-18	9.20192e-17	24.1415	ASV_2044	16.0361	sterileRKNras	un_Hartmannellidae	RKN-inoculated
30	-17.0294	0.126541	-4.27572	1.91128e-05	5.75927e-05	-0.353738	ASV_2164	4.23963	sterileRKNras	Rhabditida	RKN-inoculated
31	-16.5604	0.25834	-8.34735	7.28592e-17	1.03681e-15	22.5546	ASV_2302	14.9843	sterileRKNras	Allantion	RKN-inoculated
32	-16.505	0.159498	-2.96118	0.00306714	0.00650779	-3.31244	ASV_1952	2.18657	sterileRKNras	Rhabditida	RKN-inoculated
33	-16.3021	0.406401	-9.46733	3.07947e-21	7.82243e-20	32.2857	ASV_1475	19.1067	sterileRKNras	un_Eimeriidae	RKN-inoculated
34	-16.2466	0.262896	-5.85862	4.71744e-09	2.5043e-08	6.43308	ASV_292	7.60131	sterileRKNras	Heteromita	RKN-inoculated
35	-16.0194	0.123348	-6.12193	9.36277e-10	5.5807e-09	7.92535	ASV_2211	8.25331	sterileRKNras	Eocercomonas	RKN-inoculated
36	-15.9049	0.391444	-9.73303	2.35761e-22	6.96519e-21	35.0239	ASV_978	20.1571	sterileRKNras	Araeolaimida	RKN-inoculated
37	-15.5295	0.135488	-5.73824	9.66098e-09	4.8627e-08	6.11958	ASV_4629	7.31312	sterileRKNras	Bodomorpha	RKN-inoculated
38	-15.1927	0.139439	-5.06672	4.07188e-07	1.61804e-06	3.11157	ASV_3321	5.79101	sterileRKNras	Heteromita	RKN-inoculated
39	-15.1823	0.165903	-7.54203	4.76152e-14	4.99684e-13	17.299	ASV_3477	12.3013	sterileRKNras	Heteromita	RKN-inoculated
40	-15.0316	0.12173	-5.81699	6.05404e-09	3.13426e-08	6.73046	ASV_1724	7.50386	sterileRKNras	Aplanochytrium	RKN-inoculated
Root
	logFC	AveExpr	t	P.Value	adj.P.Val	B	OTU	volcano_y	threshold	Genus	Treatment
1	25.7742	0.339217	9.53074	1.7371e-21	4.87836e-20	25.5779	ASV_585	19.3117	noRKNrts	Woronina	Non-inoculated
2	17.6456	0.294949	15.0167	1.08836e-50	2.44518e-48	97.5832	ASV_928	47.6117	noRKNrts	Copromyxa_protea	Non-inoculated
3	16.3495	0.136249	11.9443	9.02179e-33	5.21202e-31	57.8532	ASV_1809	30.283	noRKNrts	Heteromita	Non-inoculated
4	15.094	0.581655	12.1946	4.40457e-34	2.96868e-32	61.7981	ASV_523	31.5274	noRKNrts	Spumella	Non-inoculated
5	13.1545	0.377212	7.32101	2.55555e-13	3.07578e-12	16.6633	ASV_1427	11.512	noRKNrts	Heteromita	Non-inoculated
6	12.7676	0.124864	5.02571	5.05963e-07	2.7065e-06	3.68147	ASV_1174	5.56759	noRKNrts	Mammalia	Non-inoculated
7	12.7105	0.105959	6.7892	1.15965e-11	1.1608e-10	13.3186	ASV_2827	9.93524	noRKNrts	Rhabditida	Non-inoculated
8	12.3084	0.801843	17.7408	7.07943e-70	4.77153e-67	146.232	ASV_28	66.3213	noRKNrts	Peritrichia	Non-inoculated
9	12.1146	0.178108	11.414	4.42254e-30	2.23559e-28	54.741	ASV_3374	27.6506	noRKNrts	un_eukaryote	Non-inoculated
10	11.9997	0.1	9.49381	2.47356e-21	6.84481e-20	35.034	ASV_3476	19.1646	noRKNrts	Heteromita	Non-inoculated
11	11.7527	0.173044	11.3305	1.14468e-29	5.5108e-28	54.0192	ASV_2419	27.2588	noRKNrts	Tylenchida	Non-inoculated
12	11.2293	0.187157	12.0005	4.60092e-33	2.7362e-31	62.0583	ASV_970	30.5629	noRKNrts	Heteromita	Non-inoculated
13	11.0579	0.201447	7.6879	1.56558e-14	2.24511e-13	20.3752	ASV_900	12.6488	noRKNrts	Fistulifera	Non-inoculated
14	10.8798	0.28253	10.9084	1.26007e-27	5.66191e-26	49.8739	ASV_822	25.247	noRKNrts	Dorylaimida	Non-inoculated
15	10.482	0.345387	9.72886	2.54942e-22	7.58078e-21	38.0692	ASV_856	20.1203	noRKNrts	Botrydiopsis	Non-inoculated
16	10.4756	0.259537	8.22314	2.104e-16	3.48713e-15	24.8025	ASV_1257	14.4575	noRKNrts	Heteromita	Non-inoculated
17	10.365	0.24898	8.69521	3.72823e-18	7.51791e-17	28.7652	ASV_2537	16.1239	noRKNrts	un_eukaryote	Non-inoculated
18	10.3396	0.0861654	8.48272	2.35291e-17	4.28611e-16	26.9885	ASV_1344	15.3679	noRKNrts	Nitzschia	Non-inoculated
19	10.2591	0.54629	9.11257	8.79577e-20	2.09236e-18	32.4649	ASV_475	17.6794	noRKNrts	Gymnophrys	Non-inoculated
20	9.99983	0.0833333	7.02065	2.2801e-12	2.53317e-11	16.0937	ASV_1762	10.5963	noRKNrts	Heteromita	Non-inoculated
21	-12.0105	0.214351	-9.22253	3.1861e-20	7.95346e-19	32.5393	ASV_873	18.0994	sterileRKNrts	Rhabditida	RKN-inoculated
22	-11.4235	2.0979	-15.3745	4.93022e-53	1.24611e-50	107.8	ASV_172	49.9044	sterileRKNrts	Tylenchida	RKN-inoculated
23	-10.6882	1.70312	-14.8027	2.58781e-49	5.23255e-47	99.6509	ASV_317	46.2813	sterileRKNrts	Tylenchida	RKN-inoculated
24	-9.81172	1.69186	-13.433	5.86425e-41	6.97501e-39	80.8944	ASV_311	38.1565	sterileRKNrts	Tylenchida	RKN-inoculated
25	-9.71271	0.415259	-9.85158	7.61848e-23	2.52534e-21	39.626	ASV_954	20.5977	sterileRKNrts	Heteromita	RKN-inoculated
26	-9.29319	0.344449	-5.22129	1.79487e-07	1.01944e-06	5.81744	ASV_1843	5.99164	sterileRKNrts	Tylenchida	RKN-inoculated
27	-9.21751	1.14947	-12.9397	3.83844e-38	3.52788e-36	74.7184	ASV_196	35.4525	sterileRKNrts	Cercomonas	RKN-inoculated
28	-9.21183	0.303953	-8.99289	2.62087e-19	5.95438e-18	31.8744	ASV_2148	17.2252	sterileRKNrts	un_Eimeriidae	RKN-inoculated
29	-8.86697	0.449446	-9.08479	1.13469e-19	2.66784e-18	32.836	ASV_292	17.5738	sterileRKNrts	Heteromita	RKN-inoculated
30	-8.7932	0.293252	-8.45202	3.05913e-17	5.47395e-16	27.4064	ASV_1457	15.2617	sterileRKNrts	Heteromita	RKN-inoculated
31	-8.76653	0.299828	-7.59085	3.31917e-14	4.50426e-13	20.645	ASV_1223	12.3464	sterileRKNrts	Heteromita	RKN-inoculated
32	-8.76053	1.36833	-11.764	7.64489e-32	4.06788e-30	60.5053	ASV_658	29.3906	sterileRKNrts	Tylenchida	RKN-inoculated
33	-8.71232	0.271056	-6.63707	3.28296e-11	3.1165e-10	14.0569	ASV_1235	9.50633	sterileRKNrts	Gymnophrys	RKN-inoculated
34	-8.50804	1.06053	-13.0141	1.46575e-38	1.4113e-36	75.9862	ASV_429	35.8504	sterileRKNrts	un_eukaryote	RKN-inoculated
35	-8.36321	1.25957	-11.3597	8.21762e-30	4.05269e-28	56.0323	ASV_791	27.3923	sterileRKNrts	Tylenchida	RKN-inoculated
36	-8.19554	0.096356	-3.11802	0.00182333	0.00524434	-1.82952	ASV_1616	2.28031	sterileRKNrts	Heteromita	RKN-inoculated
37	-8.09223	0.181844	-7.54344	4.7755e-14	6.31115e-13	20.5375	ASV_3912	12.1999	sterileRKNrts	Rhabditida	RKN-inoculated
38	-8.01922	0.419561	-7.79319	6.85629e-15	1.0046e-13	22.4386	ASV_630	12.998	sterileRKNrts	Chlamydomyxa	RKN-inoculated
39	-7.99053	1.14127	-9.82287	1.01195e-22	3.24787e-21	40.0589	ASV_356	20.4884	sterileRKNrts	Heteromita	RKN-inoculated
40	-7.97146	0.258663	-8.24998	1.68255e-16	2.81167e-15	26.0521	ASV_957	14.551	sterileRKNrts	Fistulifera	RKN-inoculated
