# Supplementary material for: Distinct changes in tomato-associated multi-kingdom microbiomes during Meloidogyne incognita parasitism
Source: Environ Microbiome. 2024 Jul 27;19:53. doi: 10.1186/s40793-024-00597-y (PMC11282865; doi:10.1186/s40793-024-00597-y)
Supplement: Supplementary file 2 — Supplementary Material 2 [file 40793_2024_597_MOESM2_ESM.xlsx]

## Sheet: Table S1
No RKN is the non-inoculated sample
Sterile-RKN is the inoculated sample
Treatment	Time	Sample_Time	SampleType	Plant length (cm)	Number of branches	Fresh weight (FW) (g)	Dry weight (DW) (g)
No RKN	T0	0dpi	RAS	7	3	1.807	0.2
No RKN	T0	0dpi	RAS	6	3	1.648	0.12
No RKN	T0	0dpi	RAS	7.5	3	2.599	0.23
No RKN	T0	0dpi	RAS	7	3	2.26	0.16
No RKN	T0	0dpi	RAS	7.5	3	1.52	0.12
No RKN	T0	0dpi	RAS	6	3	1.399	0.06
No RKN	T0	0dpi	RTS	7	3	1.807	0.2
No RKN	T0	0dpi	RTS	6	3	1.648	0.12
No RKN	T0	0dpi	RTS	7.5	3	2.599	0.23
No RKN	T0	0dpi	RTS	7	3	2.26	0.16
No RKN	T0	0dpi	RTS	7.5	3	1.52	0.12
No RKN	T0	0dpi	RTS	6	3	1.399	0.06
No RKN	T1	3dpi	RAS	9	6	6.06	0.49
No RKN	T1	3dpi	RAS	12	4	7.703	0.7
No RKN	T1	3dpi	RAS	9	4	2.91	0.24
No RKN	T1	3dpi	RAS	10	4	4.048	0.37
No RKN	T1	3dpi	RAS	10	4	5.175	0.46
No RKN	T1	3dpi	RAS	8	4	2.995	0.26
No RKN	T1	3dpi	RTS	9	6	6.06	0.49
No RKN	T1	3dpi	RTS	12	4	7.703	0.7
No RKN	T1	3dpi	RTS	9	4	2.91	0.24
No RKN	T1	3dpi	RTS	10	4	4.048	0.37
No RKN	T1	3dpi	RTS	10	4	5.175	0.46
No RKN	T1	3dpi	RTS	8	4	2.995	0.26
No RKN	T2	7dpi	RAS	15	5	11.946	0.96
No RKN	T2	7dpi	RAS	12	4	9.488	0.8
No RKN	T2	7dpi	RAS	15	5	13.233	1.16
No RKN	T2	7dpi	RAS	16	5	12.053	1.04
No RKN	T2	7dpi	RAS	13	4	7.033	0.63
No RKN	T2	7dpi	RAS	14	5	11.536	0.99
No RKN	T2	7dpi	RTS	15	5	11.946	0.96
No RKN	T2	7dpi	RTS	12	4	9.488	0.8
No RKN	T2	7dpi	RTS	15	5	13.233	1.16
No RKN	T2	7dpi	RTS	16	5	12.053	1.04
No RKN	T2	7dpi	RTS	13	4	7.033	0.63
No RKN	T2	7dpi	RTS	14	5	11.536	0.99
No RKN	T4	30dpi	RAS	70	14	89.64	11.35
No RKN	T4	30dpi	RAS	72	14	87.44	11.03
No RKN	T4	30dpi	RAS	72	15	95.96	12.28
No RKN	T4	30dpi	RAS	74	14	91.74	11.3
No RKN	T4	30dpi	RAS	77	14	91.72	10.78
No RKN	T4	30dpi	RAS	60	13	54	6.49
No RKN	T4	30dpi	RTS	70	14	89.64	11.35
No RKN	T4	30dpi	RTS	72	14	87.44	11.03
No RKN	T4	30dpi	RTS	72	15	95.96	12.28
No RKN	T4	30dpi	RTS	74	14	91.74	11.3
No RKN	T4	30dpi	RTS	77	14	91.72	10.78
No RKN	T4	30dpi	RTS	60	13	54	6.49
No RKN	T5	60dpi	RAS	118	25	168.86	29.39
No RKN	T5	60dpi	RAS	120	34	210.07	35.59
No RKN	T5	60dpi	RAS	122	29	167.96	29.36
No RKN	T5	60dpi	RAS	130	32	169.73	28.82
No RKN	T5	60dpi	RAS	110	24	139	20.96
No RKN	T5	60dpi	RAS	124	27	154.2	24.58
No RKN	T5	60dpi	RTS	118	25	168.86	29.39
No RKN	T5	60dpi	RTS	120	34	210.07	35.59
No RKN	T5	60dpi	RTS	122	29	167.96	29.36
No RKN	T5	60dpi	RTS	130	32	169.73	28.82
No RKN	T5	60dpi	RTS	110	24	139	20.96
No RKN	T5	60dpi	RTS	124	27	154.2	24.58
Sterile-RKN	T0	0dpi	RAS	7.5	3	2.921	0.25
Sterile-RKN	T0	0dpi	RAS	6.5	3	2.354	0.16
Sterile-RKN	T0	0dpi	RAS	7	2	0.403	0.02
Sterile-RKN	T0	0dpi	RAS	7	4	2.407	0.17
Sterile-RKN	T0	0dpi	RAS	7	3	2.357	0.22
Sterile-RKN	T0	0dpi	RAS	6	2	1.121	0.06
Sterile-RKN	T0	0dpi	RTS	7	3	2.921	0.25
Sterile-RKN	T0	0dpi	RTS	6	3	2.354	0.16
Sterile-RKN	T0	0dpi	RTS	7.5	2	0.403	0.02
Sterile-RKN	T0	0dpi	RTS	7	4	2.407	0.17
Sterile-RKN	T0	0dpi	RTS	7.5	3	2.357	0.22
Sterile-RKN	T0	0dpi	RTS	6	2	1.121	0.06
Sterile-RKN	T1	3dpi	RAS	10	4	6.516	0.54
Sterile-RKN	T1	3dpi	RAS	12	4	7.483	0.69
Sterile-RKN	T1	3dpi	RAS	10	4	7.023	0.65
Sterile-RKN	T1	3dpi	RAS	12	4	5.91	0.58
Sterile-RKN	T1	3dpi	RAS	10	4	5.251	0.43
Sterile-RKN	T1	3dpi	RAS	9	4	4.504	0.4
Sterile-RKN	T1	3dpi	RTS	10	4	6.516	0.54
Sterile-RKN	T1	3dpi	RTS	12	4	7.483	0.69
Sterile-RKN	T1	3dpi	RTS	10	4	7.023	0.65
Sterile-RKN	T1	3dpi	RTS	12	4	5.91	0.58
Sterile-RKN	T1	3dpi	RTS	10	4	5.251	0.43
Sterile-RKN	T1	3dpi	RTS	9	4	4.504	0.4
Sterile-RKN	T2	7dpi	RAS	17	5	8.708	0.69
Sterile-RKN	T2	7dpi	RAS	19	6	18.446	1.51
Sterile-RKN	T2	7dpi	RAS	18	5	15.977	1.05
Sterile-RKN	T2	7dpi	RAS	19	6	19.241	1.68
Sterile-RKN	T2	7dpi	RAS	21	6	21.684	1.95
Sterile-RKN	T2	7dpi	RAS	18	5	17.44	1.48
Sterile-RKN	T2	7dpi	RTS	17	5	8.708	0.69
Sterile-RKN	T2	7dpi	RTS	19	6	18.446	1.51
Sterile-RKN	T2	7dpi	RTS	18	5	15.977	1.05
Sterile-RKN	T2	7dpi	RTS	19	6	19.241	1.68
Sterile-RKN	T2	7dpi	RTS	21	6	21.684	1.95
Sterile-RKN	T2	7dpi	RTS	18	5	17.44	1.48
Sterile-RKN	T4	30dpi	RAS	71	14	101.29	12.62
Sterile-RKN	T4	30dpi	RAS	64	14	73.35	7.29
Sterile-RKN	T4	30dpi	RAS	76	14	103.47	12.43
Sterile-RKN	T4	30dpi	RAS	74	14	103.18	12.6
Sterile-RKN	T4	30dpi	RAS	66	13	94.07	10.64
Sterile-RKN	T4	30dpi	RAS	60	14	76.99	8.48
Sterile-RKN	T4	30dpi	RTS	71	14	101.29	12.62
Sterile-RKN	T4	30dpi	RTS	64	14	73.35	7.29
Sterile-RKN	T4	30dpi	RTS	76	14	103.47	12.43
Sterile-RKN	T4	30dpi	RTS	74	14	103.18	12.6
Sterile-RKN	T4	30dpi	RTS	66	13	94.07	10.64
Sterile-RKN	T4	30dpi	RTS	60	14	76.99	8.48
Sterile-RKN	T5	60dpi	RAS	76	15	42.28	11.16
Sterile-RKN	T5	60dpi	RAS	100	18	79.67	14.34
Sterile-RKN	T5	60dpi	RAS	90	24	52.29	13.53
Sterile-RKN	T5	60dpi	RAS	90	27	77.89	16.85
Sterile-RKN	T5	60dpi	RAS	100	26	92.95	17.47
Sterile-RKN	T5	60dpi	RAS	80	19	37.85	10.91
Sterile-RKN	T5	60dpi	RTS	76	15	42.28	11.16
Sterile-RKN	T5	60dpi	RTS	100	18	79.67	14.34
Sterile-RKN	T5	60dpi	RTS	90	24	52.29	13.53
Sterile-RKN	T5	60dpi	RTS	90	27	77.89	16.85
Sterile-RKN	T5	60dpi	RTS	100	26	92.95	17.47
Sterile-RKN	T5	60dpi	RTS	80	19	37.85	10.91
