# Supplementary material for: Distinct changes in tomato-associated multi-kingdom microbiomes during Meloidogyne incognita parasitism
Source: Environ Microbiome. 2024 Jul 27;19:53. doi: 10.1186/s40793-024-00597-y (PMC11282865; doi:10.1186/s40793-024-00597-y)
Supplement: Supplementary file 3 — Supplementary Material 3 [file 40793_2024_597_MOESM3_ESM.xlsx]

## Sheet: SummaryNetProperties
		Non-inoculated (Control)	RKN-inoculated		0dpi				3dpi				7dpi				30dpi				60dpi
Network Properites					Non-inoculated		RKN-inoculated		Non-inoculated		RKN-inoculated		Non-inoculated		RKN-inoculated		Non-inoculated		RKN-inoculated		Non-inoculated		RKN-inoculated
Nodes	Bacteria	279	337		Bacteria	139	129		Bacteria	141	129		Bacteria	116	121		Bacteria	110	125		Bacteria	92	125
	Fungi	107	77		Fungi	187	172		Fungi	132	131		Fungi	169	177		Fungi	153	161		Fungi	141	101
	Eukaryotes	155	104		Eukaryotes	139	122		Eukaryotes	77	67		Eukaryotes	106	114		Eukaryotes	122	124		Eukaryotes	123	105
Total		541	518			465	423			350	327			391	412			385	410			356	331
Positive edges
	bac-bac	4061	5462		bac-bac	652	202		bac-bac	275	151		bac-bac	277	260		bac-bac	79	456		bac-bac	76	1377
	fun-fun	2074	1349		fun-fun	3658	2630		fun-fun	985	1254		fun-fun	2826	1992		fun-fun	749	1145		fun-fun	701	6673
	bac-fun	149	60		bac-fun	25	14		bac-fun	24	21		bac-fun	26	195		bac-fun	37	140		bac-fun	103	1187
	euk-euk	1682	1114		euk-euk	221	293		euk-euk	72	121		euk-euk	156	894		euk-euk	320	1259		euk-euk	236	119
	bac-euk	321	84		bac-euk	25	31		bac-euk	50	28		bac-euk	34	250		bac-euk	14	116		bac-euk	48	202
	fun-euk	60	13		fun-euk	175	5		fun-euk	65	6		fun-euk	116	17		fun-euk	145	2398		fun-euk	182	320
Negative
	bac-bac	1433	872		bac-bac	0	12		bac-bac	4	19		bac-bac	11	29		bac-bac	5	29		bac-bac	29	799
	fun-fun	50	9		fun-fun	66	39		fun-fun	78	27		fun-fun	30	35		fun-fun	45	197		fun-fun	60	34
	bac-fun	496	361		bac-fun	459	172		bac-fun	592	305		bac-fun	580	574		bac-fun	155	898		bac-fun	117	658
	euk-euk	24	2		euk-euk	16	4		euk-euk	15	0		euk-euk	3	1		euk-euk	25	221		euk-euk	10	37
	bac-euk	867	643		bac-euk	90	81		bac-euk	39	29		bac-euk	91	335		bac-euk	132	970		bac-euk	51	363
	fun-euk	79	38		fun-euk	167	300		fun-euk	186	68		fun-euk	161	1655		fun-euk	81	366		fun-euk	61	138
Total
Mean node deg		41.75	38.64			23.89	17.89			13.63	12.41			22.02	30.28			9.28	40.00			9.40	35.69
Num. of hub species		27	25			22	21			18	17			20	21			20	20			16	17
Transitivity (Tr) or clus. Coeff		0.6	0.6			0.60	0.60			0.50	0.51			0.56	0.51			0.46	0.51			0.45	0.55
Density		0.08	0.07			0.05	0.04			0.04	0.04			0.06	0.07			0.02	0.10			0.03	0.11
Ave path length (APL)		3.0	3.12			3.90	4.42			4.37	4.63			4.03	3.29			4.95	2.83			4.32	2.78
Modularity		0.45	0.41			0.31	0.29			0.39	0.46			0.27	0.36			0.54	0.29			0.46	0.25

## Sheet: AllEdges
		non-inoculated (Control)					RKN-inoculated						non-inoculated 0dpi						non-inoculated 3dpi								non-inoculated 7dpi							non-inoculated 30dpi							non-inoculated 60dpi							RKN-inoculated 0dpi
	from	to	cor	p	padj		from	to	cor	p	padj			from	to	cor	p	padj		from	to	cor	p	padj			from	to	cor	p	padj			from	to	cor	p	padj			from	to	cor	p	padj			from	to
3	bASV_5	bASV_3	0.613948	1.82172e-07	1.82172e-07	5	bASV_6	bASV_3	-0.695638	6.87942e-10	6.87942e-10		3	bASV_5	bASV_3	0.846154	0.000521134	0.000521134	3	bASV_5	bASV_3	0.825175	0.000951363	0.000951363		3	bASV_5	bASV_3	0.923077	1.8622e-05	1.8622e-05		3	bASV_5	bASV_3	0.965035	3.88099e-07	3.88099e-07		1	bASV_5	bASV_3	0.867133	0.000259812	0.000259812		10	bASV_9	bASV_6
10	bASV_9	bASV_6	0.90364	0	0	8	bASV_9	bASV_3	-0.707752	2.56235e-10	2.56235e-10		6	bASV_6	bASV_5	0.895105	8.36659e-05	8.36659e-05	19	bASV_12	bASV_6	0.832168	0.000785442	0.000785442		14	bASV_11	bASV_6	0.839161	0.000642826	0.000642826		25	bASV_12	bASV_6	0.839161	0.000642826	0.000642826		152	bASV_26	bASV_24	0.895105	8.36659e-05	8.36659e-05		14	bASV_11	bASV_6
14	bASV_11	bASV_6	0.890192	0	0	10	bASV_9	bASV_6	0.947319	0	0		9	bASV_9	bASV_5	0.881119	0.000152674	0.000152674	58	bASV_21	bASV_5	0.86014	0.000331668	0.000331668		15	bASV_11	bASV_9	0.846154	0.000521134	0.000521134		37	bASV_14	bASV_2	0.895105	8.36659e-05	8.36659e-05		323	bASV_34	bASV_31	-0.923077	1.8622e-05	1.8622e-05		15	bASV_11	bASV_9
15	bASV_11	bASV_9	0.925424	0	0	12	bASV_11	bASV_3	-0.674521	3.44408e-09	3.44408e-09		10	bASV_9	bASV_6	0.888112	0.000114134	0.000114134	66	bASV_21	bASV_20	0.843507	0.000564883	0.000564883		32	bASV_15	bASV_6	0.867133	0.000259812	0.000259812		53	bASV_15	bASV_12	0.853147	0.000418118	0.000418118		336	bASV_35	bASV_15	-0.853147	0.000418118	0.000418118		60	bASV_22	bASV_9
19	bASV_12	bASV_6	0.780828	1.86962e-13	1.86962e-13	14	bASV_11	bASV_6	0.920811	0	0		13	bASV_11	bASV_5	0.909091	4.19104e-05	4.19104e-05	80	bASV_24	bASV_3	0.86014	0.000331668	0.000331668		34	bASV_15	bASV_11	0.909091	4.19104e-05	4.19104e-05		119	bASV_24	bASV_21	0.923077	1.8622e-05	1.8622e-05		372	bASV_36	bASV_29	0.93007	1.17022e-05	1.17022e-05		70	bASV_24	bASV_6
20	bASV_12	bASV_9	0.828452	4.44089e-16	4.44089e-16	15	bASV_11	bASV_9	0.931314	0	0		14	bASV_11	bASV_6	0.965035	3.88099e-07	3.88099e-07	81	bASV_24	bASV_5	0.839161	0.000642826	0.000642826		70	bASV_22	bASV_6	-0.825175	0.000951363	0.000951363		126	bASV_26	bASV_9	0.825175	0.000951363	0.000951363		399	bASV_37	bASV_29	-0.832168	0.000785442	0.000785442		71	bASV_24	bASV_9
21	bASV_12	bASV_11	0.871242	0	0	16	bASV_12	bASV_2	0.642924	3.04383e-08	3.04383e-08		15	bASV_11	bASV_9	0.86014	0.000331668	0.000331668	90	bASV_24	bASV_21	0.839161	0.000642826	0.000642826		90	bASV_24	bASV_21	0.916084	2.8428e-05	2.8428e-05		143	bASV_27	bASV_11	0.846154	0.000521134	0.000521134		521	bASV_42	bASV_33	0.86014	0.000331668	0.000331668		72	bASV_24	bASV_11
25	bASV_13	bASV_6	0.72798	4.38607e-11	4.38607e-11	17	bASV_12	bASV_3	-0.791831	4.95159e-14	4.95159e-14		18	bASV_12	bASV_5	0.909091	4.19104e-05	4.19104e-05	94	bASV_26	bASV_5	0.825175	0.000951363	0.000951363		109	bASV_27	bASV_6	0.867133	0.000259812	0.000259812		193	bASV_30	bASV_5	0.902098	5.99786e-05	5.99786e-05		740	bASV_48	bASV_46	-0.825175	0.000951363	0.000951363		95	bASV_27	bASV_6
26	bASV_13	bASV_9	0.710253	2.07681e-10	2.07681e-10	19	bASV_12	bASV_6	0.831953	2.22045e-16	2.22045e-16		19	bASV_12	bASV_6	0.972028	1.28681e-07	1.28681e-07	105	bASV_26	bASV_24	0.846154	0.000521134	0.000521134		111	bASV_27	bASV_11	0.909091	4.19104e-05	4.19104e-05		221	bASV_31	bASV_15	0.895105	8.36659e-05	8.36659e-05		830	bASV_51	bASV_14	0.839161	0.000642826	0.000642826		96	bASV_27	bASV_9
27	bASV_13	bASV_11	0.685246	1.54553e-09	1.54553e-09	20	bASV_12	bASV_9	0.830675	2.22045e-16	2.22045e-16		20	bASV_12	bASV_9	0.867133	0.000259812	0.000259812	109	bASV_27	bASV_6	0.937063	6.99316e-06	6.99316e-06		113	bASV_27	bASV_13	0.888112	0.000114134	0.000114134		237	bASV_32	bASV_9	0.944056	3.92726e-06	3.92726e-06		1035	bASV_57	bASV_56	0.839161	0.000642826	0.000642826		97	bASV_27	bASV_11
30	bASV_15	bASV_3	-0.665129	6.76359e-09	6.76359e-09	21	bASV_12	bASV_11	0.866074	0	0		21	bASV_12	bASV_11	0.937063	6.99316e-06	6.99316e-06	128	bASV_28	bASV_13	0.93007	1.17022e-05	1.17022e-05		121	bASV_28	bASV_2	0.867133	0.000259812	0.000259812		346	bASV_37	bASV_30	0.923077	1.8622e-05	1.8622e-05		1099	bASV_59	bASV_26	0.839161	0.000642826	0.000642826		104	bASV_27	bASV_24
32	bASV_15	bASV_6	0.875299	0	0	25	bASV_13	bASV_6	0.798722	2.06501e-14	2.06501e-14		23	bASV_13	bASV_3	0.923077	1.8622e-05	1.8622e-05	198	bASV_32	bASV_13	0.881119	0.000152674	0.000152674		122	bASV_28	bASV_3	0.832168	0.000785442	0.000785442		360	bASV_39	bASV_13	0.916084	2.8428e-05	2.8428e-05		1322	bASV_63	bASV_58	0.86014	0.000331668	0.000331668		145	bASV_31	bASV_15
33	bASV_15	bASV_9	0.93865	0	0	26	bASV_13	bASV_9	0.757933	2.359e-12	2.359e-12		24	bASV_13	bASV_5	0.825175	0.000951363	0.000951363	207	bASV_32	bASV_28	0.951049	2.03842e-06	2.03842e-06		149	bASV_29	bASV_22	0.846154	0.000521134	0.000521134		493	bASV_44	bASV_39	0.825175	0.000951363	0.000951363		1901	bASV_78	bASV_14	0.832168	0.000785442	0.000785442		146	bASV_31	bASV_17
34	bASV_15	bASV_11	0.877911	0	0	27	bASV_13	bASV_11	0.767269	8.69083e-13	8.69083e-13		26	bASV_13	bASV_9	0.839161	0.000642826	0.000642826	213	bASV_33	bASV_5	0.839161	0.000642826	0.000642826		154	bASV_30	bASV_2	0.895105	8.36659e-05	8.36659e-05		589	bASV_47	bASV_39	0.874126	0.000200713	0.000200713		1918	bASV_78	bASV_35	0.825175	0.000951363	0.000951363		148	bASV_31	bASV_22
35	bASV_15	bASV_12	0.739261	1.5286e-11	1.5286e-11	28	bASV_13	bASV_12	0.638566	4.03159e-08	4.03159e-08		39	bASV_17	bASV_5	0.825175	0.000951363	0.000951363	221	bASV_33	bASV_20	0.858436	0.000351313	0.000351313		170	bASV_30	bASV_28	0.902098	5.99786e-05	5.99786e-05		733	bASV_51	bASV_42	-0.881119	0.000152674	0.000152674		1933	bASV_78	bASV_51	0.874126	0.000200713	0.000200713		178	bASV_33	bASV_12
36	bASV_15	bASV_13	0.631731	6.21029e-08	6.21029e-08	30	bASV_15	bASV_3	-0.760011	1.89626e-12	1.89626e-12		40	bASV_17	bASV_6	0.916084	2.8428e-05	2.8428e-05	222	bASV_33	bASV_21	0.895105	8.36659e-05	8.36659e-05		185	bASV_31	bASV_24	0.839161	0.000642826	0.000642826		893	bASV_55	bASV_44	0.825175	0.000951363	0.000951363		1948	bASV_78	bASV_70	-0.861346	0.000318283	0.000318283		185	bASV_33	bASV_26
38	bASV_17	bASV_3	0.74554	8.30203e-12	8.30203e-12	32	bASV_15	bASV_6	0.901014	0	0		42	bASV_17	bASV_11	0.881119	0.000152674	0.000152674	224	bASV_33	bASV_24	0.93007	1.17022e-05	1.17022e-05		191	bASV_32	bASV_2	0.839161	0.000642826	0.000642826		898	bASV_55	bASV_49	0.832168	0.000785442	0.000785442		2012	bASV_79	bASV_73	0.825175	0.000951363	0.000951363		248	bASV_39	bASV_30
41	bASV_17	bASV_9	-0.610558	2.21984e-07	2.21984e-07	33	bASV_15	bASV_9	0.917521	0	0		43	bASV_17	bASV_12	0.93007	1.17022e-05	1.17022e-05	256	bASV_37	bASV_5	0.832168	0.000785442	0.000785442		209	bASV_32	bASV_30	0.846154	0.000521134	0.000521134		1027	bASV_58	bASV_49	0.881119	0.000152674	0.000152674		2942	bASV_95	bASV_24	0.825175	0.000951363	0.000951363		304	bASV_43	bASV_6
45	bASV_17	bASV_15	-0.629508	7.131e-08	7.131e-08	34	bASV_15	bASV_11	0.892622	0	0		45	bASV_17	bASV_15	0.916084	2.8428e-05	2.8428e-05	301	bASV_40	bASV_2	0.825175	0.000951363	0.000951363		222	bASV_33	bASV_21	0.888112	0.000114134	0.000114134		1049	bASV_59	bASV_21	0.909091	4.19104e-05	4.19104e-05		2944	bASV_95	bASV_26	0.86014	0.000331668	0.000331668		305	bASV_43	bASV_9
47	bASV_20	bASV_3	0.779582	2.16493e-13	2.16493e-13	35	bASV_15	bASV_12	0.880145	0	0		49	bASV_21	bASV_6	0.832168	0.000785442	0.000785442	308	bASV_40	bASV_13	0.832168	0.000785442	0.000785442		224	bASV_33	bASV_24	0.895105	8.36659e-05	8.36659e-05		1051	bASV_59	bASV_24	0.846154	0.000521134	0.000521134		2974	bASV_95	bASV_59	0.846154	0.000521134	0.000521134		306	bASV_43	bASV_11
49	bASV_20	bASV_6	-0.608476	2.50362e-07	2.50362e-07	36	bASV_15	bASV_13	0.65041	1.8585e-08	1.8585e-08		51	bASV_21	bASV_11	0.832168	0.000785442	0.000785442	355	bASV_43	bASV_6	0.888112	0.000114134	0.000114134		230	bASV_33	bASV_31	0.853147	0.000418118	0.000418118		1262	bASV_63	bASV_49	0.888112	0.000114134	0.000114134		3409	bASV_107	bASV_9	-0.888112	0.000114134	0.000114134		307	bASV_43	bASV_12
50	bASV_20	bASV_9	-0.687	1.35136e-09	1.35136e-09	46	bASV_20	bASV_2	-0.606243	2.84553e-07	2.84553e-07		52	bASV_21	bASV_12	0.825175	0.000951363	0.000951363	357	bASV_43	bASV_11	0.867133	0.000259812	0.000259812		248	bASV_34	bASV_28	0.881119	0.000152674	0.000152674		1268	bASV_63	bASV_55	0.839161	0.000642826	0.000642826		3413	bASV_107	bASV_14	0.86014	0.000331668	0.000331668		310	bASV_43	bASV_17
51	bASV_20	bASV_11	-0.612172	2.02107e-07	2.02107e-07	47	bASV_20	bASV_3	0.847128	0	0		68	bASV_24	bASV_3	0.839161	0.000642826	0.000642826	358	bASV_43	bASV_12	0.965035	3.88099e-07	3.88099e-07		265	bASV_37	bASV_21	0.881119	0.000152674	0.000152674		1328	bASV_66	bASV_3	0.874126	0.000200713	0.000200713		3430	bASV_107	bASV_35	0.846154	0.000521134	0.000521134		318	bASV_43	bASV_31
54	bASV_20	bASV_15	-0.704474	3.36364e-10	3.36364e-10	49	bASV_20	bASV_6	-0.754994	3.20055e-12	3.20055e-12		69	bASV_24	bASV_5	0.86014	0.000331668	0.000331668	367	bASV_43	bASV_27	0.895105	8.36659e-05	8.36659e-05		267	bASV_37	bASV_24	0.923077	1.8622e-05	1.8622e-05		1329	bASV_66	bASV_5	0.874126	0.000200713	0.000200713		3445	bASV_107	bASV_51	0.923077	1.8622e-05	1.8622e-05		353	bASV_45	bASV_3
55	bASV_20	bASV_17	0.833518	0	0	50	bASV_20	bASV_9	-0.752417	4.16756e-12	4.16756e-12		70	bASV_24	bASV_6	0.853147	0.000418118	0.000418118	484	bASV_47	bASV_30	0.944056	3.92726e-06	3.92726e-06		273	bASV_37	bASV_31	0.923077	1.8622e-05	1.8622e-05		1347	bASV_66	bASV_30	0.86014	0.000331668	0.000331668		3466	bASV_107	bASV_78	0.916084	2.8428e-05	2.8428e-05		414	bASV_47	bASV_13
56	bASV_21	bASV_2	0.613871	1.82997e-07	1.82997e-07	51	bASV_20	bASV_11	-0.779526	2.17826e-13	2.17826e-13		72	bASV_24	bASV_11	0.846154	0.000521134	0.000521134	489	bASV_47	bASV_37	0.839161	0.000642826	0.000642826		275	bASV_37	bASV_33	0.902098	5.99786e-05	5.99786e-05		1361	bASV_66	bASV_47	0.902098	5.99786e-05	5.99786e-05		3531	bASV_108	bASV_56	0.839161	0.000642826	0.000642826		436	bASV_48	bASV_2
59	bASV_21	bASV_6	0.763879	1.25544e-12	1.25544e-12	52	bASV_20	bASV_12	-0.833518	0	0		73	bASV_24	bASV_12	0.881119	0.000152674	0.000152674	511	bASV_48	bASV_26	0.839161	0.000642826	0.000642826		301	bASV_40	bASV_2	0.874126	0.000200713	0.000200713		1416	bASV_67	bASV_50	-0.825175	0.000951363	0.000951363		3539	bASV_108	bASV_64	0.839161	0.000642826	0.000642826		451	bASV_48	bASV_28
60	bASV_21	bASV_9	0.774159	4.03455e-13	4.03455e-13	54	bASV_20	bASV_15	-0.776441	3.11084e-13	3.11084e-13		77	bASV_24	bASV_21	0.916084	2.8428e-05	2.8428e-05	637	bASV_54	bASV_12	0.825175	0.000951363	0.000951363		302	bASV_40	bASV_3	0.902098	5.99786e-05	5.99786e-05		1583	bASV_70	bASV_55	0.875583	0.000189842	0.000189842		3922	bASV_117	bASV_9	-0.839161	0.000642826	0.000642826		571	bASV_54	bASV_17
61	bASV_21	bASV_11	0.827341	4.44089e-16	4.44089e-16	62	bASV_21	bASV_12	0.605724	2.93107e-07	2.93107e-07		82	bASV_26	bASV_6	0.86014	0.000331668	0.000331668	823	bASV_59	bASV_5	0.853147	0.000418118	0.000418118		303	bASV_40	bASV_5	0.874126	0.000200713	0.000200713		1704	bASV_73	bASV_63	0.86014	0.000331668	0.000331668		3958	bASV_117	bASV_51	0.874126	0.000200713	0.000200713		572	bASV_54	bASV_21
62	bASV_21	bASV_12	0.802667	1.24345e-14	1.24345e-14	90	bASV_24	bASV_21	0.62321	1.04888e-07	1.04888e-07		84	bASV_26	bASV_11	0.902098	5.99786e-05	5.99786e-05	937	bASV_61	bASV_49	0.825175	0.000951363	0.000951363		317	bASV_40	bASV_28	0.881119	0.000152674	0.000152674		2119	bASV_80	bASV_51	0.825175	0.000951363	0.000951363		3991	bASV_117	bASV_92	0.86014	0.000331668	0.000331668		575	bASV_54	bASV_26
64	bASV_21	bASV_15	0.663462	7.6054e-09	7.6054e-09	93	bASV_26	bASV_3	-0.603759	3.27718e-07	3.27718e-07		85	bASV_26	bASV_12	0.825175	0.000951363	0.000951363	939	bASV_61	bASV_53	0.902098	5.99786e-05	5.99786e-05		319	bASV_40	bASV_30	0.916084	2.8428e-05	2.8428e-05		2657	bASV_90	bASV_40	0.867133	0.000259812	0.000259812		4000	bASV_117	bASV_107	0.825175	0.000951363	0.000951363		639	bASV_56	bASV_15
82	bASV_24	bASV_6	0.653015	1.56033e-08	1.56033e-08	95	bASV_26	bASV_6	0.715292	1.35084e-10	1.35084e-10		89	bASV_26	bASV_21	0.867133	0.000259812	0.000259812	941	bASV_61	bASV_55	0.923077	1.8622e-05	1.8622e-05		321	bASV_40	bASV_32	0.853147	0.000418118	0.000418118		2770	bASV_91	bASV_84	0.887346	0.000117937	0.000117937		4038	bASV_121	bASV_42	0.879161	0.000165104	0.000165104		814	bASV_61	bASV_53
83	bASV_24	bASV_9	0.619728	1.29353e-07	1.29353e-07	96	bASV_26	bASV_9	0.732047	3.01776e-11	3.01776e-11		91	bASV_26	bASV_24	0.853147	0.000418118	0.000418118	957	bASV_62	bASV_20	0.839774	0.000631345	0.000631345		323	bASV_40	bASV_34	0.832168	0.000785442	0.000785442		2972	bASV_94	bASV_58	0.832168	0.000785442	0.000785442		4249	bASV_129	bASV_78	-0.853147	0.000418118	0.000418118		1045	bASV_67	bASV_17
84	bASV_24	bASV_11	0.731148	3.27982e-11	3.27982e-11	97	bASV_26	bASV_11	0.799261	1.93179e-14	1.93179e-14		94	bASV_27	bASV_5	0.909091	4.19104e-05	4.19104e-05	960	bASV_62	bASV_24	0.846154	0.000521134	0.000521134		411	bASV_45	bASV_9	0.881119	0.000152674	0.000152674		2980	bASV_94	bASV_67	0.923077	1.8622e-05	1.8622e-05		4284	bASV_130	bASV_9	0.853147	0.000418118	0.000418118		1047	bASV_67	bASV_22
85	bASV_24	bASV_12	0.756043	2.87148e-12	2.87148e-12	98	bASV_26	bASV_12	0.765723	1.02851e-12	1.02851e-12		95	bASV_27	bASV_6	0.916084	2.8428e-05	2.8428e-05	965	bASV_62	bASV_30	0.825175	0.000951363	0.000951363		412	bASV_45	bASV_11	0.867133	0.000259812	0.000259812		3096	bASV_96	bASV_22	0.838049	0.000664043	0.000664043		4323	bASV_130	bASV_56	0.881119	0.000152674	0.000152674		1071	bASV_67	bASV_55
90	bASV_24	bASV_21	0.823229	6.66134e-16	6.66134e-16	100	bASV_26	bASV_15	0.701469	4.30291e-10	4.30291e-10		96	bASV_27	bASV_9	0.909091	4.19104e-05	4.19104e-05	968	bASV_62	bASV_33	0.874126	0.000200713	0.000200713		415	bASV_45	bASV_15	0.846154	0.000521134	0.000521134		3130	bASV_96	bASV_61	0.852134	0.000431967	0.000431967		4363	bASV_130	bASV_108	0.832168	0.000785442	0.000785442		1094	bASV_68	bASV_24
95	bASV_26	bASV_6	0.733593	2.61333e-11	2.61333e-11	102	bASV_26	bASV_20	-0.693366	8.23465e-10	8.23465e-10		97	bASV_27	bASV_11	0.951049	2.03842e-06	2.03842e-06	1019	bASV_63	bASV_44	0.867133	0.000259812	0.000259812		520	bASV_48	bASV_37	0.825175	0.000951363	0.000951363		3250	bASV_101	bASV_14	0.853147	0.000418118	0.000418118		4377	bASV_131	bASV_9	-0.839161	0.000642826	0.000642826		1096	bASV_68	bASV_27
96	bASV_26	bASV_9	0.774326	3.95906e-13	3.95906e-13	103	bASV_26	bASV_21	0.744912	8.83227e-12	8.83227e-12		98	bASV_27	bASV_12	0.916084	2.8428e-05	2.8428e-05	1024	bASV_63	bASV_49	0.909091	4.19104e-05	4.19104e-05		624	bASV_53	bASV_44	0.832168	0.000785442	0.000785442		3257	bASV_101	bASV_26	0.846154	0.000521134	0.000521134		4382	bASV_131	bASV_15	-0.825175	0.000951363	0.000951363		1179	bASV_70	bASV_5
97	bASV_26	bASV_11	0.831842	2.22045e-16	2.22045e-16	109	bASV_27	bASV_6	0.921204	0	0		104	bASV_27	bASV_24	0.881119	0.000152674	0.000152674	1026	bASV_63	bASV_53	0.937063	6.99316e-06	6.99316e-06		660	bASV_54	bASV_45	0.832168	0.000785442	0.000785442		3680	bASV_110	bASV_34	0.846154	0.000521134	0.000521134		4413	bASV_131	bASV_51	0.825175	0.000951363	0.000951363		1182	bASV_70	bASV_11
98	bASV_26	bASV_12	0.804668	9.32587e-15	9.32587e-15	110	bASV_27	bASV_9	0.8802	0	0		105	bASV_27	bASV_26	0.867133	0.000259812	0.000259812	1028	bASV_63	bASV_55	0.853147	0.000418118	0.000418118		747	bASV_57	bASV_11	0.839161	0.000642826	0.000642826		3701	bASV_110	bASV_58	0.881119	0.000152674	0.000152674		4416	bASV_131	bASV_56	-0.825175	0.000951363	0.000951363		1277	bASV_73	bASV_3
100	bASV_26	bASV_15	0.665796	6.45223e-09	6.45223e-09	111	bASV_27	bASV_11	0.865967	0	0		106	bASV_28	bASV_2	0.867133	0.000259812	0.000259812	1034	bASV_63	bASV_61	0.909091	4.19104e-05	4.19104e-05		772	bASV_57	bASV_46	0.846154	0.000521134	0.000521134		3922	bASV_116	bASV_9	0.902098	5.99786e-05	5.99786e-05		4451	bASV_131	bASV_99	-0.884639	0.00013218	0.00013218		1372	bASV_75	bASV_66
102	bASV_26	bASV_20	-0.618501	1.39183e-07	1.39183e-07	112	bASV_27	bASV_12	0.722163	7.40248e-11	7.40248e-11		131	bASV_30	bASV_21	0.832168	0.000785442	0.000785442	1207	bASV_67	bASV_46	0.839161	0.000642826	0.000642826		837	bASV_59	bASV_28	0.832168	0.000785442	0.000785442		3930	bASV_116	bASV_21	0.888112	0.000114134	0.000114134		4453	bASV_131	bASV_104	-0.832168	0.000785442	0.000785442		1615	bASV_83	bASV_32
103	bASV_26	bASV_21	0.875021	0	0	113	bASV_27	bASV_13	0.773396	4.3987e-13	4.3987e-13		136	bASV_30	bASV_28	0.874126	0.000200713	0.000200713	1212	bASV_67	bASV_53	0.839161	0.000642826	0.000642826		862	bASV_60	bASV_2	0.832168	0.000785442	0.000785442		3933	bASV_116	bASV_26	0.839161	0.000642826	0.000642826		4455	bASV_131	bASV_107	0.895105	8.36659e-05	8.36659e-05		1672	bASV_84	bASV_32
105	bASV_26	bASV_24	0.802723	1.24345e-14	1.24345e-14	114	bASV_27	bASV_15	0.802697	1.24345e-14	1.24345e-14		139	bASV_31	bASV_5	0.888112	0.000114134	0.000114134	1214	bASV_67	bASV_55	0.867133	0.000259812	0.000259812		893	bASV_60	bASV_47	0.86014	0.000331668	0.000331668		3998	bASV_116	bASV_101	0.888112	0.000114134	0.000114134		4465	bASV_131	bASV_130	-0.916084	2.8428e-05	2.8428e-05		1674	bASV_84	bASV_34
109	bASV_27	bASV_6	0.692692	8.68302e-10	8.68302e-10	116	bASV_27	bASV_20	-0.60653	2.79917e-07	2.79917e-07		140	bASV_31	bASV_6	0.979021	3.0898e-08	3.0898e-08	1220	bASV_67	bASV_61	0.881119	0.000152674	0.000152674		1047	bASV_64	bASV_21	0.846154	0.000521134	0.000521134		4083	bASV_117	bASV_94	0.902098	5.99786e-05	5.99786e-05		4666	bASV_148	bASV_14	0.832168	0.000785442	0.000785442		1711	bASV_84	bASV_83
110	bASV_27	bASV_9	0.608836	2.45224e-07	2.45224e-07	120	bASV_27	bASV_26	0.69101	9.90618e-10	9.90618e-10		141	bASV_31	bASV_9	0.853147	0.000418118	0.000418118	1254	bASV_68	bASV_44	-0.846154	0.000521134	0.000521134		1049	bASV_64	bASV_24	0.846154	0.000521134	0.000521134		4380	bASV_125	bASV_13	0.881119	0.000152674	0.000152674		4713	bASV_148	bASV_70	-0.829313	0.000850228	0.000850228		1717	bASV_85	bASV_11
111	bASV_27	bASV_11	0.669908	4.81214e-09	4.81214e-09	138	bASV_29	bASV_3	0.639992	3.67915e-08	3.67915e-08		142	bASV_31	bASV_11	0.951049	2.03842e-06	2.03842e-06	1267	bASV_68	bASV_59	0.923077	1.8622e-05	1.8622e-05		1057	bASV_64	bASV_33	0.86014	0.000331668	0.000331668		5110	bASV_140	bASV_74	0.923077	1.8622e-05	1.8622e-05		4719	bASV_148	bASV_78	0.895105	8.36659e-05	8.36659e-05		1724	bASV_85	bASV_24
113	bASV_27	bASV_13	0.638789	3.97463e-08	3.97463e-08	140	bASV_29	bASV_6	-0.707345	2.65092e-10	2.65092e-10		143	bASV_31	bASV_12	0.986014	4.1169e-09	4.1169e-09	1334	bASV_70	bASV_13	0.867133	0.000259812	0.000259812		1059	bASV_64	bASV_37	0.895105	8.36659e-05	8.36659e-05		5159	bASV_141	bASV_12	0.867133	0.000259812	0.000259812		4740	bASV_148	bASV_107	0.874126	0.000200713	0.000200713		1731	bASV_85	bASV_33
122	bASV_28	bASV_3	0.635232	4.98403e-08	4.98403e-08	141	bASV_29	bASV_9	-0.678281	2.61043e-09	2.61043e-09		146	bASV_31	bASV_17	0.93007	1.17022e-05	1.17022e-05	1343	bASV_70	bASV_28	0.825175	0.000951363	0.000951363		1099	bASV_65	bASV_29	-0.832168	0.000785442	0.000785442		5265	bASV_143	bASV_17	-0.881119	0.000152674	0.000152674		4763	bASV_149	bASV_14	0.839161	0.000642826	0.000642826		1906	bASV_88	bASV_27
130	bASV_28	bASV_17	0.748375	6.2661e-12	6.2661e-12	142	bASV_29	bASV_11	-0.697398	5.97783e-10	5.97783e-10		149	bASV_31	bASV_24	0.825175	0.000951363	0.000951363	1409	bASV_71	bASV_46	0.867133	0.000259812	0.000259812		1131	bASV_66	bASV_5	0.853147	0.000418118	0.000418118		5274	bASV_143	bASV_30	0.867133	0.000259812	0.000259812		4764	bASV_149	bASV_15	-0.839161	0.000642826	0.000642826		2148	bASV_93	bASV_5
131	bASV_28	bASV_20	0.749673	5.50138e-12	5.50138e-12	143	bASV_29	bASV_12	-0.763334	1.33138e-12	1.33138e-12		150	bASV_31	bASV_26	0.825175	0.000951363	0.000951363	1417	bASV_71	bASV_56	0.867133	0.000259812	0.000259812		1147	bASV_66	bASV_30	0.881119	0.000152674	0.000152674		5324	bASV_143	bASV_86	0.853147	0.000418118	0.000418118		4795	bASV_149	bASV_51	0.937063	6.99316e-06	6.99316e-06		2169	bASV_93	bASV_40
138	bASV_29	bASV_3	0.65075	1.81667e-08	1.81667e-08	145	bASV_29	bASV_15	-0.727146	4.73155e-11	4.73155e-11		151	bASV_31	bASV_27	0.902098	5.99786e-05	5.99786e-05	1422	bASV_71	bASV_61	0.832168	0.000785442	0.000785442		1151	bASV_66	bASV_34	0.825175	0.000951363	0.000951363		5554	bASV_146	bASV_124	0.832168	0.000785442	0.000785442		4816	bASV_149	bASV_78	0.874126	0.000200713	0.000200713		2280	bASV_95	bASV_3
145	bASV_29	bASV_15	-0.619289	1.32795e-07	1.32795e-07	147	bASV_29	bASV_20	0.71409	1.49809e-10	1.49809e-10		156	bASV_32	bASV_5	0.832168	0.000785442	0.000785442	1426	bASV_71	bASV_65	0.853147	0.000418118	0.000418118		1154	bASV_66	bASV_40	0.825175	0.000951363	0.000951363		5725	bASV_149	bASV_67	0.825175	0.000951363	0.000951363		4837	bASV_149	bASV_107	0.951049	2.03842e-06	2.03842e-06		2291	bASV_95	bASV_24
146	bASV_29	bASV_17	0.717232	1.1419e-10	1.1419e-10	152	bASV_29	bASV_27	-0.601801	3.66009e-07	3.66009e-07		164	bASV_32	bASV_21	0.944056	3.92726e-06	3.92726e-06	1428	bASV_71	bASV_67	0.888112	0.000114134	0.000114134		1194	bASV_67	bASV_29	0.853147	0.000418118	0.000418118		6140	bASV_162	bASV_47	0.867133	0.000259812	0.000259812		4843	bASV_149	bASV_117	0.832168	0.000785442	0.000785442		2306	bASV_95	bASV_45
147	bASV_29	bASV_20	0.745512	8.32578e-12	8.32578e-12	173	bASV_31	bASV_3	-0.767442	8.52651e-13	8.52651e-13		166	bASV_32	bASV_24	0.888112	0.000114134	0.000114134	1433	bASV_73	bASV_3	0.874126	0.000200713	0.000200713		1282	bASV_69	bASV_12	0.874126	0.000200713	0.000200713		6158	bASV_162	bASV_66	0.874126	0.000200713	0.000200713		4848	bASV_149	bASV_131	0.916084	2.8428e-05	2.8428e-05		2330	bASV_95	bASV_73
153	bASV_29	bASV_28	0.729127	3.94964e-11	3.94964e-11	175	bASV_31	bASV_6	0.849088	0	0		170	bASV_32	bASV_30	0.874126	0.000200713	0.000200713	1445	bASV_73	bASV_24	0.895105	8.36659e-05	8.36659e-05		1392	bASV_71	bASV_24	0.825175	0.000951363	0.000951363		6256	bASV_163	bASV_52	0.93007	1.17022e-05	1.17022e-05		4937	bASV_158	bASV_110	-0.869633	0.000237308	0.000237308		2358	bASV_96	bASV_22
155	bASV_30	bASV_3	0.747819	6.62359e-12	6.62359e-12	176	bASV_31	bASV_9	0.833594	0	0		174	bASV_33	bASV_5	0.881119	0.000152674	0.000152674	1450	bASV_73	bASV_30	0.825175	0.000951363	0.000951363		1400	bASV_71	bASV_33	0.867133	0.000259812	0.000259812		6317	bASV_163	bASV_136	0.832168	0.000785442	0.000785442		4993	bASV_163	bASV_52	0.832168	0.000785442	0.000785442		2372	bASV_96	bASV_43
164	bASV_30	bASV_20	0.663756	7.45009e-09	7.45009e-09	177	bASV_31	bASV_11	0.836848	0	0		209	bASV_34	bASV_32	0.86014	0.000331668	0.000331668	1457	bASV_73	bASV_40	0.916084	2.8428e-05	2.8428e-05		1502	bASV_75	bASV_28	0.846154	0.000521134	0.000521134		6466	bASV_168	bASV_34	0.867133	0.000259812	0.000259812		6261	bASV_217	bASV_56	-0.832168	0.000785442	0.000785442		2416	bASV_97	bASV_2
170	bASV_30	bASV_28	0.648847	2.06245e-08	2.06245e-08	178	bASV_31	bASV_12	0.889452	0	0		213	bASV_37	bASV_5	0.832168	0.000785442	0.000785442	1463	bASV_73	bASV_47	0.86014	0.000331668	0.000331668		1508	bASV_75	bASV_34	0.867133	0.000259812	0.000259812		6769	bASV_187	bASV_131	0.888112	0.000114134	0.000114134		6262	bASV_217	bASV_57	-0.825175	0.000951363	0.000951363		2495	bASV_99	bASV_17
171	bASV_30	bASV_29	0.630461	6.72145e-08	6.72145e-08	180	bASV_31	bASV_15	0.908522	0	0		221	bASV_37	bASV_21	0.839161	0.000642826	0.000642826	1644	bASV_77	bASV_65	0.86014	0.000331668	0.000331668		1667	bASV_81	bASV_24	0.832168	0.000785442	0.000785442		6924	bASV_196	bASV_30	0.874126	0.000200713	0.000200713		6279	bASV_217	bASV_78	0.853147	0.000418118	0.000418118		2631	bASV_101	bASV_5
175	bASV_31	bASV_6	0.837344	0	0	182	bASV_31	bASV_20	-0.792605	4.4853e-14	4.4853e-14		223	bASV_37	bASV_24	0.888112	0.000114134	0.000114134	1654	bASV_79	bASV_2	0.86014	0.000331668	0.000331668		1675	bASV_81	bASV_33	0.839161	0.000642826	0.000642826		6930	bASV_196	bASV_37	0.867133	0.000259812	0.000259812		6311	bASV_217	bASV_131	0.888112	0.000114134	0.000114134		2645	bASV_101	bASV_30
176	bASV_31	bASV_9	0.81067	4.21885e-15	4.21885e-15	183	bASV_31	bASV_21	0.623429	1.03504e-07	1.03504e-07		229	bASV_37	bASV_32	0.867133	0.000259812	0.000259812	1675	bASV_79	bASV_33	0.846154	0.000521134	0.000521134		1677	bASV_81	bASV_37	0.853147	0.000418118	0.000418118		6974	bASV_196	bASV_86	0.832168	0.000785442	0.000785442		6421	bASV_224	bASV_129	-0.839161	0.000642826	0.000642826		2928	bASV_105	bASV_3
177	bASV_31	bASV_11	0.794054	3.75255e-14	3.75255e-14	186	bASV_31	bASV_26	0.723917	6.33036e-11	6.33036e-11		230	bASV_37	bASV_33	0.902098	5.99786e-05	5.99786e-05	1679	bASV_79	bASV_40	0.909091	4.19104e-05	4.19104e-05		1686	bASV_81	bASV_48	0.916084	2.8428e-05	2.8428e-05		7007	bASV_196	bASV_143	0.916084	2.8428e-05	2.8428e-05		6447	bASV_231	bASV_9	0.825175	0.000951363	0.000951363		2939	bASV_105	bASV_24
178	bASV_31	bASV_12	0.739817	1.44924e-11	1.44924e-11	187	bASV_31	bASV_27	0.745384	8.43148e-12	8.43148e-12		242	bASV_39	bASV_21	0.832168	0.000785442	0.000785442	1856	bASV_83	bASV_40	0.86014	0.000331668	0.000331668		1707	bASV_81	bASV_71	0.874126	0.000200713	0.000200713		7067	bASV_219	bASV_58	0.853147	0.000418118	0.000418118		6675	bASV_235	bASV_8	0.825175	0.000951363	0.000951363		2954	bASV_105	bASV_45
180	bASV_31	bASV_15	0.853682	0	0	189	bASV_31	bASV_29	-0.821337	8.88178e-16	8.88178e-16		244	bASV_39	bASV_24	0.846154	0.000521134	0.000521134	1917	bASV_84	bASV_40	0.923077	1.8622e-05	1.8622e-05		1729	bASV_82	bASV_29	-0.880304	0.000157757	0.000157757		7108	bASV_219	bASV_110	0.909091	4.19104e-05	4.19104e-05		6727	bASV_235	bASV_70	-0.832872	0.000770065	0.000770065		2956	bASV_105	bASV_47
181	bASV_31	bASV_17	-0.712531	1.71171e-10	1.71171e-10	191	bASV_32	bASV_2	0.772292	4.98046e-13	4.98046e-13		250	bASV_39	bASV_32	0.825175	0.000951363	0.000951363	1950	bASV_84	bASV_79	0.909091	4.19104e-05	4.19104e-05		1791	bASV_83	bASV_32	0.825175	0.000951363	0.000951363		7168	bASV_228	bASV_39	0.846154	0.000521134	0.000521134		6733	bASV_235	bASV_78	0.93007	1.17022e-05	1.17022e-05		2974	bASV_105	bASV_68
182	bASV_31	bASV_20	-0.738583	1.63098e-11	1.63098e-11	192	bASV_32	bASV_3	-0.731406	3.20226e-11	3.20226e-11		251	bASV_39	bASV_33	0.881119	0.000152674	0.000152674	1970	bASV_85	bASV_28	0.839161	0.000642826	0.000642826		1903	bASV_85	bASV_21	0.832168	0.000785442	0.000785442		7175	bASV_228	bASV_47	0.825175	0.000951363	0.000951363		6754	bASV_235	bASV_107	0.86014	0.000331668	0.000331668		2978	bASV_105	bASV_73
183	bASV_31	bASV_21	0.750931	4.84635e-12	4.84635e-12	194	bASV_32	bASV_6	0.686048	1.45367e-09	1.45367e-09		253	bASV_39	bASV_37	0.972028	1.28681e-07	1.28681e-07	1976	bASV_85	bASV_34	0.909091	4.19104e-05	4.19104e-05		1905	bASV_85	bASV_24	0.867133	0.000259812	0.000259812		7348	bASV_233	bASV_111	0.916084	2.8428e-05	2.8428e-05		6763	bASV_235	bASV_129	-0.825175	0.000951363	0.000951363		2995	bASV_105	bASV_95
186	bASV_31	bASV_26	0.729703	3.74665e-11	3.74665e-11	195	bASV_32	bASV_9	0.676376	3.0055e-09	3.0055e-09		280	bASV_42	bASV_6	0.923077	1.8622e-05	1.8622e-05	2009	bASV_85	bASV_75	0.914187	3.16859e-05	3.16859e-05		1911	bASV_85	bASV_31	0.881119	0.000152674	0.000152674		7746	bASV_252	bASV_219	0.909091	4.19104e-05	4.19104e-05		6768	bASV_235	bASV_148	0.846154	0.000521134	0.000521134		3040	bASV_106	bASV_56
188	bASV_31	bASV_28	-0.609169	2.40555e-07	2.40555e-07	196	bASV_32	bASV_11	0.700611	4.61345e-10	4.61345e-10		282	bASV_42	bASV_11	0.839161	0.000642826	0.000642826	2174	bASV_88	bASV_44	0.825175	0.000951363	0.000951363		1915	bASV_85	bASV_37	0.916084	2.8428e-05	2.8428e-05		7748	bASV_252	bASV_233	0.86014	0.000331668	0.000331668		6769	bASV_235	bASV_149	0.832168	0.000785442	0.000785442		3066	bASV_106	bASV_88
189	bASV_31	bASV_29	-0.69194	9.21111e-10	9.21111e-10	197	bASV_32	bASV_12	0.78816	7.79377e-14	7.79377e-14		283	bASV_42	bASV_12	0.881119	0.000152674	0.000152674	2181	bASV_88	bASV_53	0.93007	1.17022e-05	1.17022e-05		1954	bASV_86	bASV_2	0.846154	0.000521134	0.000521134		8079	bASV_265	bASV_94	0.874126	0.000200713	0.000200713		6783	bASV_235	bASV_217	0.923077	1.8622e-05	1.8622e-05		3132	bASV_108	bASV_71
191	bASV_32	bASV_2	0.750306	5.16209e-12	5.16209e-12	199	bASV_32	bASV_15	0.686866	1.36531e-09	1.36531e-09		286	bASV_42	bASV_17	0.825175	0.000951363	0.000951363	2189	bASV_88	bASV_61	0.853147	0.000418118	0.000418118		1985	bASV_86	bASV_47	0.895105	8.36659e-05	8.36659e-05		8092	bASV_265	bASV_117	0.895105	8.36659e-05	8.36659e-05		7241	bASV_266	bASV_163	-0.902098	5.99786e-05	5.99786e-05		3170	bASV_109	bASV_17
194	bASV_32	bASV_6	0.636677	4.54783e-08	4.54783e-08	201	bASV_32	bASV_20	-0.716043	1.26598e-10	1.26598e-10		287	bASV_42	bASV_21	0.839161	0.000642826	0.000642826	2191	bASV_88	bASV_63	0.895105	8.36659e-05	8.36659e-05		1996	bASV_86	bASV_60	0.916084	2.8428e-05	2.8428e-05		8365	bASV_287	bASV_150	-0.837129	0.000682001	0.000682001		7387	bASV_287	bASV_9	-0.839161	0.000642826	0.000642826		3330	bASV_114	bASV_15
195	bASV_32	bASV_9	0.698305	5.55812e-10	5.55812e-10	202	bASV_32	bASV_21	0.6393	3.84653e-08	3.84653e-08		290	bASV_42	bASV_26	0.86014	0.000331668	0.000331668	2199	bASV_88	bASV_71	0.867133	0.000259812	0.000259812		2000	bASV_86	bASV_64	0.825175	0.000951363	0.000951363		8445	bASV_312	bASV_74	0.865901	0.000271496	0.000271496		7391	bASV_287	bASV_14	0.874126	0.000200713	0.000200713		3339	bASV_114	bASV_31
196	bASV_32	bASV_11	0.647513	2.25302e-08	2.25302e-08	205	bASV_32	bASV_26	0.770661	5.97744e-13	5.97744e-13		294	bASV_42	bASV_31	0.874126	0.000200713	0.000200713	2290	bASV_90	bASV_21	0.846154	0.000521134	0.000521134		2092	bASV_90	bASV_21	0.825175	0.000951363	0.000951363		8780	bASV_333	bASV_3	0.944056	3.92726e-06	3.92726e-06		7423	bASV_287	bASV_51	0.923077	1.8622e-05	1.8622e-05		3371	bASV_114	bASV_70
197	bASV_32	bASV_12	0.757433	2.48557e-12	2.48557e-12	208	bASV_32	bASV_29	-0.632221	6.02296e-08	6.02296e-08		306	bASV_43	bASV_11	0.867133	0.000259812	0.000259812	2302	bASV_90	bASV_37	0.923077	1.8622e-05	1.8622e-05		2094	bASV_90	bASV_24	0.832168	0.000785442	0.000785442		8781	bASV_333	bASV_5	0.895105	8.36659e-05	8.36659e-05		7444	bASV_287	bASV_78	0.916084	2.8428e-05	2.8428e-05		3411	bASV_116	bASV_13
199	bASV_32	bASV_15	0.636343	4.64517e-08	4.64517e-08	210	bASV_32	bASV_31	0.735656	2.15326e-11	2.15326e-11		307	bASV_43	bASV_12	0.825175	0.000951363	0.000951363	2310	bASV_90	bASV_47	0.839161	0.000642826	0.000642826		2104	bASV_90	bASV_37	0.846154	0.000521134	0.000521134		9146	bASV_358	bASV_136	0.853147	0.000418118	0.000418118		7465	bASV_287	bASV_107	0.965035	3.88099e-07	3.88099e-07		3433	bASV_116	bASV_47
200	bASV_32	bASV_17	-0.661906	8.47972e-09	8.47972e-09	215	bASV_33	bASV_9	0.622596	1.08853e-07	1.08853e-07		315	bASV_43	bASV_27	0.832168	0.000785442	0.000785442	2359	bASV_91	bASV_22	0.874126	0.000200713	0.000200713		2127	bASV_90	bASV_64	0.832168	0.000785442	0.000785442		9315	bASV_367	bASV_346	0.846154	0.000521134	0.000521134		7471	bASV_287	bASV_117	0.839161	0.000642826	0.000642826		3481	bASV_116	bASV_105
201	bASV_32	bASV_20	-0.621862	1.1379e-07	1.1379e-07	216	bASV_33	bASV_11	0.696788	6.27677e-10	6.27677e-10		318	bASV_43	bASV_31	0.832168	0.000785442	0.000785442	2434	bASV_92	bASV_30	0.862168	0.000309405	0.000309405		2139	bASV_90	bASV_81	0.937063	6.99316e-06	6.99316e-06		9328	bASV_376	bASV_17	0.825175	0.000951363	0.000951363		7474	bASV_287	bASV_129	-0.867133	0.000259812	0.000259812		3571	bASV_119	bASV_2
202	bASV_32	bASV_21	0.739594	1.4805e-11	1.4805e-11	217	bASV_33	bASV_12	0.637713	4.25759e-08	4.25759e-08		376	bASV_45	bASV_42	0.874126	0.000200713	0.000200713	2441	bASV_92	bASV_40	0.843507	0.000564883	0.000564883		2163	bASV_91	bASV_29	0.888112	0.000114134	0.000114134		9770	bASV_512	bASV_52	0.832168	0.000785442	0.000785442		7476	bASV_287	bASV_131	0.888112	0.000114134	0.000114134		3641	bASV_119	bASV_97
205	bASV_32	bASV_26	0.746874	7.27596e-12	7.27596e-12	219	bASV_33	bASV_15	0.611539	2.09702e-07	2.09702e-07		384	bASV_46	bASV_11	0.916084	2.8428e-05	2.8428e-05	2447	bASV_92	bASV_47	0.824845	0.000959803	0.000959803		2186	bASV_91	bASV_58	0.825175	0.000951363	0.000951363		9829	bASV_512	bASV_131	-0.832168	0.000785442	0.000785442		7479	bASV_287	bASV_148	0.825175	0.000951363	0.000951363		3675	bASV_120	bASV_33
210	bASV_32	bASV_31	0.717477	1.11779e-10	1.11779e-10	222	bASV_33	bASV_21	0.830443	2.22045e-16	2.22045e-16		392	bASV_46	bASV_26	0.867133	0.000259812	0.000259812	2458	bASV_92	bASV_60	0.86625	0.00026814	0.00026814		2193	bASV_91	bASV_65	-0.86014	0.000331668	0.000331668		9831	bASV_512	bASV_136	0.909091	4.19104e-05	4.19104e-05		7480	bASV_287	bASV_149	0.93007	1.17022e-05	1.17022e-05		3730	bASV_120	bASV_102
211	bASV_33	bASV_2	0.620818	1.21167e-07	1.21167e-07	225	bASV_33	bASV_26	0.812949	3.10862e-15	3.10862e-15		393	bASV_46	bASV_27	0.832168	0.000785442	0.000785442	2470	bASV_92	bASV_73	0.828577	0.000867564	0.000867564		2205	bASV_91	bASV_82	-0.866219	0.000268443	0.000268443		9843	bASV_512	bASV_163	0.839161	0.000642826	0.000642826		7494	bASV_287	bASV_217	0.832168	0.000785442	0.000785442		3732	bASV_120	bASV_104
214	bASV_33	bASV_6	0.729369	3.86304e-11	3.86304e-11	230	bASV_33	bASV_31	0.677878	2.68961e-09	2.68961e-09		417	bASV_47	bASV_21	0.86014	0.000331668	0.000331668	2474	bASV_92	bASV_79	0.869633	0.000237308	0.000237308		2212	bASV_92	bASV_2	0.881119	0.000152674	0.000152674		9863	bASV_512	bASV_330	0.829313	0.000850228	0.000850228		7498	bASV_287	bASV_235	0.909091	4.19104e-05	4.19104e-05		3939	bASV_124	bASV_39
215	bASV_33	bASV_9	0.773104	4.54747e-13	4.54747e-13	231	bASV_33	bASV_32	0.709211	2.26735e-10	2.26735e-10		425	bASV_47	bASV_32	0.888112	0.000114134	0.000114134	2478	bASV_92	bASV_84	0.839774	0.000631345	0.000631345		2228	bASV_92	bASV_28	0.825175	0.000951363	0.000951363		10193	fASV_4	bASV_52	-0.881119	0.000152674	0.000152674		7682	bASV_306	bASV_69	0.833626	0.000753851	0.000753851		3949	bASV_124	bASV_50
216	bASV_33	bASV_11	0.820228	1.11022e-15	1.11022e-15	265	bASV_37	bASV_21	0.74217	1.15454e-11	1.15454e-11		427	bASV_47	bASV_34	0.937063	6.99316e-06	6.99316e-06	2484	bASV_92	bASV_90	0.888295	0.00011324	0.00011324		2232	bASV_92	bASV_32	0.839161	0.000642826	0.000642826		10266	fASV_4	bASV_163	-0.909091	4.19104e-05	4.19104e-05		7793	bASV_322	bASV_52	0.895105	8.36659e-05	8.36659e-05		4035	bASV_125	bASV_47
217	bASV_33	bASV_12	0.824451	4.44089e-16	4.44089e-16	267	bASV_37	bASV_24	0.653101	1.55132e-08	1.55132e-08		439	bASV_48	bASV_6	0.846154	0.000521134	0.000521134	2539	bASV_93	bASV_71	0.839161	0.000642826	0.000642826		2254	bASV_92	bASV_60	0.958042	9.54358e-07	9.54358e-07		10311	fASV_5	bASV_22	0.825175	0.000951363	0.000951363		7851	bASV_322	bASV_163	0.895105	8.36659e-05	8.36659e-05		4072	bASV_125	bASV_93
219	bASV_33	bASV_15	0.696582	6.3806e-10	6.3806e-10	268	bASV_37	bASV_26	0.668635	5.27215e-09	5.27215e-09		441	bASV_48	bASV_11	0.86014	0.000331668	0.000331668	2558	bASV_94	bASV_3	0.888112	0.000114134	0.000114134		2275	bASV_92	bASV_86	0.881119	0.000152674	0.000152674		10425	fASV_5	bASV_266	0.86014	0.000331668	0.000331668		7871	bASV_322	bASV_266	-0.825175	0.000951363	0.000951363		4089	bASV_125	bASV_116
222	bASV_33	bASV_21	0.902917	0	0	273	bASV_37	bASV_31	0.608422	2.51137e-07	2.51137e-07		444	bASV_48	bASV_15	0.902098	5.99786e-05	5.99786e-05	2559	bASV_94	bASV_5	0.839161	0.000642826	0.000642826		2283	bASV_93	bASV_9	0.853147	0.000418118	0.000418118		10522	fASV_6	bASV_101	0.874126	0.000200713	0.000200713		7885	bASV_324	bASV_14	0.832168	0.000785442	0.000785442		4096	bASV_126	bASV_2
224	bASV_33	bASV_24	0.790442	5.88418e-14	5.88418e-14	275	bASV_37	bASV_33	0.723731	6.43698e-11	6.43698e-11		445	bASV_48	bASV_17	0.881119	0.000152674	0.000152674	2611	bASV_94	bASV_73	0.846154	0.000521134	0.000521134		2284	bASV_93	bASV_11	0.888112	0.000114134	0.000114134		10727	fASV_7	fASV_2	0.916084	2.8428e-05	2.8428e-05		7917	bASV_324	bASV_51	0.853147	0.000418118	0.000418118		4111	bASV_126	bASV_28
225	bASV_33	bASV_26	0.87691	0	0	290	bASV_39	bASV_24	0.630546	6.68617e-08	6.68617e-08		450	bASV_48	bASV_27	0.846154	0.000521134	0.000521134	2630	bASV_95	bASV_3	0.909091	4.19104e-05	4.19104e-05		2318	bASV_93	bASV_57	0.902098	5.99786e-05	5.99786e-05		10762	fASV_9	bASV_43	-0.846154	0.000521134	0.000521134		7932	bASV_324	bASV_70	-0.904058	5.4395e-05	5.4395e-05		4126	bASV_126	bASV_48
230	bASV_33	bASV_31	0.750597	5.01221e-12	5.01221e-12	310	bASV_40	bASV_17	0.615581	1.65487e-07	1.65487e-07		501	bASV_50	bASV_9	0.944056	3.92726e-06	3.92726e-06	2631	bASV_95	bASV_5	0.888112	0.000114134	0.000114134		2331	bASV_93	bASV_70	0.86014	0.000331668	0.000331668		10905	fASV_10	bASV_37	0.825175	0.000951363	0.000951363		7938	bASV_324	bASV_78	0.958042	9.54358e-07	9.54358e-07		4154	bASV_126	bASV_84
231	bASV_33	bASV_32	0.766769	9.17932e-13	9.17932e-13	325	bASV_40	bASV_39	0.692282	8.96738e-10	8.96738e-10		504	bASV_50	bASV_13	0.895105	8.36659e-05	8.36659e-05	2642	bASV_95	bASV_24	0.853147	0.000418118	0.000418118		2369	bASV_94	bASV_34	0.846154	0.000521134	0.000521134		10923	fASV_10	bASV_57	0.874126	0.000200713	0.000200713		7959	bASV_324	bASV_107	0.902098	5.99786e-05	5.99786e-05		4190	bASV_127	bASV_6
233	bASV_34	bASV_3	0.806502	7.54952e-15	7.54952e-15	329	bASV_42	bASV_6	0.689969	1.07424e-09	1.07424e-09		511	bASV_50	bASV_27	0.874126	0.000200713	0.000200713	2650	bASV_95	bASV_33	0.839161	0.000642826	0.000642826		2374	bASV_94	bASV_43	0.853147	0.000418118	0.000418118		11174	fASV_11	fASV_9	0.937063	6.99316e-06	6.99316e-06		7968	bASV_324	bASV_129	-0.909091	4.19104e-05	4.19104e-05		4191	bASV_127	bASV_9
236	bASV_34	bASV_9	-0.654015	1.45834e-08	1.45834e-08	330	bASV_42	bASV_9	0.652626	1.60179e-08	1.60179e-08		564	bASV_54	bASV_5	0.951049	2.03842e-06	2.03842e-06	2654	bASV_95	bASV_40	0.846154	0.000521134	0.000521134		2395	bASV_94	bASV_66	0.825175	0.000951363	0.000951363		11406	fASV_13	bASV_100	-0.874126	0.000200713	0.000200713		7970	bASV_324	bASV_131	0.846154	0.000521134	0.000521134		4193	bASV_127	bASV_12
237	bASV_34	bASV_11	-0.605446	2.97785e-07	2.97785e-07	331	bASV_42	bASV_11	0.732704	2.83917e-11	2.83917e-11		565	bASV_54	bASV_6	0.923077	1.8622e-05	1.8622e-05	2683	bASV_95	bASV_73	0.93007	1.17022e-05	1.17022e-05		2402	bASV_94	bASV_75	0.888112	0.000114134	0.000114134		11941	fASV_18	bASV_9	-0.825175	0.000951363	0.000951363		7973	bASV_324	bASV_148	0.839161	0.000642826	0.000642826		4212	bASV_127	bASV_43
240	bASV_34	bASV_15	-0.687913	1.2596e-09	1.2596e-09	332	bASV_42	bASV_12	0.659239	1.02037e-08	1.02037e-08		566	bASV_54	bASV_9	0.888112	0.000114134	0.000114134	2701	bASV_95	bASV_94	0.916084	2.8428e-05	2.8428e-05		2427	bASV_95	bASV_21	0.825175	0.000951363	0.000951363		11949	fASV_18	bASV_21	-0.86014	0.000331668	0.000331668		7974	bASV_324	bASV_149	0.86014	0.000331668	0.000331668		4599	bASV_132	bASV_58
241	bASV_34	bASV_17	0.844735	0	0	334	bASV_42	bASV_15	0.629512	7.12918e-08	7.12918e-08		567	bASV_54	bASV_11	0.902098	5.99786e-05	5.99786e-05	2735	bASV_96	bASV_49	0.867133	0.000259812	0.000259812		2429	bASV_95	bASV_24	0.867133	0.000259812	0.000259812		11951	fASV_18	bASV_24	-0.846154	0.000521134	0.000521134		7988	bASV_324	bASV_217	0.895105	8.36659e-05	8.36659e-05		4622	bASV_132	bASV_87
242	bASV_34	bASV_20	0.849984	0	0	337	bASV_42	bASV_21	0.719922	9.02429e-11	9.02429e-11		568	bASV_54	bASV_12	0.902098	5.99786e-05	5.99786e-05	2742	bASV_96	bASV_58	0.845091	0.000538366	0.000538366		2442	bASV_95	bASV_42	0.846154	0.000521134	0.000521134		11952	fASV_18	bASV_26	-0.86014	0.000331668	0.000331668		7992	bASV_324	bASV_235	0.944056	3.92726e-06	3.92726e-06		4659	bASV_133	bASV_5
243	bASV_34	bASV_21	-0.605891	2.90334e-07	2.90334e-07	340	bASV_42	bASV_26	0.809236	5.10703e-15	5.10703e-15		570	bASV_54	bASV_15	0.867133	0.000259812	0.000259812	2776	bASV_97	bASV_2	0.929601	1.20906e-05	1.20906e-05		2516	bASV_96	bASV_46	-0.825175	0.000951363	0.000951363		12025	fASV_18	bASV_116	-0.832168	0.000785442	0.000785442		7998	bASV_324	bASV_287	0.958042	9.54358e-07	9.54358e-07		4665	bASV_133	bASV_15
248	bASV_34	bASV_28	0.854793	0	0	341	bASV_42	bASV_27	0.639238	3.86167e-08	3.86167e-08		571	bASV_54	bASV_17	0.881119	0.000152674	0.000152674	2822	bASV_97	bASV_64	0.859176	0.000342671	0.000342671		2538	bASV_96	bASV_70	-0.846154	0.000521134	0.000521134		12082	fASV_18	fASV_7	0.909091	4.19104e-05	4.19104e-05		8050	bASV_340	bASV_60	0.839161	0.000642826	0.000642826		4693	bASV_133	bASV_56
249	bASV_34	bASV_29	0.753363	3.78408e-12	3.78408e-12	345	bASV_42	bASV_31	0.692835	8.58653e-10	8.58653e-10		576	bASV_54	bASV_27	0.867133	0.000259812	0.000259812	2955	bASV_100	bASV_44	0.867133	0.000259812	0.000259812		2557	bASV_97	bASV_2	0.991245	3.99204e-10	3.99204e-10		12138	fASV_19	bASV_60	0.832168	0.000785442	0.000785442		8139	bASV_344	bASV_15	-0.853147	0.000418118	0.000418118		4706	bASV_133	bASV_70
250	bASV_34	bASV_30	0.71092	1.96293e-10	1.96293e-10	346	bASV_42	bASV_32	0.688494	1.20442e-09	1.20442e-09		579	bASV_54	bASV_31	0.916084	2.8428e-05	2.8428e-05	2977	bASV_100	bASV_68	-0.902098	5.99786e-05	5.99786e-05		2573	bASV_97	bASV_28	0.837129	0.000682001	0.000682001		12609	fASV_22	bASV_60	0.86014	0.000331668	0.000331668		8203	bASV_344	bASV_92	0.832168	0.000785442	0.000785442		4739	bASV_133	bASV_114
251	bASV_34	bASV_31	-0.761767	1.57385e-12	1.57385e-12	347	bASV_42	bASV_33	0.81994	1.11022e-15	1.11022e-15		592	bASV_54	bASV_48	0.825175	0.000951363	0.000951363	2992	bASV_100	bASV_87	0.839161	0.000642826	0.000642826		2575	bASV_97	bASV_30	0.854642	0.000398308	0.000398308		12707	fASV_22	fASV_6	0.867133	0.000259812	0.000259812		8635	bASV_376	bASV_254	0.874126	0.000200713	0.000200713		4762	bASV_134	bASV_15
257	bASV_37	bASV_6	0.70564	3.05456e-10	3.05456e-10	349	bASV_42	bASV_37	0.73161	3.14235e-11	3.14235e-11		633	bASV_56	bASV_5	0.832168	0.000785442	0.000785442	3163	bASV_103	bASV_5	0.846154	0.000521134	0.000521134		2577	bASV_97	bASV_32	0.826621	0.000915011	0.000915011		12730	fASV_23	bASV_14	-0.916084	2.8428e-05	2.8428e-05		9284	bASV_494	bASV_168	0.874126	0.000200713	0.000200713		4790	bASV_134	bASV_56
258	bASV_37	bASV_9	0.662517	8.12547e-09	8.12547e-09	352	bASV_43	bASV_2	0.612257	2.01109e-07	2.01109e-07		639	bASV_56	bASV_15	0.839161	0.000642826	0.000642826	3202	bASV_103	bASV_59	0.846154	0.000521134	0.000521134		2582	bASV_97	bASV_40	0.844134	0.000554262	0.000554262		12802	fASV_23	bASV_101	-0.874126	0.000200713	0.000200713		10026	fASV_3	bASV_22	0.846154	0.000521134	0.000521134		5052	bASV_138	bASV_3
259	bASV_37	bASV_11	0.705196	3.16906e-10	3.16906e-10	353	bASV_43	bASV_3	-0.801473	1.44329e-14	1.44329e-14		665	bASV_56	bASV_54	0.86014	0.000331668	0.000331668	3211	bASV_103	bASV_68	0.832168	0.000785442	0.000785442		2624	bASV_97	bASV_92	0.861648	0.000315007	0.000315007		12810	fASV_23	bASV_116	-0.86014	0.000331668	0.000331668		10126	fASV_3	bASV_231	-0.874126	0.000200713	0.000200713		5058	bASV_138	bASV_13
260	bASV_37	bASV_12	0.709808	2.15619e-10	2.15619e-10	355	bASV_43	bASV_6	0.822906	8.88178e-16	8.88178e-16		837	bASV_62	bASV_30	0.832168	0.000785442	0.000785442	3288	bASV_104	bASV_65	0.909091	4.19104e-05	4.19104e-05		2766	bASV_100	bASV_87	0.832168	0.000785442	0.000785442		12897	fASV_24	bASV_26	0.839161	0.000642826	0.000642826		10127	fASV_3	bASV_233	0.881119	0.000152674	0.000152674		5078	bASV_138	bASV_45
265	bASV_37	bASV_21	0.813782	2.66454e-15	2.66454e-15	356	bASV_43	bASV_9	0.83928	0	0		840	bASV_62	bASV_33	0.832168	0.000785442	0.000785442	3340	bASV_105	bASV_30	0.867133	0.000259812	0.000259812		2899	bASV_102	bASV_66	0.832168	0.000785442	0.000785442		13027	fASV_24	fASV_7	-0.86014	0.000331668	0.000331668		10216	fASV_4	bASV_78	-0.839161	0.000642826	0.000642826		5117	bASV_138	bASV_93
267	bASV_37	bASV_24	0.72409	6.23319e-11	6.23319e-11	357	bASV_43	bASV_11	0.858017	0	0		843	bASV_62	bASV_39	0.846154	0.000521134	0.000521134	3345	bASV_105	bASV_37	0.853147	0.000418118	0.000418118		2920	bASV_102	bASV_94	0.909091	4.19104e-05	4.19104e-05		13036	fASV_24	fASV_18	-0.853147	0.000418118	0.000418118		10294	fASV_4	bASV_634	-0.881174	0.000152337	0.000152337		5259	bASV_141	bASV_11
268	bASV_37	bASV_26	0.789719	6.43929e-14	6.43929e-14	358	bASV_43	bASV_12	0.938995	0	0		888	bASV_63	bASV_44	0.839161	0.000642826	0.000642826	3353	bASV_105	bASV_47	0.867133	0.000259812	0.000259812		2938	bASV_103	bASV_21	0.853147	0.000418118	0.000418118		13154	fASV_25	bASV_163	-0.874126	0.000200713	0.000200713		10482	fASV_6	bASV_51	0.909091	4.19104e-05	4.19104e-05		5266	bASV_141	bASV_24
273	bASV_37	bASV_31	0.699694	4.96921e-10	4.96921e-10	359	bASV_43	bASV_13	0.600375	3.96502e-07	3.96502e-07		905	bASV_64	bASV_3	0.895105	8.36659e-05	8.36659e-05	3390	bASV_105	bASV_90	0.832168	0.000785442	0.000785442		2940	bASV_103	bASV_24	0.86014	0.000331668	0.000331668		13185	fASV_25	fASV_4	0.909091	4.19104e-05	4.19104e-05		10524	fASV_6	bASV_107	0.874126	0.000200713	0.000200713		5281	bASV_141	bASV_45
274	bASV_37	bASV_32	0.617283	1.49643e-07	1.49643e-07	360	bASV_43	bASV_15	0.880211	0	0		906	bASV_64	bASV_5	0.874126	0.000200713	0.000200713	3503	bASV_108	bASV_28	0.874126	0.000200713	0.000200713		2948	bASV_103	bASV_33	0.923077	1.8622e-05	1.8622e-05		13189	fASV_25	fASV_9	0.839161	0.000642826	0.000642826		10563	fASV_6	bASV_287	0.839161	0.000642826	0.000642826		5348	bASV_141	bASV_129
275	bASV_37	bASV_33	0.805891	7.99361e-15	7.99361e-15	362	bASV_43	bASV_20	-0.84076	0	0		910	bASV_64	bASV_12	0.825175	0.000951363	0.000951363	3612	bASV_109	bASV_59	0.874126	0.000200713	0.000200713		2950	bASV_103	bASV_37	0.832168	0.000785442	0.000785442		13191	fASV_25	fASV_11	0.846154	0.000521134	0.000521134		10627	fASV_7	bASV_51	-0.846154	0.000521134	0.000521134		5451	bASV_142	bASV_129
302	bASV_40	bASV_3	0.786274	9.79217e-14	9.79217e-14	363	bASV_43	bASV_21	0.627563	8.04094e-08	8.04094e-08		916	bASV_64	bASV_24	0.867133	0.000259812	0.000259812	3621	bASV_109	bASV_68	0.916084	2.8428e-05	2.8428e-05		2959	bASV_103	bASV_48	0.832168	0.000785442	0.000785442		13202	fASV_25	fASV_23	0.832168	0.000785442	0.000785442		10648	fASV_7	bASV_78	-0.881119	0.000152674	0.000152674		5457	bASV_142	bASV_137
310	bASV_40	bASV_17	0.646513	2.40674e-08	2.40674e-08	366	bASV_43	bASV_26	0.789308	6.77236e-14	6.77236e-14		918	bASV_64	bASV_27	0.839161	0.000642826	0.000642826	3651	bASV_109	bASV_103	0.825175	0.000951363	0.000951363		2963	bASV_103	bASV_54	0.825175	0.000951363	0.000951363		13351	fASV_26	fASV_9	0.909091	4.19104e-05	4.19104e-05		10669	fASV_7	bASV_107	-0.867133	0.000259812	0.000259812		5483	bASV_143	bASV_39
311	bASV_40	bASV_20	0.698145	5.62998e-10	5.62998e-10	367	bASV_43	bASV_27	0.701627	4.24777e-10	4.24777e-10		923	bASV_64	bASV_33	0.895105	8.36659e-05	8.36659e-05	3684	bASV_110	bASV_44	0.86014	0.000331668	0.000331668		2980	bASV_103	bASV_71	0.874126	0.000200713	0.000200713		13353	fASV_26	fASV_11	0.986014	4.1169e-09	4.1169e-09		10675	fASV_7	bASV_117	-0.825175	0.000951363	0.000951363		5595	bASV_144	bASV_47
317	bASV_40	bASV_28	0.760545	1.79212e-12	1.79212e-12	369	bASV_43	bASV_29	-0.780663	1.90736e-13	1.90736e-13		949	bASV_65	bASV_5	0.867133	0.000259812	0.000259812	3696	bASV_110	bASV_58	0.838049	0.000664043	0.000664043		2985	bASV_103	bASV_81	0.874126	0.000200713	0.000200713		13366	fASV_26	fASV_25	0.839161	0.000642826	0.000642826		10702	fASV_7	bASV_235	-0.825175	0.000951363	0.000951363		5643	bASV_144	bASV_105
318	bASV_40	bASV_29	0.677821	2.70106e-09	2.70106e-09	371	bASV_43	bASV_31	0.909534	0	0		952	bASV_65	bASV_11	0.867133	0.000259812	0.000259812	3811	bASV_114	bASV_91	-0.832168	0.000785442	0.000785442		2992	bASV_103	bASV_90	0.867133	0.000259812	0.000259812		13372	fASV_27	bASV_9	-0.832168	0.000785442	0.000785442		10708	fASV_7	bASV_287	-0.881119	0.000152674	0.000152674		5649	bASV_144	bASV_116
319	bASV_40	bASV_30	0.752654	4.06852e-12	4.06852e-12	372	bASV_43	bASV_32	0.798387	2.17604e-14	2.17604e-14		953	bASV_65	bASV_12	0.874126	0.000200713	0.000200713	3918	bASV_116	bASV_3	0.867133	0.000259812	0.000259812		3034	bASV_104	bASV_46	0.846154	0.000521134	0.000521134		13389	fASV_27	bASV_32	-0.825175	0.000951363	0.000951363		10712	fASV_7	bASV_324	-0.846154	0.000521134	0.000521134		5781	bASV_146	bASV_5
323	bASV_40	bASV_34	0.815171	2.22045e-15	2.22045e-15	373	bASV_43	bASV_33	0.718811	9.94858e-11	9.94858e-11		956	bASV_65	bASV_17	0.832168	0.000785442	0.000785442	4006	bASV_117	bASV_2	0.895105	8.36659e-05	8.36659e-05		3043	bASV_104	bASV_57	0.923077	1.8622e-05	1.8622e-05		13406	fASV_27	bASV_52	-0.853147	0.000418118	0.000418118		10729	fASV_7	fASV_4	0.902098	5.99786e-05	5.99786e-05		5845	bASV_146	bASV_93
329	bASV_42	bASV_6	0.761378	1.64047e-12	1.64047e-12	378	bASV_43	bASV_42	0.700452	4.67359e-10	4.67359e-10		964	bASV_65	bASV_31	0.881119	0.000152674	0.000152674	4013	bASV_117	bASV_13	0.867133	0.000259812	0.000259812		3072	bASV_104	bASV_93	0.86014	0.000331668	0.000331668		13479	fASV_27	bASV_163	-0.874126	0.000200713	0.000200713		10909	fASV_10	bASV_40	-0.839161	0.000642826	0.000642826		5869	bASV_146	bASV_125
330	bASV_42	bASV_9	0.790997	5.50671e-14	5.50671e-14	379	bASV_44	bASV_2	0.602183	3.5823e-07	3.5823e-07		981	bASV_65	bASV_54	0.839161	0.000642826	0.000642826	4022	bASV_117	bASV_28	0.888112	0.000114134	0.000114134		3270	bASV_108	bASV_45	0.888112	0.000114134	0.000114134		13499	fASV_27	bASV_330	-0.825754	0.000936688	0.000936688		11037	fASV_11	bASV_15	0.846154	0.000521134	0.000521134		6000	bASV_151	bASV_9
331	bASV_42	bASV_11	0.848124	0	0	391	bASV_44	bASV_22	0.841542	0	0		1084	bASV_68	bASV_5	0.853147	0.000418118	0.000418118	4026	bASV_117	bASV_32	0.874126	0.000200713	0.000200713		3495	bASV_114	bASV_15	0.846154	0.000521134	0.000521134		13527	fASV_27	fASV_23	0.846154	0.000521134	0.000521134		11053	fASV_11	bASV_35	-0.832168	0.000785442	0.000785442		6001	bASV_151	bASV_11
332	bASV_42	bASV_12	0.847513	0	0	410	bASV_45	bASV_6	0.884491	0	0		1086	bASV_68	bASV_9	0.867133	0.000259812	0.000259812	4031	bASV_117	bASV_40	0.888112	0.000114134	0.000114134		3587	bASV_115	bASV_28	0.839161	0.000642826	0.000642826		13529	fASV_27	fASV_25	0.881119	0.000152674	0.000152674		11057	fASV_11	bASV_40	0.874126	0.000200713	0.000200713		6002	bASV_151	bASV_12
334	bASV_42	bASV_15	0.701084	4.43987e-10	4.43987e-10	411	bASV_45	bASV_9	0.842913	0	0		1090	bASV_68	bASV_15	0.86014	0.000331668	0.000331668	4052	bASV_117	bASV_64	0.846154	0.000521134	0.000521134		3589	bASV_115	bASV_30	0.888112	0.000114134	0.000114134		13661	fASV_28	bASV_312	-0.854704	0.000397509	0.000397509		11071	fASV_11	bASV_56	0.846154	0.000521134	0.000521134		6009	bASV_151	bASV_26
336	bASV_42	bASV_20	-0.613909	1.82597e-07	1.82597e-07	412	bASV_45	bASV_11	0.865926	0	0		1091	bASV_68	bASV_17	0.867133	0.000259812	0.000259812	4060	bASV_117	bASV_73	0.888112	0.000114134	0.000114134		3593	bASV_115	bASV_34	0.825175	0.000951363	0.000951363		13728	fASV_29	bASV_45	0.895105	8.36659e-05	8.36659e-05		11170	fASV_11	fASV_4	0.825175	0.000951363	0.000951363		6024	bASV_151	bASV_46
337	bASV_42	bASV_21	0.873687	0	0	413	bASV_45	bASV_12	0.734853	2.32236e-11	2.32236e-11		1116	bASV_68	bASV_54	0.853147	0.000418118	0.000418118	4064	bASV_117	bASV_79	0.832168	0.000785442	0.000785442		3596	bASV_115	bASV_40	0.874126	0.000200713	0.000200713		14001	fASV_30	bASV_453	0.856234	0.000378028	0.000378028		11175	fASV_11	fASV_10	-0.832168	0.000785442	0.000785442		6043	bASV_151	bASV_68
339	bASV_42	bASV_24	0.751375	4.63296e-12	4.63296e-12	414	bASV_45	bASV_13	0.808727	5.32907e-15	5.32907e-15		1139	bASV_69	bASV_21	0.839161	0.000642826	0.000642826	4069	bASV_117	bASV_85	0.916084	2.8428e-05	2.8428e-05		3619	bASV_115	bASV_66	0.853147	0.000418118	0.000418118		14013	fASV_30	fASV_13	-0.847109	0.000506007	0.000506007		11469	fASV_13	fASV_4	0.825175	0.000951363	0.000951363		6062	bASV_151	bASV_93
340	bASV_42	bASV_26	0.882745	0	0	415	bASV_45	bASV_15	0.805643	8.43769e-15	8.43769e-15		1191	bASV_70	bASV_27	0.839161	0.000642826	0.000642826	4081	bASV_117	bASV_97	0.831007	0.000811316	0.000811316		3626	bASV_115	bASV_75	0.874126	0.000200713	0.000200713		14170	fASV_31	fASV_2	0.832168	0.000785442	0.000785442		11980	fASV_18	bASV_56	0.853147	0.000418118	0.000418118		6067	bASV_151	bASV_99
345	bASV_42	bASV_31	0.724423	6.04965e-11	6.04965e-11	417	bASV_45	bASV_20	-0.622875	1.07035e-07	1.07035e-07		1202	bASV_70	bASV_43	0.853147	0.000418118	0.000418118	4180	bASV_118	bASV_108	0.832168	0.000785442	0.000785442		3656	bASV_116	bASV_2	0.86014	0.000331668	0.000331668		14175	fASV_31	fASV_7	0.867133	0.000259812	0.000259812		12079	fASV_18	fASV_4	0.881119	0.000152674	0.000152674		6124	bASV_152	bASV_32
346	bASV_42	bASV_32	0.648069	2.17168e-08	2.17168e-08	421	bASV_45	bASV_26	0.655234	1.34254e-08	1.34254e-08		1229	bASV_71	bASV_6	0.832168	0.000785442	0.000785442	4187	bASV_119	bASV_2	0.847239	0.000503977	0.000503977		3672	bASV_116	bASV_28	0.881119	0.000152674	0.000152674		14343	fASV_32	fASV_7	0.825175	0.000951363	0.000951363		12082	fASV_18	fASV_7	0.874126	0.000200713	0.000200713		6154	bASV_152	bASV_69
347	bASV_42	bASV_33	0.870297	0	0	422	bASV_45	bASV_27	0.836065	0	0		1232	bASV_71	bASV_12	0.874126	0.000200713	0.000200713	4200	bASV_119	bASV_24	0.862168	0.000309405	0.000309405		3674	bASV_116	bASV_30	0.888112	0.000114134	0.000114134		14352	fASV_32	fASV_18	0.853147	0.000418118	0.000418118		12085	fASV_18	fASV_11	0.874126	0.000200713	0.000200713		6333	bASV_154	bASV_9
348	bASV_42	bASV_34	-0.611892	2.05433e-07	2.05433e-07	426	bASV_45	bASV_31	0.737075	1.88281e-11	1.88281e-11		1238	bASV_71	bASV_24	0.881119	0.000152674	0.000152674	4205	bASV_119	bASV_30	0.839774	0.000631345	0.000631345		3676	bASV_116	bASV_32	0.902098	5.99786e-05	5.99786e-05		14357	fASV_32	fASV_23	0.846154	0.000521134	0.000521134		12135	fASV_19	bASV_56	-0.853147	0.000418118	0.000418118		6385	bASV_154	bASV_82
349	bASV_42	bASV_37	0.829619	2.22045e-16	2.22045e-16	427	bASV_45	bASV_32	0.604893	3.07304e-07	3.07304e-07		1239	bASV_71	bASV_26	0.832168	0.000785442	0.000785442	4208	bASV_119	bASV_33	0.83231	0.000782324	0.000782324		3681	bASV_116	bASV_40	0.867133	0.000259812	0.000259812		14507	fASV_33	fASV_2	0.86014	0.000331668	0.000331668		12185	fASV_19	bASV_131	0.881119	0.000152674	0.000152674		6714	bASV_157	bASV_64
355	bASV_43	bASV_6	0.718588	1.01445e-10	1.01445e-10	433	bASV_45	bASV_42	0.680823	2.15955e-09	2.15955e-09		1240	bASV_71	bASV_27	0.895105	8.36659e-05	8.36659e-05	4246	bASV_119	bASV_81	0.854704	0.000397509	0.000397509		3687	bASV_116	bASV_47	0.867133	0.000259812	0.000259812		14512	fASV_33	fASV_7	0.825175	0.000951363	0.000951363		12189	fASV_19	bASV_149	0.832168	0.000785442	0.000785442		6779	bASV_157	bASV_146
356	bASV_43	bASV_9	0.746374	7.64566e-12	7.64566e-12	434	bASV_45	bASV_43	0.726562	4.98885e-11	4.98885e-11		1243	bASV_71	bASV_31	0.825175	0.000951363	0.000951363	4262	bASV_119	bASV_97	0.935918	7.63771e-06	7.63771e-06		3698	bASV_116	bASV_60	0.895105	8.36659e-05	8.36659e-05		14513	fASV_33	fASV_9	0.832168	0.000785442	0.000785442		12203	fASV_19	bASV_217	0.881119	0.000152674	0.000152674		7078	bASV_161	bASV_82
357	bASV_43	bASV_11	0.762601	1.43996e-12	1.43996e-12	435	bASV_45	bASV_44	0.67533	3.24577e-09	3.24577e-09		1250	bASV_71	bASV_42	0.825175	0.000951363	0.000951363	4321	bASV_120	bASV_60	0.911176	3.74536e-05	3.74536e-05		3719	bASV_116	bASV_86	0.937063	6.99316e-06	6.99316e-06		14549	fASV_34	bASV_21	-0.839161	0.000642826	0.000642826		12207	fASV_19	bASV_235	0.846154	0.000521134	0.000521134		7093	bASV_161	bASV_99
358	bASV_43	bASV_12	0.817227	1.77636e-15	1.77636e-15	437	bASV_46	bASV_3	-0.73087	3.36504e-11	3.36504e-11		1253	bASV_71	bASV_45	0.881119	0.000152674	0.000152674	4334	bASV_120	bASV_75	0.872155	0.000216175	0.000216175		3723	bASV_116	bASV_92	0.923077	1.8622e-05	1.8622e-05		14682	fASV_34	fASV_7	0.846154	0.000521134	0.000521134		12236	fASV_19	fASV_6	0.832168	0.000785442	0.000785442		7143	bASV_162	bASV_5
360	bASV_43	bASV_15	0.63212	6.06117e-08	6.06117e-08	439	bASV_46	bASV_6	0.84429	0	0		1382	bASV_77	bASV_6	0.881119	0.000152674	0.000152674	4779	bASV_126	bASV_40	0.832168	0.000785442	0.000785442		3728	bASV_116	bASV_97	0.826621	0.000915011	0.000915011		14691	fASV_34	fASV_18	0.902098	5.99786e-05	5.99786e-05		12572	fASV_22	bASV_15	-0.846154	0.000521134	0.000521134		7148	bASV_162	bASV_13
363	bASV_43	bASV_21	0.71481	1.40817e-10	1.40817e-10	440	bASV_46	bASV_9	0.887413	0	0		1384	bASV_77	bASV_11	0.839161	0.000642826	0.000642826	4796	bASV_126	bASV_60	0.889821	0.000105995	0.000105995		3741	bASV_116	bASV_115	0.846154	0.000521134	0.000521134		14704	fASV_34	fASV_31	0.881119	0.000152674	0.000152674		12588	fASV_22	bASV_35	0.916084	2.8428e-05	2.8428e-05		7192	bASV_162	bASV_73
365	bASV_43	bASV_24	0.65835	1.08486e-08	1.08486e-08	441	bASV_46	bASV_11	0.805946	7.99361e-15	7.99361e-15		1385	bASV_77	bASV_12	0.909091	4.19104e-05	4.19104e-05	4808	bASV_126	bASV_73	0.825175	0.000951363	0.000951363		3742	bASV_117	bASV_2	0.937063	6.99316e-06	6.99316e-06		14705	fASV_34	fASV_32	0.853147	0.000418118	0.000418118		12662	fASV_22	bASV_163	0.867133	0.000259812	0.000259812		7242	bASV_162	bASV_138
366	bASV_43	bASV_26	0.757433	2.48557e-12	2.48557e-12	442	bASV_46	bASV_12	0.748708	6.06071e-12	6.06071e-12		1387	bASV_77	bASV_15	0.86014	0.000331668	0.000331668	4812	bASV_126	bASV_79	0.825175	0.000951363	0.000951363		3758	bASV_117	bASV_28	0.916084	2.8428e-05	2.8428e-05		14720	fASV_36	bASV_21	-0.867133	0.000259812	0.000259812		12711	fASV_22	fASV_11	-0.86014	0.000331668	0.000331668		7509	bASV_173	bASV_11
371	bASV_43	bASV_31	0.659628	9.93314e-09	9.93314e-09	443	bASV_46	bASV_13	0.716977	1.16748e-10	1.16748e-10		1388	bASV_77	bASV_17	0.902098	5.99786e-05	5.99786e-05	4824	bASV_126	bASV_92	0.877098	0.00017904	0.00017904		3760	bASV_117	bASV_30	0.874126	0.000200713	0.000200713		14736	fASV_36	bASV_42	-0.874126	0.000200713	0.000200713		12911	fASV_24	bASV_40	-0.832168	0.000785442	0.000785442		7517	bASV_173	bASV_26
372	bASV_43	bASV_32	0.661684	8.61213e-09	8.61213e-09	444	bASV_46	bASV_15	0.820453	8.88178e-16	8.88178e-16		1391	bASV_77	bASV_24	0.867133	0.000259812	0.000259812	4882	bASV_127	bASV_46	0.86014	0.000331668	0.000331668		3762	bASV_117	bASV_32	0.874126	0.000200713	0.000200713		14753	fASV_36	bASV_59	-0.881119	0.000152674	0.000152674		13030	fASV_24	fASV_11	-0.846154	0.000521134	0.000521134		7523	bASV_173	bASV_33
373	bASV_43	bASV_33	0.708975	2.31287e-10	2.31287e-10	446	bASV_46	bASV_20	-0.679494	2.38508e-09	2.38508e-09		1393	bASV_77	bASV_27	0.867133	0.000259812	0.000259812	4890	bASV_127	bASV_56	0.909091	4.19104e-05	4.19104e-05		3767	bASV_117	bASV_40	0.846154	0.000521134	0.000521134		14788	fASV_36	bASV_101	-0.832168	0.000785442	0.000785442		13037	fASV_24	fASV_19	0.895105	8.36659e-05	8.36659e-05		7563	bASV_173	bASV_85
375	bASV_43	bASV_37	0.620895	1.2061e-07	1.2061e-07	450	bASV_46	bASV_26	0.613207	1.90261e-07	1.90261e-07		1396	bASV_77	bASV_31	0.874126	0.000200713	0.000200713	4905	bASV_127	bASV_71	0.881119	0.000152674	0.000152674		3784	bASV_117	bASV_60	0.86014	0.000331668	0.000331668		14852	fASV_36	fASV_6	-0.867133	0.000259812	0.000259812		13104	fASV_25	bASV_78	-0.846154	0.000521134	0.000521134		7572	bASV_173	bASV_95
378	bASV_43	bASV_42	0.740039	1.4186e-11	1.4186e-11	451	bASV_46	bASV_27	0.75933	2.03748e-12	2.03748e-12		1403	bASV_77	bASV_42	0.839161	0.000642826	0.000642826	4971	bASV_128	bASV_32	0.832168	0.000785442	0.000785442		3805	bASV_117	bASV_86	0.839161	0.000642826	0.000642826		14895	fASV_39	bASV_26	-0.867133	0.000259812	0.000259812		13134	fASV_25	bASV_129	0.867133	0.000259812	0.000259812		7614	bASV_173	bASV_151
391	bASV_44	bASV_22	0.741817	1.19478e-11	1.19478e-11	455	bASV_46	bASV_31	0.713197	1.61708e-10	1.61708e-10		1406	bASV_77	bASV_45	0.874126	0.000200713	0.000200713	4976	bASV_128	bASV_40	0.825175	0.000951363	0.000951363		3809	bASV_117	bASV_92	0.881119	0.000152674	0.000152674		14960	fASV_39	bASV_101	-0.853147	0.000418118	0.000418118		13158	fASV_25	bASV_235	-0.888112	0.000114134	0.000114134		7648	bASV_174	bASV_37
410	bASV_45	bASV_6	0.773715	4.24327e-13	4.24327e-13	456	bASV_46	bASV_32	0.660311	9.474e-09	9.474e-09		1409	bASV_77	bASV_48	0.902098	5.99786e-05	5.99786e-05	5005	bASV_128	bASV_73	0.86014	0.000331668	0.000331668		3814	bASV_117	bASV_97	0.914187	3.16859e-05	3.16859e-05		14968	fASV_39	bASV_116	-0.867133	0.000259812	0.000259812		13168	fASV_25	bASV_324	-0.832168	0.000785442	0.000785442		7652	bASV_174	bASV_43
411	bASV_45	bASV_9	0.820784	8.88178e-16	8.88178e-16	463	bASV_46	bASV_43	0.7342	2.46905e-11	2.46905e-11		1413	bASV_77	bASV_54	0.825175	0.000951363	0.000951363	5006	bASV_128	bASV_75	0.858145	0.000354759	0.000354759		3828	bASV_117	bASV_116	0.867133	0.000259812	0.000259812		15028	fASV_39	fASV_11	0.832168	0.000785442	0.000785442		13185	fASV_25	fASV_4	0.902098	5.99786e-05	5.99786e-05		7711	bASV_174	bASV_118
412	bASV_45	bASV_11	0.810336	4.44089e-15	4.44089e-15	464	bASV_46	bASV_44	0.604234	3.19016e-07	3.19016e-07		1429	bASV_77	bASV_71	0.888112	0.000114134	0.000114134	5014	bASV_128	bASV_85	0.923077	1.8622e-05	1.8622e-05		3917	bASV_119	bASV_2	0.92935	1.23017e-05	1.23017e-05		15039	fASV_39	fASV_23	0.846154	0.000521134	0.000521134		13188	fASV_25	fASV_7	0.846154	0.000521134	0.000521134		7879	bASV_177	bASV_6
413	bASV_45	bASV_12	0.737872	1.74554e-11	1.74554e-11	465	bASV_46	bASV_45	0.792496	4.57412e-14	4.57412e-14		1442	bASV_79	bASV_21	0.867133	0.000259812	0.000259812	5023	bASV_128	bASV_94	0.846154	0.000521134	0.000521134		3935	bASV_119	bASV_30	0.836042	0.000703706	0.000703706		15041	fASV_39	fASV_25	0.839161	0.000642826	0.000642826		13328	fASV_26	bASV_306	-0.830124	0.000831418	0.000831418		7880	bASV_177	bASV_9
414	bASV_45	bASV_13	0.704696	3.30273e-10	3.30273e-10	468	bASV_47	bASV_5	0.617452	1.48148e-07	1.48148e-07		1448	bASV_79	bASV_30	0.944056	3.92726e-06	3.92726e-06	5024	bASV_128	bASV_95	0.888112	0.000114134	0.000114134		3937	bASV_119	bASV_32	0.877098	0.00017904	0.00017904		15065	fASV_40	bASV_21	-0.832168	0.000785442	0.000785442		13350	fASV_26	fASV_7	0.888112	0.000114134	0.000114134		7881	bASV_177	bASV_11
415	bASV_45	bASV_15	0.728202	4.29807e-11	4.29807e-11	479	bASV_47	bASV_24	0.690992	9.91994e-10	9.91994e-10		1450	bASV_79	bASV_32	0.902098	5.99786e-05	5.99786e-05	5030	bASV_128	bASV_102	0.853147	0.000418118	0.000418118		3942	bASV_119	bASV_40	0.854704	0.000397509	0.000397509		15068	fASV_40	bASV_26	-0.888112	0.000114134	0.000114134		13366	fASV_26	fASV_25	0.839161	0.000642826	0.000642826		7888	bASV_177	bASV_24
418	bASV_45	bASV_21	0.670964	4.45976e-09	4.45976e-09	491	bASV_47	bASV_40	0.72332	6.67777e-11	6.67777e-11		1473	bASV_79	bASV_62	0.874126	0.000200713	0.000200713	5041	bASV_128	bASV_117	0.881119	0.000152674	0.000152674		3989	bASV_119	bASV_97	0.930979	1.09779e-05	1.09779e-05		15133	fASV_40	bASV_101	-0.853147	0.000418118	0.000418118		13420	fASV_27	bASV_66	0.825175	0.000951363	0.000951363		7890	bASV_177	bASV_27
420	bASV_45	bASV_24	0.632842	5.79314e-08	5.79314e-08	517	bASV_48	bASV_32	0.620295	1.25033e-07	1.25033e-07		1607	bASV_83	bASV_21	0.846154	0.000521134	0.000521134	5052	bASV_129	bASV_3	0.867133	0.000259812	0.000259812		4004	bASV_119	bASV_117	0.850971	0.000448294	0.000448294		15141	fASV_40	bASV_116	-0.902098	5.99786e-05	5.99786e-05		13448	fASV_27	bASV_104	0.86014	0.000331668	0.000331668		7895	bASV_177	bASV_33
421	bASV_45	bASV_26	0.735315	2.22349e-11	2.22349e-11	518	bASV_48	bASV_33	0.62516	9.31616e-08	9.31616e-08		1609	bASV_83	bASV_24	0.874126	0.000200713	0.000200713	5140	bASV_129	bASV_116	0.902098	5.99786e-05	5.99786e-05		4019	bASV_120	bASV_24	0.846154	0.000521134	0.000521134		15198	fASV_40	fASV_7	0.881119	0.000152674	0.000152674		13451	fASV_27	bASV_108	0.867133	0.000259812	0.000259812		7901	bASV_177	bASV_43
426	bASV_45	bASV_31	0.687135	1.33734e-09	1.33734e-09	536	bASV_49	bASV_13	0.647522	2.25164e-08	2.25164e-08		1613	bASV_83	bASV_30	0.832168	0.000785442	0.000785442	5398	bASV_133	bASV_59	0.867133	0.000259812	0.000259812		4025	bASV_120	bASV_31	0.923077	1.8622e-05	1.8622e-05		15207	fASV_40	fASV_18	0.937063	6.99316e-06	6.99316e-06		13460	fASV_27	bASV_130	0.825175	0.000951363	0.000951363		7935	bASV_177	bASV_85
427	bASV_45	bASV_32	0.615282	1.68434e-07	1.68434e-07	541	bASV_49	bASV_22	0.749465	5.61795e-12	5.61795e-12		1651	bASV_83	bASV_79	0.874126	0.000200713	0.000200713	5407	bASV_133	bASV_68	0.832168	0.000785442	0.000785442		4027	bASV_120	bASV_33	0.895105	8.36659e-05	8.36659e-05		15212	fASV_40	fASV_23	0.846154	0.000521134	0.000521134		13497	fASV_27	bASV_375	-0.862168	0.000309405	0.000309405		7986	bASV_177	bASV_151
428	bASV_45	bASV_33	0.706307	2.89017e-10	2.89017e-10	557	bASV_49	bASV_44	0.860049	0	0		1722	bASV_85	bASV_21	0.937063	6.99316e-06	6.99316e-06	5426	bASV_133	bASV_91	-0.832168	0.000785442	0.000785442		4029	bASV_120	bASV_37	0.846154	0.000521134	0.000521134		15221	fASV_40	fASV_32	0.902098	5.99786e-05	5.99786e-05		13516	fASV_27	fASV_11	0.832168	0.000785442	0.000785442		7999	bASV_177	bASV_173
430	bASV_45	bASV_37	0.629508	7.131e-08	7.131e-08	558	bASV_49	bASV_45	0.691526	9.51459e-10	9.51459e-10		1728	bASV_85	bASV_30	0.832168	0.000785442	0.000785442	5461	bASV_134	bASV_2	0.881119	0.000152674	0.000152674		4088	bASV_120	bASV_109	0.846154	0.000521134	0.000521134		15223	fASV_40	fASV_34	0.853147	0.000418118	0.000418118		13691	fASV_28	fASV_23	0.839161	0.000642826	0.000642826		8067	bASV_178	bASV_91
433	bASV_45	bASV_42	0.715532	1.32313e-10	1.32313e-10	559	bASV_49	bASV_46	0.693335	8.25471e-10	8.25471e-10		1730	bASV_85	bASV_32	0.902098	5.99786e-05	5.99786e-05	5536	bASV_134	bASV_97	0.852134	0.000431967	0.000431967		4157	bASV_121	bASV_84	0.853147	0.000418118	0.000418118		15225	fASV_40	fASV_39	0.888112	0.000114134	0.000114134		13694	fASV_28	fASV_26	0.853147	0.000418118	0.000418118		8097	bASV_178	bASV_130
434	bASV_45	bASV_43	0.700917	4.50044e-10	4.50044e-10	565	bASV_50	bASV_6	0.747756	6.66511e-12	6.66511e-12		1733	bASV_85	bASV_37	0.832168	0.000785442	0.000785442	5601	bASV_135	bASV_53	0.867133	0.000259812	0.000259812		4292	bASV_124	bASV_24	0.874126	0.000200713	0.000200713		15235	fASV_41	bASV_14	-0.843507	0.000564883	0.000564883		13740	fASV_29	bASV_56	-0.832168	0.000785442	0.000785442		8171	bASV_180	bASV_63
437	bASV_46	bASV_3	-0.628341	7.66445e-08	7.66445e-08	566	bASV_50	bASV_9	0.698958	5.27358e-10	5.27358e-10		1736	bASV_85	bASV_42	0.832168	0.000785442	0.000785442	5609	bASV_135	bASV_61	0.853147	0.000418118	0.000418118		4302	bASV_124	bASV_37	0.825175	0.000951363	0.000951363		15367	fASV_41	fASV_2	0.92935	1.23017e-05	1.23017e-05		13741	fASV_29	bASV_57	-0.888112	0.000114134	0.000114134		8517	bASV_185	bASV_3
439	bASV_46	bASV_6	0.799778	1.82077e-14	1.82077e-14	567	bASV_50	bASV_11	0.691955	9.20029e-10	9.20029e-10		1741	bASV_85	bASV_47	0.832168	0.000785442	0.000785442	5611	bASV_135	bASV_63	0.832168	0.000785442	0.000785442		4325	bASV_124	bASV_64	0.832168	0.000785442	0.000785442		15369	fASV_41	fASV_4	0.83231	0.000782324	0.000782324		13790	fASV_29	bASV_131	0.832168	0.000785442	0.000785442		8521	bASV_185	bASV_11
440	bASV_46	bASV_9	0.827785	4.44089e-16	4.44089e-16	568	bASV_50	bASV_12	0.658969	1.03953e-08	1.03953e-08		1766	bASV_85	bASV_79	0.839161	0.000642826	0.000642826	5632	bASV_135	bASV_88	0.881119	0.000152674	0.000152674		4341	bASV_124	bASV_85	0.86014	0.000331668	0.000331668		15372	fASV_41	fASV_7	0.906956	4.68941e-05	4.68941e-05		13802	fASV_29	bASV_172	-0.881119	0.000152674	0.000152674		8523	bASV_185	bASV_13
441	bASV_46	bASV_11	0.779328	2.22933e-13	2.22933e-13	569	bASV_50	bASV_13	0.663054	7.82603e-09	7.82603e-09		1769	bASV_85	bASV_83	0.839161	0.000642826	0.000642826	6218	bASV_143	bASV_3	0.853147	0.000418118	0.000418118		4376	bASV_125	bASV_9	0.951049	2.03842e-06	2.03842e-06		15373	fASV_41	fASV_9	0.836042	0.000703706	0.000703706		13808	fASV_29	bASV_217	0.881119	0.000152674	0.000152674		8543	bASV_185	bASV_45
442	bASV_46	bASV_12	0.629119	7.3048e-08	7.3048e-08	570	bASV_50	bASV_15	0.70057	4.62909e-10	4.62909e-10		1793	bASV_86	bASV_39	0.839161	0.000642826	0.000642826	6230	bASV_143	bASV_24	0.825175	0.000951363	0.000951363		4377	bASV_125	bASV_11	0.839161	0.000642826	0.000642826		15375	fASV_41	fASV_11	0.847239	0.000503977	0.000503977		13841	fASV_29	fASV_6	0.839161	0.000642826	0.000642826		8544	bASV_185	bASV_46
443	bASV_46	bASV_13	0.683412	1.77672e-09	1.77672e-09	577	bASV_50	bASV_27	0.667797	5.5972e-09	5.5972e-09		1800	bASV_86	bASV_47	0.881119	0.000152674	0.000152674	6235	bASV_143	bASV_30	0.902098	5.99786e-05	5.99786e-05		4401	bASV_125	bASV_45	0.832168	0.000785442	0.000785442		15386	fASV_41	fASV_23	0.839774	0.000631345	0.000631345		13852	fASV_29	fASV_19	0.951049	2.03842e-06	2.03842e-06		8545	bASV_185	bASV_47
444	bASV_46	bASV_15	0.859628	0	0	581	bASV_50	bASV_31	0.639068	3.90416e-08	3.90416e-08		1830	bASV_86	bASV_85	0.853147	0.000418118	0.000418118	6248	bASV_143	bASV_47	0.93007	1.17022e-05	1.17022e-05		4453	bASV_125	bASV_108	0.867133	0.000259812	0.000259812		15388	fASV_41	fASV_25	0.824845	0.000959803	0.000959803		13857	fASV_29	fASV_24	0.909091	4.19104e-05	4.19104e-05		8582	bASV_185	bASV_93
446	bASV_46	bASV_20	-0.638496	4.04969e-08	4.04969e-08	582	bASV_50	bASV_32	0.716498	1.21708e-10	1.21708e-10		1927	bASV_88	bASV_55	0.846154	0.000521134	0.000521134	6271	bASV_143	bASV_73	0.874126	0.000200713	0.000200713		4466	bASV_126	bASV_2	0.839161	0.000642826	0.000642826		15389	fASV_41	fASV_26	0.824845	0.000959803	0.000959803		13924	fASV_30	bASV_78	-0.868653	0.000245942	0.000245942		8584	bASV_185	bASV_95
450	bASV_46	bASV_26	0.61606	1.60877e-07	1.60877e-07	589	bASV_50	bASV_43	0.669521	4.94784e-09	4.94784e-09		1944	bASV_88	bASV_75	0.867133	0.000259812	0.000259812	6299	bASV_143	bASV_105	0.839161	0.000642826	0.000642826		4482	bASV_126	bASV_28	0.895105	8.36659e-05	8.36659e-05		15395	fASV_41	fASV_32	0.824845	0.000959803	0.000959803		13959	fASV_30	bASV_148	-0.889669	0.0001067	0.0001067		8593	bASV_185	bASV_105
455	bASV_46	bASV_31	0.701806	4.18623e-10	4.18623e-10	591	bASV_50	bASV_45	0.684837	1.5945e-09	1.5945e-09		2092	bASV_91	bASV_22	0.825175	0.000951363	0.000951363	6336	bASV_144	bASV_13	0.832168	0.000785442	0.000785442		4508	bASV_126	bASV_60	0.958042	9.54358e-07	9.54358e-07		15396	fASV_41	fASV_33	0.839774	0.000631345	0.000631345		13978	fASV_30	bASV_235	-0.861648	0.000315007	0.000315007		8599	bASV_185	bASV_116
456	bASV_46	bASV_32	0.620617	1.2264e-07	1.2264e-07	592	bASV_50	bASV_46	0.723996	6.28586e-11	6.28586e-11		2147	bASV_93	bASV_3	0.923077	1.8622e-05	1.8622e-05	6345	bASV_144	bASV_28	0.846154	0.000521134	0.000521134		4529	bASV_126	bASV_86	0.832168	0.000785442	0.000785442		15399	fASV_41	fASV_39	0.839774	0.000631345	0.000631345		14002	fASV_30	bASV_634	-0.828037	0.000880488	0.000880488		8606	bASV_185	bASV_125
465	bASV_46	bASV_45	0.655015	1.36267e-08	1.36267e-08	595	bASV_50	bASV_49	0.618308	1.40792e-07	1.40792e-07		2150	bASV_93	bASV_9	0.846154	0.000521134	0.000521134	6349	bASV_144	bASV_32	0.853147	0.000418118	0.000418118		4533	bASV_126	bASV_92	0.944056	3.92726e-06	3.92726e-06		15417	fASV_43	bASV_26	-0.832168	0.000785442	0.000785442		14005	fASV_30	fASV_4	0.833626	0.000753851	0.000753851		8617	bASV_185	bASV_138
500	bASV_48	bASV_6	0.674521	3.44408e-09	3.44408e-09	596	bASV_53	bASV_2	0.658462	1.07652e-08	1.07652e-08		2153	bASV_93	bASV_13	0.972028	1.28681e-07	1.28681e-07	6419	bASV_144	bASV_117	0.839161	0.000642826	0.000642826		4552	bASV_126	bASV_116	0.874126	0.000200713	0.000200713		15490	fASV_43	bASV_116	-0.839161	0.000642826	0.000642826		14040	fASV_31	bASV_17	0.839161	0.000642826	0.000642826		8622	bASV_185	bASV_144
501	bASV_48	bASV_9	0.627174	8.23535e-08	8.23535e-08	597	bASV_53	bASV_3	-0.64705	2.32303e-08	2.32303e-08		2178	bASV_93	bASV_50	0.902098	5.99786e-05	5.99786e-05	6501	bASV_145	bASV_81	0.832168	0.000785442	0.000785442		4553	bASV_126	bASV_117	0.881119	0.000152674	0.000152674		15547	fASV_43	fASV_7	0.881119	0.000152674	0.000152674		14172	fASV_31	fASV_4	0.888112	0.000114134	0.000114134		8626	bASV_185	bASV_151
502	bASV_48	bASV_11	0.675076	3.30671e-09	3.30671e-09	599	bASV_53	bASV_6	0.616499	1.56757e-07	1.56757e-07		2246	bASV_94	bASV_54	0.825175	0.000951363	0.000951363	6579	bASV_146	bASV_37	0.881119	0.000152674	0.000152674		4679	bASV_128	bASV_34	0.895105	8.36659e-05	8.36659e-05		15556	fASV_43	fASV_18	0.937063	6.99316e-06	6.99316e-06		14184	fASV_31	fASV_18	0.867133	0.000259812	0.000259812		8639	bASV_185	bASV_173
503	bASV_48	bASV_12	0.651681	1.70684e-08	1.70684e-08	600	bASV_53	bASV_9	0.600125	4.02092e-07	4.02092e-07		2320	bASV_95	bASV_62	0.853147	0.000418118	0.000418118	6624	bASV_146	bASV_90	0.832168	0.000785442	0.000785442		4767	bASV_129	bASV_24	0.902098	5.99786e-05	5.99786e-05		15561	fASV_43	fASV_23	0.832168	0.000785442	0.000785442		14191	fASV_31	fASV_25	0.888112	0.000114134	0.000114134		8642	bASV_185	bASV_177
508	bASV_48	bASV_21	0.659572	9.97137e-09	9.97137e-09	602	bASV_53	bASV_12	0.68027	2.25087e-09	2.25087e-09		2358	bASV_96	bASV_22	0.937063	6.99316e-06	6.99316e-06	6634	bASV_146	bASV_101	0.86014	0.000331668	0.000331668		4773	bASV_129	bASV_31	0.839161	0.000642826	0.000642826		15570	fASV_43	fASV_32	0.958042	9.54358e-07	9.54358e-07		14196	fASV_31	fASV_30	0.886166	0.000123989	0.000123989		8676	bASV_189	bASV_47
510	bASV_48	bASV_24	0.618061	1.42883e-07	1.42883e-07	604	bASV_53	bASV_15	0.698144	5.63045e-10	5.63045e-10		2416	bASV_97	bASV_2	0.921886	2.00681e-05	2.00681e-05	6766	bASV_147	bASV_122	0.874126	0.000200713	0.000200713		4777	bASV_129	bASV_37	0.909091	4.19104e-05	4.19104e-05		15572	fASV_43	fASV_34	0.874126	0.000200713	0.000200713		14241	fASV_32	bASV_56	0.846154	0.000521134	0.000521134		8730	bASV_189	bASV_116
511	bASV_48	bASV_26	0.66963	4.90917e-09	4.90917e-09	606	bASV_53	bASV_20	-0.672008	4.13548e-09	4.13548e-09		2491	bASV_99	bASV_11	0.86014	0.000331668	0.000331668	7022	bASV_152	bASV_2	0.86014	0.000331668	0.000331668		4800	bASV_129	bASV_64	0.902098	5.99786e-05	5.99786e-05		15574	fASV_43	fASV_39	0.86014	0.000331668	0.000331668		14340	fASV_32	fASV_4	0.846154	0.000521134	0.000521134		8753	bASV_189	bASV_144
518	bASV_48	bASV_33	0.605113	3.03491e-07	3.03491e-07	608	bASV_53	bASV_22	0.695049	7.20852e-10	7.20852e-10		2500	bASV_99	bASV_27	0.825175	0.000951363	0.000951363	7047	bASV_152	bASV_40	0.916084	2.8428e-05	2.8428e-05		4816	bASV_129	bASV_85	0.839161	0.000642826	0.000642826		15575	fASV_43	fASV_40	0.972028	1.28681e-07	1.28681e-07		14343	fASV_32	fASV_7	0.874126	0.000200713	0.000200713		9290	bASV_198	bASV_147
520	bASV_48	bASV_37	0.632676	5.85398e-08	5.85398e-08	615	bASV_53	bASV_31	0.601759	3.66882e-07	3.66882e-07		2511	bASV_99	bASV_43	0.972028	1.28681e-07	1.28681e-07	7076	bASV_152	bASV_73	0.881119	0.000152674	0.000152674		4844	bASV_129	bASV_120	0.832168	0.000785442	0.000785442		15576	fASV_43	fASV_41	0.847239	0.000503977	0.000503977		14352	fASV_32	fASV_18	0.958042	9.54358e-07	9.54358e-07		9355	bASV_200	bASV_58
523	bASV_48	bASV_42	0.680578	2.19953e-09	2.19953e-09	616	bASV_53	bASV_32	0.655405	1.32704e-08	1.32704e-08		2535	bASV_99	bASV_70	0.86014	0.000331668	0.000331668	7083	bASV_152	bASV_83	0.867133	0.000259812	0.000259812		4847	bASV_129	bASV_124	0.867133	0.000259812	0.000259812		15732	fASV_44	fASV_18	0.825175	0.000951363	0.000951363		14359	fASV_32	fASV_25	0.86014	0.000331668	0.000331668		9363	bASV_200	bASV_67
541	bASV_49	bASV_22	0.658905	1.04412e-08	1.04412e-08	623	bASV_53	bASV_43	0.668794	5.21242e-09	5.21242e-09		2639	bASV_101	bASV_21	0.846154	0.000521134	0.000521134	7112	bASV_152	bASV_117	0.902098	5.99786e-05	5.99786e-05		4863	bASV_132	bASV_21	0.86014	0.000331668	0.000331668		15746	fASV_44	fASV_32	0.937063	6.99316e-06	6.99316e-06		14360	fASV_32	fASV_26	0.874126	0.000200713	0.000200713		9378	bASV_200	bASV_87
557	bASV_49	bASV_44	0.727202	4.70772e-11	4.70772e-11	624	bASV_53	bASV_44	0.857739	0	0		2647	bASV_101	bASV_32	0.846154	0.000521134	0.000521134	7135	bASV_152	bASV_144	0.867133	0.000259812	0.000259812		4871	bASV_132	bASV_31	0.874126	0.000200713	0.000200713		15748	fASV_44	fASV_34	0.832168	0.000785442	0.000785442		14361	fASV_32	fASV_27	0.832168	0.000785442	0.000785442		9413	bASV_200	bASV_132
600	bASV_53	bASV_9	0.650181	1.88718e-08	1.88718e-08	625	bASV_53	bASV_45	0.649705	1.94806e-08	1.94806e-08		2689	bASV_101	bASV_86	0.825175	0.000951363	0.000951363	7302	bASV_154	bASV_59	0.86014	0.000331668	0.000331668		4873	bASV_132	bASV_33	0.909091	4.19104e-05	4.19104e-05		15751	fASV_44	fASV_40	0.839161	0.000642826	0.000642826		14365	fASV_32	fASV_31	0.888112	0.000114134	0.000114134		9459	bASV_201	bASV_11
601	bASV_53	bASV_11	0.628397	7.63821e-08	7.63821e-08	626	bASV_53	bASV_46	0.668872	5.18347e-09	5.18347e-09		2704	bASV_102	bASV_5	0.86014	0.000331668	0.000331668	7311	bASV_154	bASV_68	0.881119	0.000152674	0.000152674		4875	bASV_132	bASV_37	0.881119	0.000152674	0.000152674		15753	fASV_44	fASV_43	0.881119	0.000152674	0.000152674		14480	fASV_33	bASV_231	0.853147	0.000418118	0.000418118		9490	bASV_201	bASV_56
602	bASV_53	bASV_12	0.619561	1.3065e-07	1.3065e-07	629	bASV_53	bASV_49	0.789111	6.92779e-14	6.92779e-14		2705	bASV_102	bASV_6	0.923077	1.8622e-05	1.8622e-05	7365	bASV_154	bASV_133	0.867133	0.000259812	0.000259812		4898	bASV_132	bASV_64	0.874126	0.000200713	0.000200713		15895	fASV_45	fASV_2	0.839161	0.000642826	0.000642826		14508	fASV_33	fASV_3	-0.923077	1.8622e-05	1.8622e-05		9503	bASV_201	bASV_70
604	bASV_53	bASV_15	0.615004	1.71213e-07	1.71213e-07	632	bASV_54	bASV_3	-0.609869	2.31024e-07	2.31024e-07		2706	bASV_102	bASV_9	0.881119	0.000152674	0.000152674	7431	bASV_155	bASV_67	0.888112	0.000114134	0.000114134		4927	bASV_132	bASV_101	0.825175	0.000951363	0.000951363		15914	fASV_45	fASV_23	0.853147	0.000418118	0.000418118		14516	fASV_33	fASV_12	-0.853147	0.000418118	0.000418118		9532	bASV_201	bASV_106
605	bASV_53	bASV_17	-0.710031	2.11615e-10	2.11615e-10	634	bASV_54	bASV_6	0.627706	7.9702e-08	7.9702e-08		2707	bASV_102	bASV_11	0.895105	8.36659e-05	8.36659e-05	7435	bASV_155	bASV_71	0.853147	0.000418118	0.000418118		4929	bASV_132	bASV_103	0.86014	0.000331668	0.000331668		15918	fASV_45	fASV_27	0.846154	0.000521134	0.000521134		14566	fASV_34	bASV_40	0.846154	0.000521134	0.000521134		9614	bASV_206	bASV_39
606	bASV_53	bASV_20	-0.614861	1.72665e-07	1.72665e-07	635	bASV_54	bASV_9	0.624362	9.78015e-08	9.78015e-08		2708	bASV_102	bASV_12	0.867133	0.000259812	0.000259812	7525	bASV_156	bASV_33	0.830124	0.000831418	0.000831418		4942	bASV_132	bASV_120	0.846154	0.000521134	0.000521134		15929	fASV_45	fASV_41	0.847239	0.000503977	0.000503977		14580	fASV_34	bASV_56	0.888112	0.000114134	0.000114134		9635	bASV_206	bASV_64
607	bASV_53	bASV_21	0.604057	3.22245e-07	3.22245e-07	636	bASV_54	bASV_11	0.717729	1.09351e-10	1.09351e-10		2714	bASV_102	bASV_24	0.825175	0.000951363	0.000951363	7618	bASV_156	bASV_145	0.861648	0.000315007	0.000315007		4965	bASV_133	bASV_26	0.923077	1.8622e-05	1.8622e-05		16013	fASV_46	bASV_101	-0.881119	0.000152674	0.000152674		14581	fASV_34	bASV_57	0.895105	8.36659e-05	8.36659e-05		9866	bASV_208	bASV_193
615	bASV_53	bASV_31	0.664907	6.87051e-09	6.87051e-09	637	bASV_54	bASV_12	0.808644	5.55112e-15	5.55112e-15		2716	bASV_102	bASV_27	0.916084	2.8428e-05	2.8428e-05	7677	bASV_157	bASV_68	0.902098	5.99786e-05	5.99786e-05		5106	bASV_134	bASV_75	0.839161	0.000642826	0.000642826		16021	fASV_46	bASV_116	-0.86014	0.000331668	0.000331668		14685	fASV_34	fASV_11	0.86014	0.000331668	0.000331668		10023	bASV_213	bASV_22
616	bASV_53	bASV_32	0.731203	3.26301e-11	3.26301e-11	639	bASV_54	bASV_15	0.722595	7.12315e-11	7.12315e-11		2719	bASV_102	bASV_31	0.881119	0.000152674	0.000152674	7712	bASV_157	bASV_109	0.881119	0.000152674	0.000152674		5120	bASV_134	bASV_94	0.825175	0.000951363	0.000951363		16092	fASV_46	fASV_23	0.839161	0.000642826	0.000642826		14691	fASV_34	fASV_18	0.909091	4.19104e-05	4.19104e-05		10139	bASV_213	bASV_178
617	bASV_53	bASV_33	0.643679	2.89786e-08	2.89786e-08	641	bASV_54	bASV_20	-0.688603	1.19425e-09	1.19425e-09		2732	bASV_102	bASV_48	0.832168	0.000785442	0.000785442	7906	bASV_160	bASV_46	0.853147	0.000418118	0.000418118		5267	bASV_137	bASV_24	0.825175	0.000951363	0.000951363		16109	fASV_46	fASV_44	0.825175	0.000951363	0.000951363		14705	fASV_34	fASV_32	0.916084	2.8428e-05	2.8428e-05		10332	bASV_221	bASV_55
618	bASV_53	bASV_34	-0.664629	7.00639e-09	7.00639e-09	642	bASV_54	bASV_21	0.80084	1.57652e-14	1.57652e-14		2734	bASV_102	bASV_50	0.825175	0.000951363	0.000951363	7933	bASV_160	bASV_77	0.839161	0.000642826	0.000642826		5273	bASV_137	bASV_31	0.874126	0.000200713	0.000200713		16110	fASV_46	fASV_45	0.832168	0.000785442	0.000785442		14737	fASV_36	bASV_40	0.839161	0.000642826	0.000642826		10651	bASV_225	bASV_91
624	bASV_53	bASV_44	0.753932	3.57003e-12	3.57003e-12	645	bASV_54	bASV_26	0.792768	4.39648e-14	4.39648e-14		2736	bASV_102	bASV_54	0.895105	8.36659e-05	8.36659e-05	8225	bASV_162	bASV_124	0.832168	0.000785442	0.000785442		5277	bASV_137	bASV_37	0.839161	0.000642826	0.000642826		16710	fASV_51	bASV_70	0.839991	0.000627337	0.000627337		14878	fASV_36	fASV_34	0.888112	0.000114134	0.000114134		10658	bASV_225	bASV_100
625	bASV_53	bASV_45	0.709864	2.14611e-10	2.14611e-10	648	bASV_54	bASV_29	-0.69731	6.02026e-10	6.02026e-10		2779	bASV_103	bASV_6	0.839161	0.000642826	0.000642826	8306	bASV_165	bASV_67	0.958042	9.54358e-07	9.54358e-07		5312	bASV_137	bASV_81	0.825175	0.000951363	0.000951363		16833	fASV_51	fASV_46	0.895105	8.36659e-05	8.36659e-05		15096	fASV_40	bASV_56	0.881119	0.000152674	0.000152674		11027	bASV_241	bASV_2
629	bASV_53	bASV_49	0.626563	8.55015e-08	8.55015e-08	650	bASV_54	bASV_31	0.801692	1.42109e-14	1.42109e-14		2781	bASV_103	bASV_11	0.846154	0.000521134	0.000521134	8310	bASV_165	bASV_71	0.86014	0.000331668	0.000331668		5336	bASV_137	bASV_109	0.895105	8.36659e-05	8.36659e-05		17235	fASV_56	bASV_42	-0.920895	2.13377e-05	2.13377e-05		15136	fASV_40	bASV_108	0.916084	2.8428e-05	2.8428e-05		11057	bASV_241	bASV_48
634	bASV_54	bASV_6	0.641149	3.41486e-08	3.41486e-08	651	bASV_54	bASV_32	0.711294	1.90171e-10	1.90171e-10		2782	bASV_103	bASV_12	0.846154	0.000521134	0.000521134	8379	bASV_165	bASV_155	0.839161	0.000642826	0.000642826		5344	bASV_137	bASV_120	0.853147	0.000418118	0.000418118		17244	fASV_56	bASV_51	0.870137	0.000232967	0.000232967		15145	fASV_40	bASV_130	0.86014	0.000331668	0.000331668		11112	bASV_241	bASV_119
635	bASV_54	bASV_9	0.601035	3.82108e-07	3.82108e-07	652	bASV_54	bASV_33	0.750826	4.89786e-12	4.89786e-12		2786	bASV_103	bASV_21	0.895105	8.36659e-05	8.36659e-05	8650	bASV_172	bASV_6	0.888112	0.000114134	0.000114134		5352	bASV_137	bASV_129	0.86014	0.000331668	0.000331668		17378	fASV_56	fASV_36	0.82663	0.000914801	0.000914801		15146	fASV_40	bASV_131	-0.825175	0.000951363	0.000951363		11118	bASV_241	bASV_126
636	bASV_54	bASV_11	0.691805	9.3088e-10	9.3088e-10	654	bASV_54	bASV_37	0.677857	2.69396e-09	2.69396e-09		2788	bASV_103	bASV_24	0.86014	0.000331668	0.000331668	8653	bASV_172	bASV_12	0.881119	0.000152674	0.000152674		5360	bASV_138	bASV_6	0.881119	0.000152674	0.000152674		17908	fASV_60	fASV_2	0.825175	0.000951363	0.000951363		15201	fASV_40	fASV_11	0.895105	8.36659e-05	8.36659e-05		11161	bASV_241	bASV_192
637	bASV_54	bASV_12	0.662346	8.2233e-09	8.2233e-09	657	bASV_54	bASV_42	0.711375	1.88868e-10	1.88868e-10		2789	bASV_103	bASV_26	0.874126	0.000200713	0.000200713	8667	bASV_172	bASV_32	0.825175	0.000951363	0.000951363		5502	bASV_139	bASV_59	0.895105	8.36659e-05	8.36659e-05		17942	fASV_60	fASV_41	0.865901	0.000271496	0.000271496		15207	fASV_40	fASV_18	0.916084	2.8428e-05	2.8428e-05		11202	bASV_242	bASV_44
639	bASV_54	bASV_15	0.653862	1.47357e-08	1.47357e-08	658	bASV_54	bASV_43	0.811909	3.55271e-15	3.55271e-15		2793	bASV_103	bASV_31	0.825175	0.000951363	0.000951363	8674	bASV_172	bASV_43	0.881119	0.000152674	0.000152674		5509	bASV_139	bASV_66	0.832168	0.000785442	0.000785442		18097	fASV_61	fASV_2	0.895105	8.36659e-05	8.36659e-05		15216	fASV_40	fASV_27	0.895105	8.36659e-05	8.36659e-05		11793	bASV_356	bASV_22
642	bASV_54	bASV_21	0.62354	1.02808e-07	1.02808e-07	679	bASV_55	bASV_22	0.693005	8.47209e-10	8.47209e-10		2794	bASV_103	bASV_32	0.86014	0.000331668	0.000331668	8736	bASV_172	bASV_116	0.825175	0.000951363	0.000951363		5512	bASV_139	bASV_69	0.86014	0.000331668	0.000331668		18137	fASV_61	fASV_49	0.953888	1.51937e-06	1.51937e-06		15221	fASV_40	fASV_32	0.881119	0.000152674	0.000152674		11828	bASV_356	bASV_67
645	bASV_54	bASV_26	0.64916	2.01993e-08	2.01993e-08	695	bASV_55	bASV_44	0.752063	4.32054e-12	4.32054e-12		2797	bASV_103	bASV_37	0.93007	1.17022e-05	1.17022e-05	8748	bASV_172	bASV_129	0.937063	6.99316e-06	6.99316e-06		5728	bASV_142	bASV_77	0.838049	0.000664043	0.000664043		18235	fASV_62	bASV_116	-0.839161	0.000642826	0.000642826		15223	fASV_40	fASV_34	0.902098	5.99786e-05	5.99786e-05		11847	bASV_356	bASV_91
648	bASV_54	bASV_29	-0.648729	2.07872e-08	2.07872e-08	700	bASV_55	bASV_49	0.824169	4.44089e-16	4.44089e-16		2798	bASV_103	bASV_39	0.923077	1.8622e-05	1.8622e-05	8760	bASV_172	bASV_144	0.832168	0.000785442	0.000785442		5779	bASV_143	bASV_2	0.846154	0.000521134	0.000521134		18292	fASV_62	fASV_7	0.839161	0.000642826	0.000642826		15431	fASV_43	bASV_40	0.867133	0.000259812	0.000259812		11878	bASV_356	bASV_132
650	bASV_54	bASV_31	0.702905	3.82672e-10	3.82672e-10	702	bASV_55	bASV_53	0.744611	9.09695e-12	9.09695e-12		2805	bASV_103	bASV_47	0.832168	0.000785442	0.000785442	8808	bASV_173	bASV_45	0.867133	0.000259812	0.000259812		5810	bASV_143	bASV_47	0.846154	0.000521134	0.000521134		18301	fASV_62	fASV_18	0.895105	8.36659e-05	8.36659e-05		15445	fASV_43	bASV_56	0.825175	0.000951363	0.000951363		11919	bASV_356	bASV_200
652	bASV_54	bASV_33	0.659509	1.00152e-08	1.00152e-08	746	bASV_57	bASV_9	0.614504	1.76324e-07	1.76324e-07		2835	bASV_103	bASV_85	0.916084	2.8428e-05	2.8428e-05	8845	bASV_173	bASV_88	0.832168	0.000785442	0.000785442		5821	bASV_143	bASV_60	0.958042	9.54358e-07	9.54358e-07		18315	fASV_62	fASV_32	0.874126	0.000200713	0.000200713		15541	fASV_43	bASV_634	-0.849982	0.00046257	0.00046257		11928	bASV_356	bASV_225
657	bASV_54	bASV_42	0.718093	1.05932e-10	1.05932e-10	757	bASV_57	bASV_27	0.600931	3.84341e-07	3.84341e-07		2836	bASV_103	bASV_86	0.902098	5.99786e-05	5.99786e-05	8888	bASV_173	bASV_139	0.86014	0.000331668	0.000331668		5842	bASV_143	bASV_86	0.853147	0.000418118	0.000418118		18317	fASV_62	fASV_34	0.846154	0.000521134	0.000521134		15544	fASV_43	fASV_4	0.825175	0.000951363	0.000951363		12008	bASV_447	bASV_100
658	bASV_54	bASV_43	0.634083	5.35878e-08	5.35878e-08	772	bASV_57	bASV_46	0.670242	4.69811e-09	4.69811e-09		2856	bASV_104	bASV_11	0.881119	0.000152674	0.000152674	8973	bASV_174	bASV_83	0.846154	0.000521134	0.000521134		5846	bASV_143	bASV_92	0.965035	3.88099e-07	3.88099e-07		18319	fASV_62	fASV_39	0.86014	0.000331668	0.000331668		15550	fASV_43	fASV_11	0.867133	0.000259812	0.000259812		12082	bASV_447	bASV_225
663	bASV_54	bASV_48	0.625126	9.33563e-08	9.33563e-08	780	bASV_57	bASV_56	0.646179	2.46015e-08	2.46015e-08		2864	bASV_104	bASV_26	0.867133	0.000259812	0.000259812	9048	bASV_176	bASV_5	0.867133	0.000259812	0.000259812		5851	bASV_143	bASV_97	0.826621	0.000915011	0.000915011		18320	fASV_62	fASV_40	0.902098	5.99786e-05	5.99786e-05		15556	fASV_43	fASV_18	0.895105	8.36659e-05	8.36659e-05		12247	fASV_3	bASV_2
679	bASV_55	bASV_22	0.765324	1.07425e-12	1.07425e-12	806	bASV_58	bASV_40	0.689331	1.12883e-09	1.12883e-09		2870	bASV_104	bASV_33	0.832168	0.000785442	0.000785442	9069	bASV_176	bASV_37	0.874126	0.000200713	0.000200713		5865	bASV_143	bASV_116	0.86014	0.000331668	0.000331668		18321	fASV_62	fASV_41	0.877098	0.00017904	0.00017904		15562	fASV_43	fASV_24	-0.874126	0.000200713	0.000200713		12381	fASV_3	bASV_192
695	bASV_55	bASV_44	0.793998	3.77476e-14	3.77476e-14	834	bASV_59	bASV_24	0.629212	7.26312e-08	7.26312e-08		2873	bASV_104	bASV_39	0.881119	0.000152674	0.000152674	9204	bASV_177	bASV_37	0.93007	1.17022e-05	1.17022e-05		5866	bASV_143	bASV_117	0.895105	8.36659e-05	8.36659e-05		18322	fASV_62	fASV_43	0.944056	3.92726e-06	3.92726e-06		15570	fASV_43	fASV_32	0.895105	8.36659e-05	8.36659e-05		12396	fASV_3	bASV_241
700	bASV_55	bASV_49	0.620784	1.21418e-07	1.21418e-07	844	bASV_59	bASV_37	0.62758	8.03219e-08	8.03219e-08		2879	bASV_104	bASV_46	0.881119	0.000152674	0.000152674	9249	bASV_177	bASV_90	0.832168	0.000785442	0.000785442		5874	bASV_143	bASV_126	0.923077	1.8622e-05	1.8622e-05		18418	fASV_63	bASV_101	-0.846154	0.000521134	0.000521134		15572	fASV_43	fASV_34	0.951049	2.03842e-06	2.03842e-06		12403	fASV_3	fASV_2
702	bASV_55	bASV_53	0.626285	8.69697e-08	8.69697e-08	847	bASV_59	bASV_42	0.673765	3.63964e-09	3.63964e-09		2926	bASV_104	bASV_103	0.867133	0.000259812	0.000259812	9467	bASV_180	bASV_24	0.888112	0.000114134	0.000114134		5900	bASV_144	bASV_24	0.832168	0.000785442	0.000785442		18426	fASV_63	bASV_116	-0.923077	1.8622e-05	1.8622e-05		15575	fASV_43	fASV_40	0.888112	0.000114134	0.000114134		12560	fASV_4	fASV_2
749	bASV_57	bASV_13	0.619617	1.30216e-07	1.30216e-07	852	bASV_59	bASV_47	0.605157	3.02716e-07	3.02716e-07		2928	bASV_105	bASV_3	0.832168	0.000785442	0.000785442	9472	bASV_180	bASV_30	0.888112	0.000114134	0.000114134		5906	bASV_144	bASV_31	0.839161	0.000642826	0.000642826		18492	fASV_63	fASV_18	0.846154	0.000521134	0.000521134		15621	fASV_44	bASV_56	0.881119	0.000152674	0.000152674		12561	fASV_4	fASV_3
780	bASV_57	bASV_56	0.745652	8.21165e-12	8.21165e-12	916	bASV_61	bASV_22	0.697631	5.86714e-10	5.86714e-10		2929	bASV_105	bASV_5	0.867133	0.000259812	0.000259812	9475	bASV_180	bASV_33	0.832168	0.000785442	0.000785442		5962	bASV_144	bASV_101	0.825175	0.000951363	0.000951363		18497	fASV_63	fASV_23	0.888112	0.000114134	0.000114134		15720	fASV_44	fASV_4	0.832168	0.000785442	0.000785442		12562	fASV_5	bASV_2
782	bASV_58	bASV_3	0.659366	1.01141e-08	1.01141e-08	932	bASV_61	bASV_44	0.820991	8.88178e-16	8.88178e-16		2930	bASV_105	bASV_6	0.86014	0.000331668	0.000331668	9479	bASV_180	bASV_40	0.832168	0.000785442	0.000785442		5964	bASV_144	bASV_103	0.839161	0.000642826	0.000642826		18501	fASV_63	fASV_27	0.832168	0.000785442	0.000785442		15723	fASV_44	fASV_7	0.86014	0.000331668	0.000331668		12592	fASV_5	bASV_48
784	bASV_58	bASV_6	-0.734575	2.38374e-11	2.38374e-11	933	bASV_61	bASV_45	0.610981	2.16605e-07	2.16605e-07		2932	bASV_105	bASV_11	0.846154	0.000521134	0.000521134	9485	bASV_180	bASV_47	0.895105	8.36659e-05	8.36659e-05		5977	bASV_144	bASV_120	0.832168	0.000785442	0.000785442		18506	fASV_63	fASV_32	0.881119	0.000152674	0.000152674		15726	fASV_44	fASV_11	0.825175	0.000951363	0.000951363		12653	fASV_5	bASV_126
785	bASV_58	bASV_9	-0.751807	4.43467e-12	4.43467e-12	934	bASV_61	bASV_46	0.603026	3.41605e-07	3.41605e-07		2933	bASV_105	bASV_12	0.867133	0.000259812	0.000259812	9498	bASV_180	bASV_62	0.839161	0.000642826	0.000642826		6049	bASV_145	bASV_71	0.951049	2.03842e-06	2.03842e-06		18508	fASV_63	fASV_34	0.832168	0.000785442	0.000785442		15732	fASV_44	fASV_18	0.958042	9.54358e-07	9.54358e-07		12711	fASV_5	bASV_241
786	bASV_58	bASV_11	-0.694441	7.5643e-10	7.5643e-10	937	bASV_61	bASV_49	0.835176	0	0		2937	bASV_105	bASV_21	0.937063	6.99316e-06	6.99316e-06	9508	bASV_180	bASV_73	0.874126	0.000200713	0.000200713		6054	bASV_145	bASV_81	0.832168	0.000785442	0.000785442		18510	fASV_63	fASV_39	0.874126	0.000200713	0.000200713		15739	fASV_44	fASV_25	0.825175	0.000951363	0.000951363		12718	fASV_5	fASV_2
787	bASV_58	bASV_12	-0.645803	2.52175e-08	2.52175e-08	939	bASV_61	bASV_53	0.834008	0	0		2939	bASV_105	bASV_24	0.881119	0.000152674	0.000152674	9515	bASV_180	bASV_83	0.867133	0.000259812	0.000259812		6190	bASV_146	bASV_114	0.853147	0.000418118	0.000418118		18511	fASV_63	fASV_40	0.909091	4.19104e-05	4.19104e-05		15740	fASV_44	fASV_26	0.881119	0.000152674	0.000152674		12719	fASV_5	fASV_3
789	bASV_58	bASV_15	-0.755698	2.97629e-12	2.97629e-12	941	bASV_61	bASV_55	0.892543	0	0		2943	bASV_105	bASV_30	0.853147	0.000418118	0.000418118	9522	bASV_180	bASV_90	0.86014	0.000331668	0.000331668		6220	bASV_147	bASV_6	0.830124	0.000831418	0.000831418		18513	fASV_63	fASV_43	0.909091	4.19104e-05	4.19104e-05		15745	fASV_44	fASV_31	0.867133	0.000259812	0.000259812		12877	fASV_6	fASV_2
790	bASV_58	bASV_17	0.68677	1.37535e-09	1.37535e-09	953	bASV_62	bASV_12	0.618092	1.42619e-07	1.42619e-07		2944	bASV_105	bASV_31	0.846154	0.000521134	0.000521134	9524	bASV_180	bASV_92	0.854704	0.000397509	0.000397509		6221	bASV_147	bASV_9	0.830124	0.000831418	0.000831418		18514	fASV_63	fASV_44	0.874126	0.000200713	0.000200713		15746	fASV_44	fASV_32	0.979021	3.0898e-08	3.0898e-08		12878	fASV_6	fASV_3
791	bASV_58	bASV_20	0.757837	2.38276e-12	2.38276e-12	958	bASV_62	bASV_21	0.790204	6.06182e-14	6.06182e-14		2945	bASV_105	bASV_32	0.923077	1.8622e-05	1.8622e-05	9566	bASV_180	bASV_143	0.916084	2.8428e-05	2.8428e-05		6222	bASV_147	bASV_11	0.879161	0.000165104	0.000165104		18515	fASV_63	fASV_45	0.839161	0.000642826	0.000642826		15748	fASV_44	fASV_34	0.944056	3.92726e-06	3.92726e-06		12879	fASV_6	fASV_4
792	bASV_58	bASV_21	-0.727349	4.64546e-11	4.64546e-11	966	bASV_62	bASV_31	0.640465	3.56889e-08	3.56889e-08		2946	bASV_105	bASV_33	0.909091	4.19104e-05	4.19104e-05	9638	bASV_181	bASV_64	0.825175	0.000951363	0.000951363		6224	bASV_147	bASV_13	0.861648	0.000315007	0.000315007		18516	fASV_63	fASV_46	0.888112	0.000114134	0.000114134		15749	fASV_44	fASV_36	0.825175	0.000951363	0.000951363		12880	fASV_6	fASV_5
795	bASV_58	bASV_26	-0.696109	6.62611e-10	6.62611e-10	967	bASV_62	bASV_32	0.646381	2.42766e-08	2.42766e-08		2948	bASV_105	bASV_37	0.846154	0.000521134	0.000521134	9667	bASV_181	bASV_97	0.831007	0.000811316	0.000811316		6246	bASV_147	bASV_45	0.928198	1.33123e-05	1.33123e-05		18528	fASV_63	fASV_62	0.902098	5.99786e-05	5.99786e-05		15751	fASV_44	fASV_40	0.86014	0.000331668	0.000331668		13037	fASV_7	fASV_2
797	bASV_58	bASV_28	0.64219	3.19233e-08	3.19233e-08	968	bASV_62	bASV_33	0.69361	8.07763e-10	8.07763e-10		2949	bASV_105	bASV_39	0.832168	0.000785442	0.000785442	9749	bASV_182	bASV_30	0.832168	0.000785442	0.000785442		6276	bASV_147	bASV_82	0.867737	0.000254228	0.000254228		18727	fASV_66	bASV_9	-0.867133	0.000259812	0.000259812		15753	fASV_44	fASV_43	0.902098	5.99786e-05	5.99786e-05		13039	fASV_7	fASV_4
798	bASV_58	bASV_29	0.73906	1.55826e-11	1.55826e-11	970	bASV_62	bASV_37	0.715825	1.29001e-10	1.29001e-10		2968	bASV_105	bASV_62	0.846154	0.000521134	0.000521134	9806	bASV_182	bASV_97	0.838049	0.000664043	0.000664043		6298	bASV_147	bASV_108	0.85114	0.000445901	0.000445901		18735	fASV_66	bASV_21	-0.846154	0.000521134	0.000521134		15897	fASV_45	fASV_4	0.832168	0.000785442	0.000785442		13040	fASV_7	fASV_5
800	bASV_58	bASV_31	-0.808505	5.77316e-15	5.77316e-15	973	bASV_62	bASV_42	0.606068	2.87405e-07	2.87405e-07		2970	bASV_105	bASV_64	0.867133	0.000259812	0.000259812	9823	bASV_182	bASV_119	0.843507	0.000564883	0.000564883		6311	bASV_147	bASV_125	0.830124	0.000831418	0.000831418		18737	fASV_66	bASV_24	-0.839161	0.000642826	0.000642826		15916	fASV_45	fASV_25	0.839161	0.000642826	0.000642826		13041	fASV_7	fASV_6
801	bASV_58	bASV_32	-0.666259	6.24407e-09	6.24407e-09	974	bASV_62	bASV_43	0.643091	3.01087e-08	3.01087e-08		2981	bASV_105	bASV_79	0.867133	0.000259812	0.000259812	10042	bASV_184	bASV_46	0.902098	5.99786e-05	5.99786e-05		6442	bASV_152	bASV_2	0.881119	0.000152674	0.000152674		18752	fASV_66	bASV_43	-0.839161	0.000642826	0.000642826		15918	fASV_45	fASV_27	0.874126	0.000200713	0.000200713		13198	fASV_9	fASV_2
802	bASV_58	bASV_33	-0.702724	3.88383e-10	3.88383e-10	983	bASV_62	bASV_54	0.699442	5.07144e-10	5.07144e-10		2986	bASV_105	bASV_85	0.853147	0.000418118	0.000418118	10061	bASV_184	bASV_67	0.888112	0.000114134	0.000114134		6458	bASV_152	bASV_28	0.937063	6.99316e-06	6.99316e-06		18811	fASV_66	bASV_116	-0.916084	2.8428e-05	2.8428e-05		16062	fASV_46	bASV_375	-0.899492	6.80903e-05	6.80903e-05		13199	fASV_9	fASV_3
803	bASV_58	bASV_34	0.764258	1.20526e-12	1.20526e-12	1003	bASV_63	bASV_22	0.669799	4.85012e-09	4.85012e-09		3002	bASV_105	bASV_103	0.839161	0.000642826	0.000642826	10065	bASV_184	bASV_71	0.853147	0.000418118	0.000418118		6460	bASV_152	bASV_30	0.909091	4.19104e-05	4.19104e-05		18877	fASV_66	fASV_18	0.874126	0.000200713	0.000200713		16081	fASV_46	fASV_11	0.867133	0.000259812	0.000259812		13200	fASV_9	fASV_4
804	bASV_58	bASV_37	-0.674819	3.36959e-09	3.36959e-09	1019	bASV_63	bASV_44	0.799533	1.86517e-14	1.86517e-14		3003	bASV_105	bASV_104	0.853147	0.000418118	0.000418118	10141	bASV_184	bASV_165	0.839161	0.000642826	0.000642826		6464	bASV_152	bASV_34	0.972028	1.28681e-07	1.28681e-07		18896	fASV_66	fASV_40	0.874126	0.000200713	0.000200713		16147	fASV_48	bASV_46	-0.895105	8.36659e-05	8.36659e-05		13202	fASV_9	fASV_6
806	bASV_58	bASV_40	0.633908	5.41822e-08	5.41822e-08	1020	bASV_63	bASV_45	0.664795	6.92486e-09	6.92486e-09		3083	bASV_108	bASV_3	0.846154	0.000521134	0.000521134	10343	bASV_189	bASV_64	0.832168	0.000785442	0.000785442		6467	bASV_152	bASV_40	0.874126	0.000200713	0.000200713		18898	fASV_66	fASV_43	0.839161	0.000642826	0.000642826		16190	fASV_48	bASV_99	-0.833881	0.000748445	0.000748445		13203	fASV_9	fASV_7
807	bASV_58	bASV_42	-0.708171	2.47408e-10	2.47408e-10	1021	bASV_63	bASV_46	0.658886	1.04548e-08	1.04548e-08		3084	bASV_108	bASV_5	0.839161	0.000642826	0.000642826	10356	bASV_189	bASV_81	0.867133	0.000259812	0.000259812		6490	bASV_152	bASV_66	0.853147	0.000418118	0.000418118		18911	fASV_66	fASV_60	0.825175	0.000951363	0.000951363		16252	fASV_48	fASV_2	0.839161	0.000642826	0.000642826		13361	fASV_10	fASV_3
808	bASV_58	bASV_43	-0.67532	3.24824e-09	3.24824e-09	1024	bASV_63	bASV_49	0.857453	0	0		3089	bASV_108	bASV_13	0.853147	0.000418118	0.000418118	10372	bASV_189	bASV_97	0.852134	0.000431967	0.000431967		6497	bASV_152	bASV_75	0.881119	0.000152674	0.000152674		18913	fASV_66	fASV_62	0.895105	8.36659e-05	8.36659e-05		16277	fASV_48	fASV_29	0.839161	0.000642826	0.000642826		13366	fASV_10	fASV_9
811	bASV_58	bASV_46	-0.651084	1.77656e-08	1.77656e-08	1026	bASV_63	bASV_53	0.789508	6.61693e-14	6.61693e-14		3164	bASV_109	bASV_6	0.937063	6.99316e-06	6.99316e-06	10803	bASV_198	bASV_93	0.86014	0.000331668	0.000331668		6509	bASV_152	bASV_92	0.846154	0.000521134	0.000521134		18914	fASV_66	fASV_63	0.846154	0.000521134	0.000521134		16442	fASV_49	fASV_13	0.855634	0.000385575	0.000385575		13516	fASV_11	bASV_241
817	bASV_58	bASV_54	-0.677083	2.85267e-09	2.85267e-09	1028	bASV_63	bASV_55	0.774273	3.98348e-13	3.98348e-13		3165	bASV_109	bASV_9	0.867133	0.000259812	0.000259812	10816	bASV_198	bASV_108	0.839161	0.000642826	0.000642826		6514	bASV_152	bASV_97	0.85114	0.000445901	0.000445901		19116	fASV_69	bASV_9	-0.841132	0.000606506	0.000606506		16450	fASV_49	fASV_22	-0.833881	0.000748445	0.000748445		13523	fASV_11	fASV_2
863	bASV_60	bASV_3	0.784972	1.14575e-13	1.14575e-13	1034	bASV_63	bASV_61	0.769355	6.91003e-13	6.91003e-13		3166	bASV_109	bASV_11	0.86014	0.000331668	0.000331668	10891	bASV_200	bASV_22	0.825175	0.000951363	0.000951363		6527	bASV_152	bASV_115	0.895105	8.36659e-05	8.36659e-05		19120	fASV_69	bASV_14	-0.82663	0.000914801	0.000914801		16602	fASV_50	bASV_375	-0.83231	0.000782324	0.000782324		13524	fASV_11	fASV_3
865	bASV_60	bASV_6	-0.604064	3.22106e-07	3.22106e-07	1049	bASV_64	bASV_24	0.64605	2.48126e-08	2.48126e-08		3167	bASV_109	bASV_12	0.944056	3.92726e-06	3.92726e-06	10944	bASV_200	bASV_87	0.86014	0.000331668	0.000331668		6528	bASV_152	bASV_116	0.881119	0.000152674	0.000152674		19141	fASV_69	bASV_43	-0.913643	3.26719e-05	3.26719e-05		16634	fASV_50	fASV_25	0.839161	0.000642826	0.000642826		13525	fASV_11	fASV_4
866	bASV_60	bASV_9	-0.664348	7.1463e-09	7.1463e-09	1077	bASV_64	bASV_59	0.637404	4.34228e-08	4.34228e-08		3170	bASV_109	bASV_17	0.937063	6.99316e-06	6.99316e-06	11138	bASV_201	bASV_142	0.916084	2.8428e-05	2.8428e-05		6529	bASV_152	bASV_117	0.853147	0.000418118	0.000418118		19200	fASV_69	bASV_116	-0.848383	0.000486369	0.000486369		16635	fASV_50	fASV_26	0.888112	0.000114134	0.000114134		13526	fASV_11	fASV_5
867	bASV_60	bASV_11	-0.625773	8.97367e-08	8.97367e-08	1082	bASV_65	bASV_2	0.721833	7.62255e-11	7.62255e-11		3178	bASV_109	bASV_31	0.944056	3.92726e-06	3.92726e-06	11190	bASV_202	bASV_26	0.909091	4.19104e-05	4.19104e-05		6537	bASV_152	bASV_126	0.832168	0.000785442	0.000785442		19252	fASV_69	fASV_2	0.82663	0.000914801	0.000914801		16636	fASV_50	fASV_27	0.86014	0.000331668	0.000331668		13527	fASV_11	fASV_6
870	bASV_60	bASV_15	-0.739884	1.43987e-11	1.43987e-11	1083	bASV_65	bASV_3	-0.788612	7.37188e-14	7.37188e-14		3185	bASV_109	bASV_42	0.874126	0.000200713	0.000200713	11196	bASV_202	bASV_32	0.874126	0.000200713	0.000200713		6539	bASV_152	bASV_128	0.853147	0.000418118	0.000418118		19258	fASV_69	fASV_9	0.920895	2.13377e-05	2.13377e-05		16640	fASV_50	fASV_31	0.881119	0.000152674	0.000152674		13528	fASV_11	fASV_7
871	bASV_60	bASV_17	0.67459	3.42655e-09	3.42655e-09	1085	bASV_65	bASV_6	0.799071	1.9762e-14	1.9762e-14		3195	bASV_109	bASV_54	0.86014	0.000331668	0.000331668	11239	bASV_202	bASV_85	0.832168	0.000785442	0.000785442		6684	bASV_154	bASV_24	0.825175	0.000951363	0.000951363		19260	fASV_69	fASV_11	0.899141	6.92442e-05	6.92442e-05		16641	fASV_50	fASV_32	0.881119	0.000152674	0.000152674		13529	fASV_11	fASV_9
872	bASV_60	bASV_20	0.786495	9.54792e-14	9.54792e-14	1086	bASV_65	bASV_9	0.790865	5.59552e-14	5.59552e-14		3214	bASV_109	bASV_77	0.832168	0.000785442	0.000785442	11266	bASV_202	bASV_117	0.832168	0.000785442	0.000785442		6694	bASV_154	bASV_37	0.825175	0.000951363	0.000951363		19271	fASV_69	fASV_23	0.82663	0.000914801	0.000914801		16649	fASV_50	fASV_44	0.846154	0.000521134	0.000521134		13680	fASV_13	bASV_241
878	bASV_60	bASV_28	0.69719	6.07816e-10	6.07816e-10	1087	bASV_65	bASV_11	0.766691	9.25704e-13	9.25704e-13		3252	bASV_110	bASV_22	0.895105	8.36659e-05	8.36659e-05	11274	bASV_202	bASV_126	0.853147	0.000418118	0.000418118		6709	bASV_154	bASV_56	0.853147	0.000418118	0.000418118		19273	fASV_69	fASV_25	0.89189	9.67559e-05	9.67559e-05		16663	fASV_51	bASV_14	-0.837129	0.000682001	0.000682001		13687	fASV_13	fASV_2
879	bASV_60	bASV_29	0.695769	6.8079e-10	6.8079e-10	1088	bASV_65	bASV_12	0.822689	8.88178e-16	8.88178e-16		3402	bASV_114	bASV_109	0.825175	0.000951363	0.000951363	11276	bASV_202	bASV_128	0.909091	4.19104e-05	4.19104e-05		6748	bASV_154	bASV_103	0.832168	0.000785442	0.000785442		19274	fASV_69	fASV_26	0.855634	0.000385575	0.000385575		16695	fASV_51	bASV_51	-0.85114	0.000445901	0.000445901		13690	fASV_13	fASV_5
880	bASV_60	bASV_30	0.701643	4.24222e-10	4.24222e-10	1089	bASV_65	bASV_13	0.645711	2.53709e-08	2.53709e-08		3406	bASV_116	bASV_5	0.923077	1.8622e-05	1.8622e-05	11455	bASV_205	bASV_165	0.832168	0.000785442	0.000785442		7004	bASV_156	bASV_133	0.825175	0.000951363	0.000951363		19284	fASV_69	fASV_39	0.848383	0.000486369	0.000486369		16716	fASV_51	bASV_78	-0.914187	3.16859e-05	3.16859e-05		13691	fASV_13	fASV_6
881	bASV_60	bASV_31	-0.674256	3.51128e-09	3.51128e-09	1090	bASV_65	bASV_15	0.830037	2.22045e-16	2.22045e-16		3407	bASV_116	bASV_6	0.874126	0.000200713	0.000200713	11541	bASV_206	bASV_86	0.914187	3.16859e-05	3.16859e-05		7129	bASV_157	bASV_142	0.859176	0.000342671	0.000342671		19286	fASV_69	fASV_41	0.932694	9.70858e-06	9.70858e-06		16737	fASV_51	bASV_107	-0.830124	0.000831418	0.000831418		13692	fASV_13	fASV_7
884	bASV_60	bASV_34	0.79616	2.88658e-14	2.88658e-14	1092	bASV_65	bASV_20	-0.792661	4.4853e-14	4.4853e-14		3409	bASV_116	bASV_11	0.839161	0.000642826	0.000642826	12119	bASV_213	bASV_44	0.839161	0.000642826	0.000642826		7432	bASV_162	bASV_68	0.825175	0.000951363	0.000951363		19302	fASV_69	fASV_62	0.833881	0.000748445	0.000748445		16746	fASV_51	bASV_129	0.882663	0.000143397	0.000143397		13693	fASV_13	fASV_9
887	bASV_60	bASV_40	0.746619	7.46203e-12	7.46203e-12	1094	bASV_65	bASV_22	0.662028	8.40778e-09	8.40778e-09		3410	bASV_116	bASV_12	0.895105	8.36659e-05	8.36659e-05	12124	bASV_213	bASV_49	0.881119	0.000152674	0.000152674		7927	bASV_178	bASV_69	-0.825175	0.000951363	0.000951363		19305	fASV_69	fASV_66	0.870137	0.000232967	0.000232967		16748	fASV_51	bASV_131	-0.833626	0.000753851	0.000753851		13695	fASV_13	fASV_11
892	bASV_60	bASV_46	-0.693349	8.24569e-10	8.24569e-10	1096	bASV_65	bASV_26	0.729509	3.81393e-11	3.81393e-11		3413	bASV_116	bASV_17	0.832168	0.000785442	0.000785442	12126	bASV_213	bASV_53	0.937063	6.99316e-06	6.99316e-06		8038	bASV_180	bASV_54	0.853147	0.000418118	0.000418118		19430	fASV_70	bASV_238	0.839161	0.000642826	0.000642826		16752	fASV_51	bASV_149	-0.861648	0.000315007	0.000315007		14185	fASV_17	fASV_2
902	bASV_60	bASV_58	0.654678	1.39428e-08	1.39428e-08	1097	bASV_65	bASV_27	0.633751	5.47177e-08	5.47177e-08		3414	bASV_116	bASV_21	0.881119	0.000152674	0.000152674	12128	bASV_213	bASV_55	0.881119	0.000152674	0.000152674		8079	bASV_180	bASV_103	0.944056	3.92726e-06	3.92726e-06		19511	fASV_71	bASV_12	-0.881119	0.000152674	0.000152674		16766	fASV_51	bASV_217	-0.868653	0.000245942	0.000245942		14187	fASV_17	fASV_4
913	bASV_61	bASV_17	-0.615338	1.67883e-07	1.67883e-07	1099	bASV_65	bASV_29	-0.675764	3.14399e-09	3.14399e-09		3416	bASV_116	bASV_24	0.895105	8.36659e-05	8.36659e-05	12134	bASV_213	bASV_61	0.944056	3.92726e-06	3.92726e-06		8101	bASV_180	bASV_132	0.839161	0.000642826	0.000642826		19606	fASV_71	bASV_141	-0.923077	1.8622e-05	1.8622e-05		16770	fASV_51	bASV_235	-0.886166	0.000123989	0.000123989		14188	fASV_17	fASV_5
916	bASV_61	bASV_22	0.675521	3.20058e-09	3.20058e-09	1101	bASV_65	bASV_31	0.81666	1.77636e-15	1.77636e-15		3421	bASV_116	bASV_31	0.86014	0.000331668	0.000331668	12136	bASV_213	bASV_63	0.951049	2.03842e-06	2.03842e-06		8194	bASV_182	bASV_90	0.825175	0.000951363	0.000951363		19715	fASV_72	bASV_21	-0.874126	0.000200713	0.000200713		16776	fASV_51	bASV_287	-0.861648	0.000315007	0.000315007		14189	fASV_17	fASV_6
932	bASV_61	bASV_44	0.66863	5.27401e-09	5.27401e-09	1102	bASV_65	bASV_32	0.851328	0	0		3422	bASV_116	bASV_32	0.916084	2.8428e-05	2.8428e-05	12140	bASV_213	bASV_67	0.895105	8.36659e-05	8.36659e-05		8211	bASV_182	bASV_109	0.839161	0.000642826	0.000642826		19783	fASV_72	bASV_101	-0.867133	0.000259812	0.000259812		16780	fASV_51	bASV_324	-0.889669	0.0001067	0.0001067		14190	fASV_17	fASV_7
939	bASV_61	bASV_53	0.629842	6.98513e-08	6.98513e-08	1103	bASV_65	bASV_33	0.691538	9.5058e-10	9.5058e-10		3423	bASV_116	bASV_33	0.839161	0.000642826	0.000642826	12157	bASV_213	bASV_88	0.874126	0.000200713	0.000200713		8232	bASV_182	bASV_137	0.839161	0.000642826	0.000642826		19791	fASV_72	bASV_116	-0.881119	0.000152674	0.000152674		16800	fASV_51	fASV_7	0.85114	0.000445901	0.000445901		14191	fASV_17	fASV_9
941	bASV_61	bASV_55	0.708252	2.45734e-10	2.45734e-10	1108	bASV_65	bASV_42	0.688272	1.22517e-09	1.22517e-09		3424	bASV_116	bASV_34	0.832168	0.000785442	0.000785442	12220	bASV_213	bASV_165	0.86014	0.000331668	0.000331668		8340	bASV_198	bASV_110	0.916084	2.8428e-05	2.8428e-05		19862	fASV_72	fASV_23	0.86014	0.000331668	0.000331668		16809	fASV_51	fASV_18	0.868653	0.000245942	0.000245942		14193	fASV_17	fASV_11
950	bASV_62	bASV_6	0.602581	3.50293e-07	3.50293e-07	1109	bASV_65	bASV_43	0.84054	0	0		3425	bASV_116	bASV_37	0.881119	0.000152674	0.000152674	12303	bASV_215	bASV_76	0.889474	0.00010761	0.00010761		8399	bASV_200	bASV_24	0.839161	0.000642826	0.000642826		19871	fASV_72	fASV_32	0.888112	0.000114134	0.000114134		16816	fASV_51	fASV_25	0.914187	3.16859e-05	3.16859e-05		14194	fASV_17	fASV_13
952	bASV_62	bASV_11	0.646349	2.43284e-08	2.43284e-08	1110	bASV_65	bASV_44	0.756754	2.66764e-12	2.66764e-12		3438	bASV_116	bASV_54	0.895105	8.36659e-05	8.36659e-05	12526	bASV_216	bASV_155	0.888112	0.000114134	0.000114134		8405	bASV_200	bASV_31	0.853147	0.000418118	0.000418118		19873	fASV_72	fASV_34	0.832168	0.000785442	0.000785442		16822	fASV_51	fASV_31	0.85114	0.000445901	0.000445901		14346	fASV_18	bASV_241
958	bASV_62	bASV_21	0.732051	3.0167e-11	3.0167e-11	1111	bASV_65	bASV_45	0.735545	2.17595e-11	2.17595e-11		3440	bASV_116	bASV_56	0.825175	0.000951363	0.000951363	12588	bASV_221	bASV_42	0.846154	0.000521134	0.000521134		8409	bASV_200	bASV_37	0.867133	0.000259812	0.000259812		19876	fASV_72	fASV_40	0.874126	0.000200713	0.000200713		16823	fASV_51	fASV_32	0.886166	0.000123989	0.000123989		14354	fASV_18	fASV_3
960	bASV_62	bASV_24	0.642679	3.09273e-08	3.09273e-08	1112	bASV_65	bASV_46	0.78188	1.65201e-13	1.65201e-13		3448	bASV_116	bASV_65	0.839161	0.000642826	0.000642826	12855	bASV_222	bASV_174	0.86014	0.000331668	0.000331668		8432	bASV_200	bASV_64	0.832168	0.000785442	0.000785442		19878	fASV_72	fASV_43	0.895105	8.36659e-05	8.36659e-05		16831	fASV_51	fASV_44	0.858145	0.000354759	0.000354759		14356	fASV_18	fASV_5
961	bASV_62	bASV_26	0.675157	3.28715e-09	3.28715e-09	1115	bASV_65	bASV_49	0.669905	4.81344e-09	4.81344e-09		3452	bASV_116	bASV_69	0.86014	0.000331668	0.000331668	13103	bASV_227	bASV_83	0.923077	1.8622e-05	1.8622e-05		8463	bASV_200	bASV_103	0.839161	0.000642826	0.000642826		19879	fASV_72	fASV_44	0.902098	5.99786e-05	5.99786e-05		17244	fASV_54	bASV_48	-0.86014	0.000331668	0.000331668		14357	fASV_18	fASV_6
966	bASV_62	bASV_31	0.677326	2.80183e-09	2.80183e-09	1116	bASV_65	bASV_50	0.713742	1.54347e-10	1.54347e-10		3457	bASV_116	bASV_77	0.853147	0.000418118	0.000418118	13161	bASV_227	bASV_152	0.888112	0.000114134	0.000114134		8468	bASV_200	bASV_109	0.832168	0.000785442	0.000785442		19881	fASV_72	fASV_46	0.965035	3.88099e-07	3.88099e-07		17730	fASV_56	fASV_13	0.900498	6.48609e-05	6.48609e-05		14358	fASV_18	fASV_7
967	bASV_62	bASV_32	0.601135	3.79981e-07	3.79981e-07	1117	bASV_65	bASV_53	0.817105	1.77636e-15	1.77636e-15		3463	bASV_116	bASV_85	0.846154	0.000521134	0.000521134	13176	bASV_227	bASV_174	0.839161	0.000642826	0.000642826		8484	bASV_200	bASV_129	0.839161	0.000642826	0.000642826		19885	fASV_72	fASV_51	0.867133	0.000259812	0.000259812		17760	fASV_56	fASV_49	0.915285	2.97664e-05	2.97664e-05		14359	fASV_18	fASV_9
968	bASV_62	bASV_33	0.752628	4.07896e-12	4.07896e-12	1118	bASV_65	bASV_54	0.70364	3.60274e-10	3.60274e-10		3479	bASV_116	bASV_103	0.839161	0.000642826	0.000642826	13531	bASV_241	bASV_2	0.888112	0.000114134	0.000114134		8485	bASV_200	bASV_132	0.832168	0.000785442	0.000785442		19893	fASV_72	fASV_62	0.839161	0.000642826	0.000642826		17793	fASV_57	bASV_35	0.895105	8.36659e-05	8.36659e-05		14361	fASV_18	fASV_11
969	bASV_62	bASV_34	-0.604472	3.14749e-07	3.14749e-07	1125	bASV_65	bASV_61	0.706069	2.9479e-10	2.9479e-10		3481	bASV_116	bASV_105	0.888112	0.000114134	0.000114134	13780	bASV_246	bASV_108	0.86014	0.000331668	0.000331668		8486	bASV_200	bASV_133	0.832168	0.000785442	0.000785442		19894	fASV_72	fASV_63	0.916084	2.8428e-05	2.8428e-05		17867	fASV_57	bASV_163	0.888112	0.000114134	0.000114134		14362	fASV_18	fASV_13
970	bASV_62	bASV_37	0.718092	1.05948e-10	1.05948e-10	1126	bASV_65	bASV_62	0.608532	2.4955e-07	2.4955e-07		3571	bASV_119	bASV_2	0.877098	0.00017904	0.00017904	13838	bASV_246	bASV_184	0.846154	0.000521134	0.000521134		8489	bASV_200	bASV_137	0.867133	0.000259812	0.000259812		20242	fASV_74	fASV_2	0.874126	0.000200713	0.000200713		17891	fASV_57	bASV_306	0.844134	0.000554262	0.000554262		14365	fASV_18	fASV_17
973	bASV_62	bASV_42	0.628108	7.77564e-08	7.77564e-08	1127	bASV_65	bASV_63	0.637902	4.20652e-08	4.20652e-08		3641	bASV_119	bASV_97	0.952191	1.81495e-06	1.81495e-06	14180	bASV_251	bASV_205	0.874126	0.000200713	0.000200713		8502	bASV_200	bASV_154	0.888112	0.000114134	0.000114134		20276	fASV_74	fASV_41	0.884562	0.000132601	0.000132601		17926	fASV_57	fASV_22	0.867133	0.000259812	0.000259812		14522	fASV_19	fASV_2
982	bASV_62	bASV_53	0.67043	4.63483e-09	4.63483e-09	1130	bASV_66	bASV_3	0.734297	2.44669e-11	2.44669e-11		3657	bASV_120	bASV_3	0.832168	0.000785442	0.000785442	14248	bASV_255	bASV_69	0.853147	0.000418118	0.000418118		8528	bASV_261	bASV_22	0.895105	8.36659e-05	8.36659e-05		20290	fASV_74	fASV_60	0.965035	3.88099e-07	3.88099e-07		18140	fASV_58	fASV_52	0.902256	5.95132e-05	5.95132e-05		14523	fASV_19	fASV_3
1019	bASV_63	bASV_44	0.753098	3.888e-12	3.888e-12	1132	bASV_66	bASV_6	-0.626404	8.63406e-08	8.63406e-08		3658	bASV_120	bASV_5	0.972028	1.28681e-07	1.28681e-07	14336	bASV_255	bASV_181	0.86014	0.000331668	0.000331668		8533	bASV_261	bASV_29	0.972028	1.28681e-07	1.28681e-07		20292	fASV_74	fASV_62	0.874126	0.000200713	0.000200713		18235	fASV_60	bASV_117	-0.847109	0.000506007	0.000506007		14524	fASV_19	fASV_4
1024	bASV_63	bASV_49	0.790497	5.86198e-14	5.86198e-14	1133	bASV_66	bASV_9	-0.671484	4.29532e-09	4.29532e-09		3659	bASV_120	bASV_6	0.832168	0.000785442	0.000785442	15095	bASV_347	bASV_61	0.86014	0.000331668	0.000331668		8565	bASV_261	bASV_67	0.86014	0.000331668	0.000331668		20295	fASV_74	fASV_66	0.888112	0.000114134	0.000114134		18268	fASV_60	bASV_287	-0.889821	0.000105995	0.000105995		14525	fASV_19	fASV_5
1028	bASV_63	bASV_55	0.717811	1.08578e-10	1.08578e-10	1134	bASV_66	bASV_11	-0.62318	1.05079e-07	1.05079e-07		3660	bASV_120	bASV_9	0.853147	0.000418118	0.000418118	15101	bASV_347	bASV_67	0.832168	0.000785442	0.000785442		8575	bASV_261	bASV_82	-0.908473	4.33075e-05	4.33075e-05		20297	fASV_74	fASV_69	0.82663	0.000914801	0.000914801		18272	fASV_60	bASV_324	-0.889821	0.000105995	0.000105995		14526	fASV_19	fASV_6
1083	bASV_65	bASV_3	-0.724137	6.20726e-11	6.20726e-11	1135	bASV_66	bASV_12	-0.679433	2.39602e-09	2.39602e-09		3661	bASV_120	bASV_11	0.839161	0.000642826	0.000642826	15178	bASV_347	bASV_160	0.832168	0.000785442	0.000785442		8582	bASV_261	bASV_91	0.832168	0.000785442	0.000785442		20443	fASV_76	fASV_2	0.951049	2.03842e-06	2.03842e-06		18289	fASV_60	fASV_4	0.84355	0.000564148	0.000564148		14527	fASV_19	fASV_7
1085	bASV_65	bASV_6	0.732699	2.84044e-11	2.84044e-11	1137	bASV_66	bASV_15	-0.681751	2.01407e-09	2.01407e-09		3662	bASV_120	bASV_12	0.846154	0.000521134	0.000521134	15226	fASV_2	bASV_2	-0.93007	1.17022e-05	1.17022e-05		8628	bASV_261	bASV_147	-0.872155	0.000216175	0.000216175		20448	fASV_76	fASV_7	0.909091	4.19104e-05	4.19104e-05		18292	fASV_60	fASV_7	0.889821	0.000105995	0.000105995		14528	fASV_19	fASV_9
1086	bASV_65	bASV_9	0.756022	2.87792e-12	2.87792e-12	1139	bASV_66	bASV_20	0.755764	2.95586e-12	2.95586e-12		3663	bASV_120	bASV_13	0.846154	0.000521134	0.000521134	15251	fASV_2	bASV_40	-0.902098	5.99786e-05	5.99786e-05		8647	bASV_325	bASV_2	0.92935	1.23017e-05	1.23017e-05		20457	fASV_76	fASV_18	0.846154	0.000521134	0.000521134		18297	fASV_60	fASV_13	0.928973	1.26258e-05	1.26258e-05		14530	fASV_19	fASV_11
1087	bASV_65	bASV_11	0.704149	3.45496e-10	3.45496e-10	1146	bASV_66	bASV_29	0.606873	2.74478e-07	2.74478e-07		3668	bASV_120	bASV_24	0.853147	0.000418118	0.000418118	15280	fASV_2	bASV_73	-0.825175	0.000951363	0.000951363		8665	bASV_325	bASV_30	0.836042	0.000703706	0.000703706		20470	fASV_76	fASV_31	0.825175	0.000951363	0.000951363		18309	fASV_60	fASV_26	0.850668	0.000452626	0.000452626		14534	fASV_19	fASV_17
1088	bASV_65	bASV_12	0.619195	1.33537e-07	1.33537e-07	1148	bASV_66	bASV_31	-0.64411	2.81756e-08	2.81756e-08		3670	bASV_120	bASV_27	0.874126	0.000200713	0.000200713	15287	fASV_2	bASV_83	-0.881119	0.000152674	0.000152674		8667	bASV_325	bASV_32	0.877098	0.00017904	0.00017904		20477	fASV_76	fASV_41	0.92935	1.23017e-05	1.23017e-05		18327	fASV_60	fASV_49	0.88576	0.000126128	0.000126128		14897	fASV_22	bASV_32
1090	bASV_65	bASV_15	0.790965	5.50671e-14	5.50671e-14	1156	bASV_66	bASV_43	-0.719611	9.27485e-11	9.27485e-11		3674	bASV_120	bASV_32	0.832168	0.000785442	0.000785442	15316	fASV_2	bASV_117	-0.902098	5.99786e-05	5.99786e-05		8672	bASV_325	bASV_40	0.854704	0.000397509	0.000397509		20480	fASV_76	fASV_45	0.825175	0.000951363	0.000951363		18334	fASV_60	fASV_56	0.896739	7.7568e-05	7.7568e-05		14964	fASV_22	bASV_119
1091	bASV_65	bASV_17	-0.804698	9.32587e-15	9.32587e-15	1176	bASV_66	bASV_65	-0.678558	2.55734e-09	2.55734e-09		3675	bASV_120	bASV_33	0.867133	0.000259812	0.000259812	15345	fASV_2	bASV_152	-0.895105	8.36659e-05	8.36659e-05		8719	bASV_325	bASV_97	0.930979	1.09779e-05	1.09779e-05		20491	fASV_76	fASV_60	0.853147	0.000418118	0.000418118		18784	fASV_63	bASV_78	-0.839161	0.000642826	0.000642826		15036	fASV_22	fASV_3
1092	bASV_65	bASV_20	-0.81983	1.11022e-15	1.11022e-15	1210	bASV_67	bASV_49	0.660963	9.05477e-09	9.05477e-09		3677	bASV_120	bASV_37	0.853147	0.000418118	0.000418118	15388	fASV_2	bASV_227	-0.86014	0.000331668	0.000331668		8734	bASV_325	bASV_117	0.850971	0.000448294	0.000448294		20493	fASV_76	fASV_62	0.888112	0.000114134	0.000114134		18803	fASV_63	bASV_104	0.825175	0.000951363	0.000951363		15037	fASV_22	fASV_4
1093	bASV_65	bASV_21	0.655807	1.29123e-08	1.29123e-08	1214	bASV_67	bASV_55	0.861662	0	0		3690	bASV_120	bASV_54	0.895105	8.36659e-05	8.36659e-05	15391	fASV_2	bASV_241	-0.874126	0.000200713	0.000200713		8736	bASV_325	bASV_119	1	0	0		20498	fASV_76	fASV_69	0.841132	0.000606506	0.000606506		18814	fASV_63	bASV_129	0.874126	0.000200713	0.000200713		15039	fASV_22	fASV_6
1096	bASV_65	bASV_26	0.660588	9.29392e-09	9.29392e-09	1217	bASV_67	bASV_58	0.671771	4.20721e-09	4.20721e-09		3692	bASV_120	bASV_56	0.853147	0.000418118	0.000418118	15401	fASV_3	bASV_2	-0.909091	4.19104e-05	4.19104e-05		8904	bASV_330	bASV_177	-0.841132	0.000606506	0.000606506		20503	fASV_76	fASV_74	0.895105	8.36659e-05	8.36659e-05		18816	fASV_63	bASV_131	-0.853147	0.000418118	0.000418118		15040	fASV_22	fASV_7
1098	bASV_65	bASV_28	-0.756495	2.74025e-12	2.74025e-12	1220	bASV_67	bASV_61	0.752268	4.23128e-12	4.23128e-12		3699	bASV_120	bASV_64	0.888112	0.000114134	0.000114134	15462	fASV_3	bASV_83	-0.825175	0.000951363	0.000951363		8943	fASV_2	bASV_47	-0.846154	0.000521134	0.000521134		20763	fASV_79	bASV_70	0.877118	0.000178897	0.000178897		18834	fASV_63	bASV_217	-0.86014	0.000331668	0.000331668		15041	fASV_22	fASV_9
1099	bASV_65	bASV_29	-0.736823	1.92837e-11	1.92837e-11	1222	bASV_67	bASV_63	0.610289	2.25473e-07	2.25473e-07		3703	bASV_120	bASV_68	0.839161	0.000642826	0.000642826	15464	fASV_3	bASV_85	-0.825175	0.000951363	0.000951363		8954	fASV_2	bASV_60	-0.839161	0.000642826	0.000642826		21403	fASV_86	bASV_101	-0.881119	0.000152674	0.000152674		18848	fASV_63	bASV_324	-0.881119	0.000152674	0.000152674		15043	fASV_22	fASV_11
1100	bASV_65	bASV_30	-0.606436	2.81438e-07	2.81438e-07	1227	bASV_68	bASV_3	-0.623149	1.05276e-07	1.05276e-07		3730	bASV_120	bASV_102	0.846154	0.000521134	0.000521134	15491	fASV_3	bASV_117	-0.853147	0.000418118	0.000418118		8975	fASV_2	bASV_86	-0.902098	5.99786e-05	5.99786e-05		21411	fASV_86	bASV_116	-0.846154	0.000521134	0.000521134		18884	fASV_63	fASV_25	0.839161	0.000642826	0.000642826		15047	fASV_22	fASV_17
1101	bASV_65	bASV_31	0.842088	0	0	1229	bASV_68	bASV_6	0.663388	7.64526e-09	7.64526e-09		3735	bASV_120	bASV_108	0.874126	0.000200713	0.000200713	15499	fASV_3	bASV_126	-0.839161	0.000642826	0.000642826		8998	fASV_2	bASV_116	-0.825175	0.000951363	0.000951363		21477	fASV_86	fASV_18	0.846154	0.000521134	0.000521134		18888	fASV_63	fASV_29	-0.825175	0.000951363	0.000951363		15048	fASV_22	fASV_18
1102	bASV_65	bASV_32	0.720578	8.51736e-11	8.51736e-11	1230	bASV_68	bASV_9	0.647159	2.30643e-08	2.30643e-08		3739	bASV_120	bASV_116	0.902098	5.99786e-05	5.99786e-05	15566	fASV_3	bASV_241	-0.895105	8.36659e-05	8.36659e-05		9077	fASV_3	bASV_47	-0.825175	0.000951363	0.000951363		21482	fASV_86	fASV_23	0.86014	0.000331668	0.000331668		18905	fASV_63	fASV_51	0.868653	0.000245942	0.000245942		15049	fASV_22	fASV_19
1103	bASV_65	bASV_33	0.676934	2.88428e-09	2.88428e-09	1231	bASV_68	bASV_11	0.694678	7.42369e-10	7.42369e-10		3758	bASV_121	bASV_30	0.874126	0.000200713	0.000200713	15576	fASV_3	fASV_2	0.944056	3.92726e-06	3.92726e-06		9109	fASV_3	bASV_86	-0.832168	0.000785442	0.000785442		21491	fASV_86	fASV_32	0.853147	0.000418118	0.000418118		18910	fASV_63	fASV_56	0.854228	0.000403724	0.000403724		15052	fASV_23	bASV_2
1104	bASV_65	bASV_34	-0.832358	2.22045e-16	2.22045e-16	1232	bASV_68	bASV_12	0.788273	7.68274e-14	7.68274e-14		3760	bASV_121	bASV_32	0.832168	0.000785442	0.000785442	15577	fASV_4	bASV_2	-0.853147	0.000418118	0.000418118		9132	fASV_3	bASV_116	-0.825175	0.000951363	0.000951363		21496	fASV_86	fASV_40	0.881119	0.000152674	0.000152674		18913	fASV_63	fASV_60	0.850668	0.000452626	0.000452626		15201	fASV_23	bASV_241
1107	bASV_65	bASV_40	-0.739565	1.48468e-11	1.48468e-11	1234	bASV_68	bASV_15	0.67953	2.37871e-09	2.37871e-09		3796	bASV_121	bASV_79	0.846154	0.000521134	0.000521134	15744	fASV_4	bASV_247	-0.832168	0.000785442	0.000785442		9180	fASV_3	fASV_2	0.853147	0.000418118	0.000418118		21497	fASV_86	fASV_41	0.854704	0.000397509	0.000397509		19064	fASV_64	fASV_10	-0.847239	0.000503977	0.000503977		15208	fASV_23	fASV_2
1108	bASV_65	bASV_42	0.623838	1.00967e-07	1.00967e-07	1236	bASV_68	bASV_20	-0.615086	1.70389e-07	1.70389e-07		3876	bASV_122	bASV_68	0.853147	0.000418118	0.000418118	15752	fASV_4	fASV_2	0.86014	0.000331668	0.000331668		9181	fASV_4	bASV_2	-0.839161	0.000642826	0.000642826		21498	fASV_86	fASV_43	0.895105	8.36659e-05	8.36659e-05		19077	fASV_64	fASV_24	-0.839774	0.000631345	0.000631345		15210	fASV_23	fASV_4
1109	bASV_65	bASV_43	0.621558	1.1589e-07	1.1589e-07	1240	bASV_68	bASV_26	0.643958	2.84561e-08	2.84561e-08		3908	bASV_122	bASV_108	0.846154	0.000521134	0.000521134	15754	fASV_5	bASV_2	-0.867133	0.000259812	0.000259812		9206	fASV_4	bASV_40	-0.839161	0.000642826	0.000642826		21500	fASV_86	fASV_45	0.881119	0.000152674	0.000152674		19088	fASV_64	fASV_36	0.828577	0.000867564	0.000867564		15211	fASV_23	fASV_5
1111	bASV_65	bASV_45	0.66309	7.80638e-09	7.80638e-09	1243	bASV_68	bASV_29	-0.642471	3.13468e-08	3.13468e-08		3927	bASV_124	bASV_21	0.86014	0.000331668	0.000331668	15761	fASV_5	bASV_13	-0.846154	0.000521134	0.000521134		9212	fASV_4	bASV_47	-0.839161	0.000642826	0.000642826		21501	fASV_86	fASV_46	0.881119	0.000152674	0.000152674		19090	fASV_64	fASV_40	0.877098	0.00017904	0.00017904		15213	fASV_23	fASV_7
1112	bASV_65	bASV_46	0.768782	7.35856e-13	7.35856e-13	1245	bASV_68	bASV_31	0.73056	3.46259e-11	3.46259e-11		3929	bASV_124	bASV_24	0.867133	0.000259812	0.000259812	15770	fASV_5	bASV_28	-0.853147	0.000418118	0.000418118		9244	fASV_4	bASV_86	-0.909091	4.19104e-05	4.19104e-05		21513	fASV_86	fASV_62	0.916084	2.8428e-05	2.8428e-05		19092	fASV_64	fASV_43	0.858436	0.000351313	0.000351313		15214	fASV_23	fASV_9
1117	bASV_65	bASV_53	0.752075	4.31566e-12	4.31566e-12	1246	bASV_68	bASV_32	0.694927	7.2788e-10	7.2788e-10		3933	bASV_124	bASV_30	0.86014	0.000331668	0.000331668	15779	fASV_5	bASV_40	-0.916084	2.8428e-05	2.8428e-05		9267	fASV_4	bASV_116	-0.888112	0.000114134	0.000114134		21514	fASV_86	fASV_63	0.916084	2.8428e-05	2.8428e-05		19137	fASV_66	bASV_35	-0.86014	0.000331668	0.000331668		15216	fASV_23	fASV_11
1118	bASV_65	bASV_54	0.616746	1.54476e-07	1.54476e-07	1247	bASV_68	bASV_33	0.611261	2.13117e-07	2.13117e-07		3958	bASV_124	bASV_62	0.86014	0.000331668	0.000331668	15796	fASV_5	bASV_60	-0.825754	0.000936688	0.000936688		9270	fASV_4	bASV_119	-0.824845	0.000959803	0.000959803		21516	fASV_86	fASV_66	0.853147	0.000418118	0.000418118		19155	fASV_66	bASV_56	0.867133	0.000259812	0.000259812		15217	fASV_23	fASV_13
1122	bASV_65	bASV_58	-0.813236	2.88658e-15	2.88658e-15	1252	bASV_68	bASV_42	0.673086	3.82414e-09	3.82414e-09		3971	bASV_124	bASV_79	0.888112	0.000114134	0.000114134	15808	fASV_5	bASV_73	-0.86014	0.000331668	0.000331668		9313	fASV_4	bASV_325	-0.824845	0.000959803	0.000959803		21521	fASV_86	fASV_72	0.888112	0.000114134	0.000114134		19156	fASV_66	bASV_57	0.902098	5.99786e-05	5.99786e-05		15222	fASV_23	fASV_19
1124	bASV_65	bASV_60	-0.741859	1.18994e-11	1.18994e-11	1253	bASV_68	bASV_43	0.760812	1.74216e-12	1.74216e-12		3974	bASV_124	bASV_83	0.902098	5.99786e-05	5.99786e-05	15809	fASV_5	bASV_75	-0.826621	0.000915011	0.000915011		9315	fASV_4	fASV_2	0.923077	1.8622e-05	1.8622e-05		21534	fASV_91	bASV_9	-0.901431	6.19784e-05	6.19784e-05		19223	fASV_66	bASV_217	-0.846154	0.000521134	0.000521134		15382	fASV_24	fASV_2
1126	bASV_65	bASV_62	0.705115	3.19036e-10	3.19036e-10	1256	bASV_68	bASV_46	0.619091	1.34369e-07	1.34369e-07		3994	bASV_124	bASV_105	0.874126	0.000200713	0.000200713	15812	fASV_5	bASV_79	-0.874126	0.000200713	0.000200713		9316	fASV_4	fASV_3	0.916084	2.8428e-05	2.8428e-05		21545	fASV_91	bASV_26	-0.845091	0.000538366	0.000538366		19259	fASV_66	fASV_10	-0.846154	0.000521134	0.000521134		15384	fASV_24	fASV_4
1130	bASV_66	bASV_3	0.719589	9.29274e-11	9.29274e-11	1262	bASV_68	bASV_54	0.645884	2.50836e-08	2.50836e-08		4111	bASV_126	bASV_28	0.881119	0.000152674	0.000152674	15815	fASV_5	bASV_83	-0.846154	0.000521134	0.000521134		9452	fASV_5	fASV_3	0.923077	1.8622e-05	1.8622e-05		21551	fASV_91	bASV_32	-0.823964	0.000982639	0.000982639		19260	fASV_66	fASV_11	0.853147	0.000418118	0.000418118		15385	fASV_24	fASV_5
1138	bASV_66	bASV_17	0.6783	2.60687e-09	2.60687e-09	1273	bASV_68	bASV_65	0.731645	3.13232e-11	3.13232e-11		4253	bASV_127	bASV_93	0.839161	0.000642826	0.000642826	15816	fASV_5	bASV_84	-0.867133	0.000259812	0.000259812		9453	fASV_5	fASV_4	0.888112	0.000114134	0.000114134		21610	fASV_91	bASV_101	-0.866219	0.000268443	0.000268443		19266	fASV_66	fASV_18	0.895105	8.36659e-05	8.36659e-05		15386	fASV_24	fASV_6
1139	bASV_66	bASV_20	0.666725	6.04124e-09	6.04124e-09	1276	bASV_69	bASV_2	0.666688	6.05699e-09	6.05699e-09		4282	bASV_128	bASV_6	0.853147	0.000418118	0.000418118	15817	fASV_5	bASV_85	-0.881119	0.000152674	0.000152674		9542	fASV_6	bASV_118	-0.86014	0.000331668	0.000331668		21674	fASV_91	fASV_6	-0.929601	1.20906e-05	1.20906e-05		19280	fASV_66	fASV_32	0.839161	0.000642826	0.000642826		15387	fASV_24	fASV_7
1145	bASV_66	bASV_28	0.650236	1.88019e-08	1.88019e-08	1277	bASV_69	bASV_3	-0.637743	4.24927e-08	4.24927e-08		4284	bASV_128	bASV_11	0.839161	0.000642826	0.000642826	15824	fASV_5	bASV_92	-0.824845	0.000959803	0.000959803		9623	fASV_7	bASV_47	-0.846154	0.000521134	0.000521134		21684	fASV_91	fASV_18	0.838049	0.000664043	0.000664043		19282	fASV_66	fASV_34	0.909091	4.19104e-05	4.19104e-05		15388	fASV_24	fASV_9
1146	bASV_66	bASV_29	0.626626	8.5172e-08	8.5172e-08	1279	bASV_69	bASV_6	0.663702	7.47838e-09	7.47838e-09		4291	bASV_128	bASV_24	0.846154	0.000521134	0.000521134	15844	fASV_5	bASV_117	-0.923077	1.8622e-05	1.8622e-05		9655	fASV_7	bASV_86	-0.867133	0.000259812	0.000259812		21688	fASV_91	fASV_22	-0.880304	0.000157757	0.000157757		19287	fASV_66	fASV_43	0.839161	0.000642826	0.000642826		15391	fASV_24	fASV_13
1147	bASV_66	bASV_30	0.733426	2.65432e-11	2.65432e-11	1280	bASV_69	bASV_9	0.648861	2.06059e-08	2.06059e-08		4293	bASV_128	bASV_27	0.86014	0.000331668	0.000331668	15852	fASV_5	bASV_126	-0.874126	0.000200713	0.000200713		9678	fASV_7	bASV_116	-0.825175	0.000951363	0.000951363		21689	fASV_91	fASV_23	0.880304	0.000157757	0.000157757		19288	fASV_66	fASV_44	0.902098	5.99786e-05	5.99786e-05		15394	fASV_24	fASV_17
1151	bASV_66	bASV_34	0.765991	9.99201e-13	9.99201e-13	1281	bASV_69	bASV_11	0.696331	6.50971e-10	6.50971e-10		4322	bASV_128	bASV_64	0.832168	0.000785442	0.000785442	15854	fASV_5	bASV_128	-0.874126	0.000200713	0.000200713		9726	fASV_7	fASV_2	0.937063	6.99316e-06	6.99316e-06		21693	fASV_91	fASV_27	0.873261	0.000207389	0.000207389		19396	fASV_67	bASV_117	-0.867133	0.000259812	0.000259812		15395	fASV_24	fASV_18
1154	bASV_66	bASV_40	0.742651	1.10187e-11	1.10187e-11	1282	bASV_69	bASV_12	0.724625	5.94129e-11	5.94129e-11		4337	bASV_128	bASV_84	0.874126	0.000200713	0.000200713	15873	fASV_5	bASV_152	-0.881119	0.000152674	0.000152674		9727	fASV_7	fASV_3	0.944056	3.92726e-06	3.92726e-06		22542	fASV_97	fASV_41	0.834661	0.000732042	0.000732042		19534	fASV_68	bASV_40	-0.842184	0.00058779	0.00058779		15396	fASV_24	fASV_19
1169	bASV_66	bASV_58	0.63841	4.07203e-08	4.07203e-08	1284	bASV_69	bASV_15	0.705657	3.05045e-10	3.05045e-10		4353	bASV_128	bASV_102	0.874126	0.000200713	0.000200713	15904	fASV_5	bASV_202	-0.825175	0.000951363	0.000951363		9728	fASV_7	fASV_4	0.916084	2.8428e-05	2.8428e-05		22720	fASV_98	fASV_2	0.958042	9.54358e-07	9.54358e-07		19634	fASV_68	bASV_375	0.832395	0.000780466	0.000780466		15399	fASV_24	fASV_22
1176	bASV_66	bASV_65	-0.710654	2.00757e-10	2.00757e-10	1286	bASV_69	bASV_20	-0.627917	7.86746e-08	7.86746e-08		4354	bASV_128	bASV_103	0.832168	0.000785442	0.000785442	15929	fASV_5	fASV_2	0.937063	6.99316e-06	6.99316e-06		9729	fASV_7	fASV_5	0.839161	0.000642826	0.000642826		22725	fASV_98	fASV_7	0.86014	0.000331668	0.000331668		19652	fASV_68	fASV_10	0.865578	0.000274627	0.000274627		15400	fASV_24	fASV_23
1229	bASV_68	bASV_6	0.803308	1.13243e-14	1.13243e-14	1290	bASV_69	bASV_26	0.732639	2.85616e-11	2.85616e-11		4358	bASV_128	bASV_108	0.825175	0.000951363	0.000951363	15930	fASV_5	fASV_3	0.909091	4.19104e-05	4.19104e-05		9751	fASV_9	bASV_32	-0.86014	0.000331668	0.000331668		22739	fASV_98	fASV_23	0.839161	0.000642826	0.000642826		19683	fASV_68	fASV_46	-0.881174	0.000152337	0.000152337		15550	fASV_25	bASV_241
1230	bASV_68	bASV_9	0.804921	9.32587e-15	9.32587e-15	1293	bASV_69	bASV_29	-0.620631	1.22534e-07	1.22534e-07		4365	bASV_128	bASV_120	0.867133	0.000259812	0.000259812	15932	fASV_6	bASV_2	-0.86014	0.000331668	0.000331668		9756	fASV_9	bASV_40	-0.895105	8.36659e-05	8.36659e-05		22748	fASV_98	fASV_32	0.839161	0.000642826	0.000642826		19799	fASV_69	bASV_148	-0.877388	0.000177028	0.000177028		15557	fASV_25	fASV_2
1231	bASV_68	bASV_11	0.781959	1.63869e-13	1.63869e-13	1295	bASV_69	bASV_31	0.713229	1.61276e-10	1.61276e-10		4413	bASV_129	bASV_62	0.846154	0.000521134	0.000521134	15939	fASV_6	bASV_13	-0.867133	0.000259812	0.000259812		9773	fASV_9	bASV_60	-0.832168	0.000785442	0.000785442		22754	fASV_98	fASV_41	0.921886	2.00681e-05	2.00681e-05		19869	fASV_69	fASV_30	0.871662	0.000220191	0.000220191		15558	fASV_25	fASV_3
1232	bASV_68	bASV_12	0.766947	9.00169e-13	9.00169e-13	1296	bASV_69	bASV_32	0.822185	8.88178e-16	8.88178e-16		4461	bASV_129	bASV_124	0.916084	2.8428e-05	2.8428e-05	15948	fASV_6	bASV_28	-0.846154	0.000521134	0.000521134		9794	fASV_9	bASV_86	-0.902098	5.99786e-05	5.99786e-05		22755	fASV_98	fASV_43	0.839161	0.000642826	0.000642826		19895	fASV_69	fASV_62	0.949899	2.28489e-06	2.28489e-06		15559	fASV_25	fASV_4
1234	bASV_68	bASV_15	0.736674	1.95581e-11	1.95581e-11	1297	bASV_69	bASV_33	0.622825	1.07358e-07	1.07358e-07		4467	bASV_130	bASV_3	0.825175	0.000951363	0.000951363	15957	fASV_6	bASV_40	-0.93007	1.17022e-05	1.17022e-05		9816	fASV_9	bASV_115	-0.86014	0.000331668	0.000331668		22757	fASV_98	fASV_45	0.895105	8.36659e-05	8.36659e-05		20131	fASV_71	bASV_40	0.839161	0.000642826	0.000642826		15562	fASV_25	fASV_7
1236	bASV_68	bASV_20	-0.603532	3.31955e-07	3.31955e-07	1302	bASV_69	bASV_42	0.643802	2.87465e-08	2.87465e-08		4468	bASV_130	bASV_5	0.86014	0.000331668	0.000331668	15986	fASV_6	bASV_73	-0.846154	0.000521134	0.000521134		9817	fASV_9	bASV_116	-0.909091	4.19104e-05	4.19104e-05		22770	fASV_98	fASV_62	0.853147	0.000418118	0.000418118		20145	fASV_71	bASV_56	0.895105	8.36659e-05	8.36659e-05		15563	fASV_25	fASV_9
1237	bASV_68	bASV_21	0.739509	1.49261e-11	1.49261e-11	1303	bASV_69	bASV_43	0.683184	1.80768e-09	1.80768e-09		4469	bASV_130	bASV_6	0.937063	6.99316e-06	6.99316e-06	15990	fASV_6	bASV_79	-0.916084	2.8428e-05	2.8428e-05		9865	fASV_9	fASV_2	0.825175	0.000951363	0.000951363		22780	fASV_98	fASV_74	0.881119	0.000152674	0.000152674		20146	fASV_71	bASV_57	0.825175	0.000951363	0.000951363		15565	fASV_25	fASV_11
1239	bASV_68	bASV_24	0.64402	2.83412e-08	2.83412e-08	1306	bASV_69	bASV_46	0.639744	3.73825e-08	3.73825e-08		4470	bASV_130	bASV_9	0.825175	0.000951363	0.000951363	15993	fASV_6	bASV_83	-0.846154	0.000521134	0.000521134		9866	fASV_9	fASV_3	0.86014	0.000331668	0.000331668		22781	fASV_98	fASV_76	0.916084	2.8428e-05	2.8428e-05		20244	fASV_71	fASV_4	0.825175	0.000951363	0.000951363		15566	fASV_25	fASV_13
1240	bASV_68	bASV_26	0.755883	2.91966e-12	2.91966e-12	1310	bASV_69	bASV_50	0.698902	5.29739e-10	5.29739e-10		4471	bASV_130	bASV_11	0.93007	1.17022e-05	1.17022e-05	15994	fASV_6	bASV_84	-0.909091	4.19104e-05	4.19104e-05		9867	fASV_9	fASV_4	0.846154	0.000521134	0.000521134		22786	fASV_98	fASV_86	0.867133	0.000259812	0.000259812		20247	fASV_71	fASV_7	0.832168	0.000785442	0.000785442		15569	fASV_25	fASV_17
1245	bASV_68	bASV_31	0.763055	1.37157e-12	1.37157e-12	1311	bASV_69	bASV_53	0.611137	2.14661e-07	2.14661e-07		4472	bASV_130	bASV_12	0.909091	4.19104e-05	4.19104e-05	15995	fASV_6	bASV_85	-0.846154	0.000521134	0.000521134		9870	fASV_9	fASV_7	0.867133	0.000259812	0.000259812		22996	fASV_99	fASV_79	0.841463	0.000600566	0.000600566		20250	fASV_71	fASV_11	0.902098	5.99786e-05	5.99786e-05		15570	fASV_25	fASV_18
1246	bASV_68	bASV_32	0.691528	9.51279e-10	9.51279e-10	1312	bASV_69	bASV_54	0.642433	3.14233e-08	3.14233e-08		4475	bASV_130	bASV_17	0.825175	0.000951363	0.000951363	16002	fASV_6	bASV_92	-0.839774	0.000631345	0.000631345		9934	fASV_10	bASV_86	-0.853147	0.000418118	0.000418118		23019	fASV_100	bASV_21	-0.859176	0.000342671	0.000342671		20256	fASV_71	fASV_18	0.93007	1.17022e-05	1.17022e-05		15571	fASV_25	fASV_19
1247	bASV_68	bASV_33	0.730113	3.60791e-11	3.60791e-11	1320	bASV_69	bASV_62	0.611192	2.1397e-07	2.1397e-07		4476	bASV_130	bASV_21	0.832168	0.000785442	0.000785442	16022	fASV_6	bASV_117	-0.895105	8.36659e-05	8.36659e-05		9943	fASV_10	bASV_97	-0.830124	0.000831418	0.000831418		23022	fASV_100	bASV_26	-0.887346	0.000117937	0.000117937		20270	fASV_71	fASV_32	0.937063	6.99316e-06	6.99316e-06		15574	fASV_25	fASV_22
1248	bASV_68	bASV_34	-0.602043	3.61062e-07	3.61062e-07	1323	bASV_69	bASV_65	0.780511	1.94067e-13	1.94067e-13		4478	bASV_130	bASV_24	0.846154	0.000521134	0.000521134	16030	fASV_6	bASV_126	-0.853147	0.000418118	0.000418118		9960	fASV_10	bASV_119	-0.839774	0.000631345	0.000631345		23087	fASV_100	bASV_101	-0.929601	1.20906e-05	1.20906e-05		20272	fASV_71	fASV_34	0.972028	1.28681e-07	1.28681e-07		15575	fASV_25	fASV_23
1249	bASV_68	bASV_37	0.709737	2.16924e-10	2.16924e-10	1326	bASV_69	bASV_68	0.623711	1.01747e-07	1.01747e-07		4479	bASV_130	bASV_26	0.888112	0.000114134	0.000114134	16032	fASV_6	bASV_128	-0.867133	0.000259812	0.000259812		10003	fASV_10	bASV_325	-0.839774	0.000631345	0.000631345		23151	fASV_100	fASV_6	-0.943685	4.05651e-06	4.05651e-06		20273	fASV_71	fASV_36	0.846154	0.000521134	0.000521134		15576	fASV_25	fASV_24
1252	bASV_68	bASV_42	0.732059	3.0143e-11	3.0143e-11	1330	bASV_70	bASV_6	0.76364	1.2883e-12	1.2883e-12		4480	bASV_130	bASV_27	0.895105	8.36659e-05	8.36659e-05	16051	fASV_6	bASV_152	-0.867133	0.000259812	0.000259812		10006	fASV_10	fASV_3	0.846154	0.000521134	0.000521134		23161	fASV_100	fASV_18	0.873261	0.000207389	0.000207389		20275	fASV_71	fASV_40	0.888112	0.000114134	0.000114134		15733	fASV_26	fASV_2
1253	bASV_68	bASV_43	0.724303	6.11515e-11	6.11515e-11	1331	bASV_70	bASV_9	0.737278	1.84683e-11	1.84683e-11		4483	bASV_130	bASV_31	0.902098	5.99786e-05	5.99786e-05	16107	fASV_6	fASV_2	0.916084	2.8428e-05	2.8428e-05		10007	fASV_10	fASV_4	0.825175	0.000951363	0.000951363		23178	fASV_100	fASV_36	0.936643	7.22445e-06	7.22445e-06		20277	fASV_71	fASV_43	0.93007	1.17022e-05	1.17022e-05		15734	fASV_26	fASV_3
1255	bASV_68	bASV_45	0.741483	1.23408e-11	1.23408e-11	1332	bASV_70	bASV_11	0.774318	3.9635e-13	3.9635e-13		4490	bASV_130	bASV_42	0.874126	0.000200713	0.000200713	16108	fASV_6	fASV_3	0.874126	0.000200713	0.000200713		10010	fASV_10	fASV_7	0.881119	0.000152674	0.000152674		23180	fASV_100	fASV_40	0.852134	0.000431967	0.000431967		20278	fASV_71	fASV_44	0.958042	9.54358e-07	9.54358e-07		15735	fASV_26	fASV_4
1256	bASV_68	bASV_46	0.669317	5.02087e-09	5.02087e-09	1333	bASV_70	bASV_12	0.726489	5.02198e-11	5.02198e-11		4509	bASV_130	bASV_64	0.86014	0.000331668	0.000331668	16110	fASV_6	fASV_5	0.986014	4.1169e-09	4.1169e-09		10037	fASV_11	bASV_40	-0.839161	0.000642826	0.000642826		23182	fASV_100	fASV_43	0.838049	0.000664043	0.000664043		20297	fASV_71	fASV_66	0.881119	0.000152674	0.000152674		15736	fASV_26	fASV_5
1266	bASV_68	bASV_58	-0.788071	7.86038e-14	7.86038e-14	1334	bASV_70	bASV_13	0.646182	2.4597e-08	2.4597e-08		4524	bASV_130	bASV_84	0.825175	0.000951363	0.000951363	16111	fASV_7	bASV_2	-0.916084	2.8428e-05	2.8428e-05		10075	fASV_11	bASV_86	-0.881119	0.000152674	0.000152674		23205	fASV_100	fASV_72	0.845091	0.000538366	0.000538366		20328	fASV_72	bASV_35	-0.85114	0.000445901	0.000445901		15737	fASV_26	fASV_6
1270	bASV_68	bASV_62	0.608049	2.56589e-07	2.56589e-07	1335	bASV_70	bASV_15	0.746475	7.5695e-12	7.5695e-12		4540	bASV_130	bASV_102	0.888112	0.000114134	0.000114134	16118	fASV_7	bASV_13	-0.839161	0.000642826	0.000642826		10098	fASV_11	bASV_116	-0.86014	0.000331668	0.000331668		23214	fASV_100	fASV_91	0.87234	0.000214686	0.000214686		20402	fASV_72	bASV_163	-0.85114	0.000445901	0.000445901		15738	fASV_26	fASV_7
1273	bASV_68	bASV_65	0.689556	1.10926e-09	1.10926e-09	1337	bASV_70	bASV_20	-0.629184	7.27536e-08	7.27536e-08		4541	bASV_130	bASV_103	0.881119	0.000152674	0.000152674	16136	fASV_7	bASV_40	-0.888112	0.000114134	0.000114134		10101	fASV_11	bASV_119	-0.824845	0.000959803	0.000959803		23401	fASV_102	fASV_48	0.832168	0.000785442	0.000785442		20491	fASV_72	fASV_57	-0.854642	0.000398308	0.000398308		15739	fASV_26	fASV_9
1276	bASV_69	bASV_2	0.619373	1.32125e-07	1.32125e-07	1341	bASV_70	bASV_26	0.702418	3.98218e-10	3.98218e-10		4542	bASV_130	bASV_104	0.867133	0.000259812	0.000259812	16169	fASV_7	bASV_79	-0.832168	0.000785442	0.000785442		10144	fASV_11	bASV_325	-0.824845	0.000959803	0.000959803		23450	fASV_108	bASV_21	-0.847109	0.000506007	0.000506007		20712	fASV_74	bASV_9	0.846154	0.000521134	0.000521134		15741	fASV_26	fASV_11
1279	bASV_69	bASV_6	0.612059	2.03447e-07	2.03447e-07	1342	bASV_70	bASV_27	0.687254	1.32519e-09	1.32519e-09		4543	bASV_130	bASV_105	0.86014	0.000331668	0.000331668	16172	fASV_7	bASV_83	-0.825175	0.000951363	0.000951363		10146	fASV_11	fASV_2	0.909091	4.19104e-05	4.19104e-05		23452	fASV_108	bASV_24	-0.861346	0.000318283	0.000318283		20751	fASV_74	bASV_56	0.853147	0.000418118	0.000418118		15742	fASV_26	fASV_13
1280	bASV_69	bASV_9	0.617449	1.48169e-07	1.48169e-07	1344	bASV_70	bASV_29	-0.603006	3.41981e-07	3.41981e-07		4545	bASV_130	bASV_108	0.825175	0.000951363	0.000951363	16201	fASV_7	bASV_117	-0.916084	2.8428e-05	2.8428e-05		10147	fASV_11	fASV_3	0.93007	1.17022e-05	1.17022e-05		23584	fASV_108	fASV_9	0.829313	0.000850228	0.000850228		20853	fASV_74	fASV_7	0.832168	0.000785442	0.000785442		15745	fASV_26	fASV_17
1281	bASV_69	bASV_11	0.619394	1.31959e-07	1.31959e-07	1346	bASV_70	bASV_31	0.705512	3.08716e-10	3.08716e-10		4546	bASV_130	bASV_109	0.867133	0.000259812	0.000259812	16224	fASV_7	bASV_144	-0.825175	0.000951363	0.000951363		10148	fASV_11	fASV_4	0.986014	4.1169e-09	4.1169e-09		23586	fASV_108	fASV_11	0.868465	0.000247625	0.000247625		20866	fASV_74	fASV_22	-0.881119	0.000152674	0.000152674		15747	fASV_26	fASV_19
1282	bASV_69	bASV_12	0.666963	5.93972e-09	5.93972e-09	1347	bASV_70	bASV_32	0.700434	4.68035e-10	4.68035e-10		4552	bASV_130	bASV_120	0.853147	0.000418118	0.000418118	16230	fASV_7	bASV_152	-0.937063	6.99316e-06	6.99316e-06		10149	fASV_11	fASV_5	0.888112	0.000114134	0.000114134		23600	fASV_108	fASV_26	0.847109	0.000506007	0.000506007		20870	fASV_74	fASV_26	0.832168	0.000785442	0.000785442		15750	fASV_26	fASV_22
1284	bASV_69	bASV_15	0.635788	4.81179e-08	4.81179e-08	1353	bASV_70	bASV_42	0.630499	6.70573e-08	6.70573e-08		4559	bASV_130	bASV_128	0.951049	2.03842e-06	2.03842e-06	16276	fASV_7	bASV_241	-0.86014	0.000331668	0.000331668		10151	fASV_11	fASV_7	0.916084	2.8428e-05	2.8428e-05		23607	fASV_108	fASV_33	0.836431	0.000695873	0.000695873		20881	fASV_74	fASV_40	0.832168	0.000785442	0.000785442		15751	fASV_26	fASV_23
1285	bASV_69	bASV_17	-0.616338	1.58256e-07	1.58256e-07	1354	bASV_70	bASV_43	0.736552	1.97846e-11	1.97846e-11		4622	bASV_132	bASV_87	0.839161	0.000642826	0.000642826	16286	fASV_7	fASV_2	0.951049	2.03842e-06	2.03842e-06		10152	fASV_11	fASV_9	0.846154	0.000521134	0.000521134		23612	fASV_108	fASV_41	0.824458	0.000969796	0.000969796		20907	fASV_74	fASV_70	0.844134	0.000554262	0.000554262		15752	fASV_26	fASV_24
1286	bASV_69	bASV_20	-0.639224	3.86515e-08	3.86515e-08	1356	bASV_70	bASV_45	0.753839	3.60423e-12	3.60423e-12		4661	bASV_133	bASV_9	0.86014	0.000331668	0.000331668	16287	fASV_7	fASV_3	0.895105	8.36659e-05	8.36659e-05		10153	fASV_11	fASV_10	0.832168	0.000785442	0.000785442		23614	fASV_108	fASV_44	0.825754	0.000936688	0.000936688		21103	fASV_76	fASV_61	0.937063	6.99316e-06	6.99316e-06		15753	fASV_26	fASV_25
1287	bASV_69	bASV_21	0.699028	5.24408e-10	5.24408e-10	1357	bASV_70	bASV_46	0.675658	3.16856e-09	3.16856e-09		4662	bASV_133	bASV_11	0.867133	0.000259812	0.000259812	16288	fASV_7	fASV_4	0.867133	0.000259812	0.000259812		10328	fASV_13	bASV_47	-0.874126	0.000200713	0.000200713		23626	fASV_108	fASV_60	0.911176	3.74536e-05	3.74536e-05		21306	fASV_78	fASV_58	0.855634	0.000385575	0.000385575		15910	fASV_27	fASV_2
1290	bASV_69	bASV_26	0.706919	2.74689e-10	2.74689e-10	1361	bASV_70	bASV_50	0.830131	2.22045e-16	2.22045e-16		4671	bASV_133	bASV_27	0.895105	8.36659e-05	8.36659e-05	16289	fASV_7	fASV_5	0.958042	9.54358e-07	9.54358e-07		10339	fASV_13	bASV_60	-0.867133	0.000259812	0.000259812		23631	fASV_108	fASV_66	0.861346	0.000318283	0.000318283		21380	fASV_79	bASV_73	-0.831007	0.000811316	0.000811316		15911	fASV_27	fASV_3
1293	bASV_69	bASV_29	-0.615675	1.64572e-07	1.64572e-07	1363	bASV_70	bASV_54	0.656813	1.20547e-08	1.20547e-08		4682	bASV_133	bASV_43	0.846154	0.000521134	0.000521134	16290	fASV_7	fASV_6	0.944056	3.92726e-06	3.92726e-06		10360	fASV_13	bASV_86	-0.874126	0.000200713	0.000200713		23638	fASV_108	fASV_74	0.904058	5.4395e-05	5.4395e-05		21385	fASV_79	bASV_79	-0.859176	0.000342671	0.000342671		15912	fASV_27	fASV_4
1295	bASV_69	bASV_31	0.768102	7.93143e-13	7.93143e-13	1374	bASV_70	bASV_65	0.740451	1.36342e-11	1.36342e-11		4685	bASV_133	bASV_46	0.86014	0.000331668	0.000331668	16291	fASV_9	bASV_2	-0.846154	0.000521134	0.000521134		10431	fASV_13	fASV_2	0.958042	9.54358e-07	9.54358e-07		23739	fASV_112	bASV_108	0.826588	0.000915842	0.000915842		21972	fASV_86	bASV_35	-0.839161	0.000642826	0.000642826		15915	fASV_27	fASV_7
1296	bASV_69	bASV_32	0.728425	4.21179e-11	4.21179e-11	1377	bASV_70	bASV_68	0.616181	1.59735e-07	1.59735e-07		4706	bASV_133	bASV_70	0.888112	0.000114134	0.000114134	16298	fASV_9	bASV_13	-0.916084	2.8428e-05	2.8428e-05		10432	fASV_13	fASV_3	0.839161	0.000642826	0.000642826		24172	fASV_116	bASV_101	-0.86515	0.000278812	0.000278812		21990	fASV_86	bASV_56	0.874126	0.000200713	0.000200713		15916	fASV_27	fASV_9
1297	bASV_69	bASV_33	0.748041	6.47837e-12	6.47837e-12	1378	bASV_70	bASV_69	0.726079	5.2117e-11	5.2117e-11		4728	bASV_133	bASV_99	0.867133	0.000259812	0.000259812	16307	fASV_9	bASV_28	-0.909091	4.19104e-05	4.19104e-05		10433	fASV_13	fASV_4	0.853147	0.000418118	0.000418118		24270	fASV_116	fASV_46	0.903679	5.54404e-05	5.54404e-05		22030	fASV_86	bASV_108	0.888112	0.000114134	0.000114134		15917	fASV_27	fASV_10
1299	bASV_69	bASV_37	0.615449	1.66787e-07	1.66787e-07	1380	bASV_71	bASV_3	-0.667482	5.72443e-09	5.72443e-09		4756	bASV_134	bASV_5	0.853147	0.000418118	0.000418118	16311	fASV_9	bASV_32	-0.846154	0.000521134	0.000521134		10436	fASV_13	fASV_7	0.93007	1.17022e-05	1.17022e-05		24290	fASV_116	fASV_72	0.875658	0.000189298	0.000189298		22039	fASV_86	bASV_130	0.853147	0.000418118	0.000418118		15918	fASV_27	fASV_11
1302	bASV_69	bASV_42	0.686079	1.45015e-09	1.45015e-09	1382	bASV_71	bASV_6	0.827237	4.44089e-16	4.44089e-16		4757	bASV_134	bASV_6	0.923077	1.8622e-05	1.8622e-05	16316	fASV_9	bASV_40	-0.916084	2.8428e-05	2.8428e-05		10437	fASV_13	fASV_9	0.839161	0.000642826	0.000642826		24298	fASV_116	fASV_86	0.837129	0.000682001	0.000682001		22040	fASV_86	bASV_131	-0.832168	0.000785442	0.000785442		15919	fASV_27	fASV_13
1303	bASV_69	bASV_43	0.606891	2.74205e-07	2.74205e-07	1383	bASV_71	bASV_9	0.832796	0	0		4759	bASV_134	bASV_11	0.839161	0.000642826	0.000642826	16333	fASV_9	bASV_60	-0.836431	0.000695873	0.000695873		10439	fASV_13	fASV_11	0.825175	0.000951363	0.000951363		24537	fASV_118	bASV_9	-0.834386	0.000737803	0.000737803		22094	fASV_86	fASV_10	-0.825175	0.000951363	0.000951363		15923	fASV_27	fASV_18
1311	bASV_69	bASV_53	0.629897	6.9611e-08	6.9611e-08	1384	bASV_71	bASV_11	0.799833	1.77636e-14	1.77636e-14		4760	bASV_134	bASV_12	0.909091	4.19104e-05	4.19104e-05	16345	fASV_9	bASV_73	-0.867133	0.000259812	0.000259812		10521	fASV_14	bASV_106	0.896939	7.68463e-05	7.68463e-05		24621	fASV_118	bASV_116	-0.85778	0.000359119	0.000359119		22095	fASV_86	fASV_11	0.916084	2.8428e-05	2.8428e-05		15924	fASV_27	fASV_19
1312	bASV_69	bASV_54	0.719206	9.61031e-11	9.61031e-11	1385	bASV_71	bASV_12	0.656253	1.25246e-08	1.25246e-08		4763	bASV_134	bASV_17	0.867133	0.000259812	0.000259812	16349	fASV_9	bASV_79	-0.909091	4.19104e-05	4.19104e-05		10576	fASV_14	fASV_3	0.846154	0.000521134	0.000521134		24696	fASV_118	fASV_27	0.842184	0.00058779	0.00058779		22101	fASV_86	fASV_18	0.944056	3.92726e-06	3.92726e-06		15928	fASV_27	fASV_23
1316	bASV_69	bASV_58	-0.73652	1.98446e-11	1.98446e-11	1386	bASV_71	bASV_13	0.771317	5.55556e-13	5.55556e-13		4764	bASV_134	bASV_21	0.853147	0.000418118	0.000418118	16353	fASV_9	bASV_84	-0.867133	0.000259812	0.000259812		10580	fASV_14	fASV_7	0.825175	0.000951363	0.000951363		24703	fASV_118	fASV_34	0.842184	0.00058779	0.00058779		22110	fASV_86	fASV_27	0.86014	0.000331668	0.000331668		15929	fASV_27	fASV_24
1320	bASV_69	bASV_62	0.656693	1.21537e-08	1.21537e-08	1387	bASV_71	bASV_15	0.740903	1.30522e-11	1.30522e-11		4766	bASV_134	bASV_24	0.867133	0.000259812	0.000259812	16354	fASV_9	bASV_85	-0.888112	0.000114134	0.000114134		10582	fASV_14	fASV_10	0.867133	0.000259812	0.000259812		24723	fASV_118	fASV_62	0.85778	0.000359119	0.000359119		22115	fASV_86	fASV_32	0.874126	0.000200713	0.000200713		15930	fASV_27	fASV_25
1323	bASV_69	bASV_65	0.712405	1.73018e-10	1.73018e-10	1389	bASV_71	bASV_20	-0.66226	8.27297e-09	8.27297e-09		4771	bASV_134	bASV_31	0.895105	8.36659e-05	8.36659e-05	16381	fASV_9	bASV_117	-0.944056	3.92726e-06	3.92726e-06		10649	fASV_16	bASV_86	-0.846154	0.000521134	0.000521134		24724	fASV_118	fASV_63	0.842184	0.00058779	0.00058779		22117	fASV_86	fASV_34	0.867133	0.000259812	0.000259812		15931	fASV_27	fASV_26
1326	bASV_69	bASV_68	0.656251	1.25264e-08	1.25264e-08	1394	bASV_71	bASV_27	0.773027	4.58522e-13	4.58522e-13		4778	bASV_134	bASV_42	0.888112	0.000114134	0.000114134	16391	fASV_9	bASV_128	-0.895105	8.36659e-05	8.36659e-05		10675	fASV_16	bASV_119	-0.862168	0.000309405	0.000309405		24740	fASV_118	fASV_91	0.840282	0.000621959	0.000621959		22120	fASV_86	fASV_40	0.979021	3.0898e-08	3.0898e-08		16017	fASV_28	bASV_119
1328	bASV_70	bASV_3	-0.607404	2.66258e-07	2.66258e-07	1398	bASV_71	bASV_31	0.647031	2.32589e-08	2.32589e-08		4788	bASV_134	bASV_54	0.895105	8.36659e-05	8.36659e-05	16410	fASV_9	bASV_152	-0.846154	0.000521134	0.000521134		10718	fASV_16	bASV_325	-0.862168	0.000309405	0.000309405		25082	fASV_121	bASV_146	-0.888112	0.000114134	0.000114134		22122	fASV_86	fASV_43	0.846154	0.000521134	0.000521134		16088	fASV_28	fASV_2
1330	bASV_70	bASV_6	0.765712	1.02984e-12	1.02984e-12	1406	bASV_71	bASV_43	0.702732	3.88121e-10	3.88121e-10		4802	bASV_134	bASV_69	0.909091	4.19104e-05	4.19104e-05	16466	fASV_9	fASV_2	0.86014	0.000331668	0.000331668		10722	fASV_16	fASV_4	0.881119	0.000152674	0.000152674		25145	fASV_121	fASV_31	0.853147	0.000418118	0.000418118		22123	fASV_86	fASV_44	0.867133	0.000259812	0.000259812		16090	fASV_28	fASV_4
1331	bASV_70	bASV_9	0.821654	8.88178e-16	8.88178e-16	1408	bASV_71	bASV_45	0.780206	2.01172e-13	2.01172e-13		4807	bASV_134	bASV_77	0.902098	5.99786e-05	5.99786e-05	16469	fASV_9	fASV_5	0.923077	1.8622e-05	1.8622e-05		10723	fASV_16	fASV_5	0.853147	0.000418118	0.000418118		25157	fASV_121	fASV_48	-0.846154	0.000521134	0.000521134		22141	fASV_86	fASV_64	0.854704	0.000397509	0.000397509		16093	fASV_28	fASV_7
1332	bASV_70	bASV_11	0.805178	8.88178e-15	8.88178e-15	1409	bASV_71	bASV_46	0.779933	2.07834e-13	2.07834e-13		4813	bASV_134	bASV_85	0.825175	0.000951363	0.000951363	16470	fASV_9	fASV_6	0.944056	3.92726e-06	3.92726e-06		10728	fASV_16	fASV_11	0.839161	0.000642826	0.000642826		25159	fASV_121	fASV_50	0.888112	0.000114134	0.000114134		22142	fASV_86	fASV_66	0.853147	0.000418118	0.000418118		16094	fASV_28	fASV_9
1333	bASV_70	bASV_12	0.622712	1.08097e-07	1.08097e-07	1413	bASV_71	bASV_50	0.639722	3.74361e-08	3.74361e-08		4828	bASV_134	bASV_102	0.86014	0.000331668	0.000331668	16471	fASV_9	fASV_7	0.874126	0.000200713	0.000200713		10795	fASV_17	bASV_86	-0.853147	0.000418118	0.000418118		25193	fASV_121	fASV_102	-0.909091	4.19104e-05	4.19104e-05		22147	fASV_86	fASV_71	0.874126	0.000200713	0.000200713		16096	fASV_28	fASV_11
1334	bASV_70	bASV_13	0.659951	9.71354e-09	9.71354e-09	1426	bASV_71	bASV_65	0.689048	1.15385e-09	1.15385e-09		4831	bASV_134	bASV_105	0.839161	0.000642826	0.000642826	16654	fASV_11	bASV_2	-0.979021	3.0898e-08	3.0898e-08		10866	fASV_17	fASV_2	0.916084	2.8428e-05	2.8428e-05		25206	fASV_122	bASV_9	-0.854704	0.000397509	0.000397509		22727	fASV_94	fASV_10	0.825175	0.000951363	0.000951363		16100	fASV_28	fASV_17
1335	bASV_70	bASV_15	0.802673	1.24345e-14	1.24345e-14	1427	bASV_71	bASV_66	-0.628969	7.37316e-08	7.37316e-08		4834	bASV_134	bASV_109	0.846154	0.000521134	0.000521134	16679	fASV_11	bASV_40	-0.86014	0.000331668	0.000331668		10867	fASV_17	fASV_3	0.951049	2.03842e-06	2.03842e-06		25210	fASV_122	bASV_14	-0.843507	0.000564883	0.000564883		22935	fASV_95	fASV_4	0.839161	0.000642826	0.000642826		16102	fASV_28	fASV_19
1337	bASV_70	bASV_20	-0.640461	3.56978e-08	3.56978e-08	1435	bASV_73	bASV_6	0.656224	1.25502e-08	1.25502e-08		4837	bASV_134	bASV_116	0.937063	6.99316e-06	6.99316e-06	16712	fASV_11	bASV_79	-0.909091	4.19104e-05	4.19104e-05		10868	fASV_17	fASV_4	0.951049	2.03842e-06	2.03842e-06		25217	fASV_122	bASV_26	-0.854704	0.000397509	0.000397509		22943	fASV_95	fASV_13	0.895105	8.36659e-05	8.36659e-05		16105	fASV_28	fASV_22
1338	bASV_70	bASV_21	0.621543	1.15998e-07	1.15998e-07	1436	bASV_73	bASV_9	0.70212	4.08043e-10	4.08043e-10		4959	bASV_137	bASV_15	0.825175	0.000951363	0.000951363	16729	fASV_11	bASV_97	-0.866219	0.000268443	0.000268443		10869	fASV_17	fASV_5	0.944056	3.92726e-06	3.92726e-06		25282	fASV_122	bASV_101	-0.888295	0.00011324	0.00011324		23283	fASV_98	bASV_78	-0.853147	0.000418118	0.000418118		16106	fASV_28	fASV_23
1341	bASV_70	bASV_26	0.679711	2.34676e-09	2.34676e-09	1437	bASV_73	bASV_11	0.634791	5.12499e-08	5.12499e-08		4968	bASV_137	bASV_31	0.825175	0.000951363	0.000951363	16744	fASV_11	bASV_117	-0.867133	0.000259812	0.000259812		10871	fASV_17	fASV_7	0.916084	2.8428e-05	2.8428e-05		25290	fASV_122	bASV_116	-0.884562	0.000132601	0.000132601		23313	fASV_98	bASV_129	0.825175	0.000951363	0.000951363		16107	fASV_28	fASV_24
1346	bASV_70	bASV_31	0.72274	7.03226e-11	7.03226e-11	1439	bASV_73	bASV_13	0.682104	1.9612e-09	1.9612e-09		4995	bASV_137	bASV_65	0.846154	0.000521134	0.000521134	16759	fASV_11	bASV_134	-0.832168	0.000785442	0.000785442		10872	fASV_17	fASV_9	0.86014	0.000331668	0.000331668		25346	fASV_122	fASV_6	-0.873365	0.000206575	0.000206575		23335	fASV_98	bASV_231	0.832168	0.000785442	0.000785442		16108	fASV_28	fASV_25
1347	bASV_70	bASV_32	0.602116	3.59586e-07	3.59586e-07	1440	bASV_73	bASV_15	0.643275	2.97505e-08	2.97505e-08		5083	bASV_138	bASV_50	0.881119	0.000152674	0.000152674	16773	fASV_11	bASV_152	-0.846154	0.000521134	0.000521134		10874	fASV_17	fASV_11	0.958042	9.54358e-07	9.54358e-07		25347	fASV_122	fASV_7	0.877098	0.00017904	0.00017904		23337	fASV_98	bASV_235	-0.888112	0.000114134	0.000114134		16109	fASV_28	fASV_26
1348	bASV_70	bASV_33	0.629391	7.18278e-08	7.18278e-08	1447	bASV_73	bASV_27	0.638604	4.02191e-08	4.02191e-08		5231	bASV_139	bASV_108	0.895105	8.36659e-05	8.36659e-05	16819	fASV_11	bASV_241	-0.923077	1.8622e-05	1.8622e-05		10876	fASV_17	fASV_13	0.881119	0.000152674	0.000152674		25356	fASV_122	fASV_18	0.921886	2.00681e-05	2.00681e-05		23343	fASV_98	bASV_287	-0.867133	0.000259812	0.000259812		16270	fASV_29	fASV_5
1349	bASV_70	bASV_34	-0.668579	5.29345e-09	5.29345e-09	1461	bASV_73	bASV_45	0.671728	4.22037e-09	4.22037e-09		5255	bASV_141	bASV_3	0.853147	0.000418118	0.000418118	16829	fASV_11	fASV_2	0.937063	6.99316e-06	6.99316e-06		10942	fASV_18	bASV_86	-0.846154	0.000521134	0.000521134		25361	fASV_122	fASV_23	0.92935	1.23017e-05	1.23017e-05		23347	fASV_98	bASV_324	-0.874126	0.000200713	0.000200713		16271	fASV_29	fASV_6
1353	bASV_70	bASV_42	0.614028	1.81321e-07	1.81321e-07	1462	bASV_73	bASV_46	0.749489	5.60396e-12	5.60396e-12		5256	bASV_141	bASV_5	0.867133	0.000259812	0.000259812	16830	fASV_11	fASV_3	0.937063	6.99316e-06	6.99316e-06		10965	fASV_18	bASV_116	-0.825175	0.000951363	0.000951363		25365	fASV_122	fASV_27	0.847239	0.000503977	0.000503977		23364	fASV_98	fASV_4	0.86014	0.000331668	0.000331668		16276	fASV_29	fASV_13
1356	bASV_70	bASV_45	0.741276	1.2591e-11	1.2591e-11	1466	bASV_73	bASV_50	0.690763	1.00991e-09	1.00991e-09		5257	bASV_141	bASV_6	0.874126	0.000200713	0.000200713	16832	fASV_11	fASV_5	0.888112	0.000114134	0.000114134		10968	fASV_18	bASV_119	-0.824845	0.000959803	0.000959803		25370	fASV_122	fASV_32	0.884562	0.000132601	0.000132601		23367	fASV_98	fASV_7	0.916084	2.8428e-05	2.8428e-05		16285	fASV_29	fASV_23
1357	bASV_70	bASV_46	0.823547	6.66134e-16	6.66134e-16	1485	bASV_73	bASV_71	0.615419	1.67081e-07	1.67081e-07		5259	bASV_141	bASV_11	0.846154	0.000521134	0.000521134	16833	fASV_11	fASV_6	0.895105	8.36659e-05	8.36659e-05		11011	fASV_18	bASV_325	-0.824845	0.000959803	0.000959803		25372	fASV_122	fASV_34	0.903224	5.67179e-05	5.67179e-05		23372	fASV_98	fASV_13	0.86014	0.000331668	0.000331668		16286	fASV_29	fASV_24
1362	bASV_70	bASV_53	0.656166	1.25999e-08	1.25999e-08	1486	bASV_74	bASV_2	-0.69477	7.37017e-10	7.37017e-10		5260	bASV_141	bASV_12	0.888112	0.000114134	0.000114134	16834	fASV_11	fASV_7	0.916084	2.8428e-05	2.8428e-05		11013	fASV_18	fASV_2	0.874126	0.000200713	0.000200713		25374	fASV_122	fASV_39	0.854704	0.000397509	0.000397509		23383	fASV_98	fASV_25	0.881119	0.000152674	0.000152674		16288	fASV_29	fASV_26
1367	bASV_70	bASV_58	-0.667094	5.8846e-09	5.8846e-09	1487	bASV_74	bASV_3	0.769428	6.8523e-13	6.8523e-13		5271	bASV_141	bASV_31	0.874126	0.000200713	0.000200713	16835	fASV_11	fASV_9	0.853147	0.000418118	0.000418118		11014	fASV_18	fASV_3	0.93007	1.17022e-05	1.17022e-05		25375	fASV_122	fASV_40	0.906956	4.68941e-05	4.68941e-05		23384	fASV_98	fASV_26	0.93007	1.17022e-05	1.17022e-05		16291	fASV_30	bASV_2
1369	bASV_70	bASV_60	-0.681907	1.9906e-09	1.9906e-09	1489	bASV_74	bASV_6	-0.823111	6.66134e-16	6.66134e-16		5272	bASV_141	bASV_32	0.825175	0.000951363	0.000951363	16848	fASV_13	bASV_21	-0.853147	0.000418118	0.000418118		11015	fASV_18	fASV_4	0.965035	3.88099e-07	3.88099e-07		25376	fASV_122	fASV_41	0.880478	0.000156658	0.000156658		23386	fASV_98	fASV_28	0.881119	0.000152674	0.000152674		16309	fASV_30	bASV_32
1371	bASV_70	bASV_62	0.61796	1.43738e-07	1.43738e-07	1490	bASV_74	bASV_9	-0.769822	6.5592e-13	6.5592e-13		5273	bASV_141	bASV_33	0.902098	5.99786e-05	5.99786e-05	16858	fASV_13	bASV_33	-0.839161	0.000642826	0.000642826		11016	fASV_18	fASV_5	0.93007	1.17022e-05	1.17022e-05		25377	fASV_122	fASV_43	0.914421	3.12689e-05	3.12689e-05		23402	fASV_98	fASV_49	0.877388	0.000177028	0.000177028		16361	fASV_30	bASV_97
1374	bASV_70	bASV_65	0.771236	5.60441e-13	5.60441e-13	1491	bASV_74	bASV_11	-0.770215	6.27942e-13	6.27942e-13		5297	bASV_141	bASV_64	0.888112	0.000114134	0.000114134	16879	fASV_13	bASV_60	-0.872024	0.000217238	0.000217238		11018	fASV_18	fASV_7	0.867133	0.000259812	0.000259812		25378	fASV_122	fASV_44	0.839774	0.000631345	0.000631345		23412	fASV_98	fASV_60	0.921854	2.01076e-05	2.01076e-05		16376	fASV_30	bASV_119
1377	bASV_70	bASV_68	0.749071	5.84421e-12	5.84421e-12	1492	bASV_74	bASV_12	-0.865101	0	0		5329	bASV_141	bASV_103	0.832168	0.000785442	0.000785442	16888	fASV_13	bASV_69	-0.86014	0.000331668	0.000331668		11021	fASV_18	fASV_11	0.979021	3.0898e-08	3.0898e-08		25379	fASV_122	fASV_45	0.824845	0.000959803	0.000959803		23482	fASV_99	bASV_57	0.867133	0.000259812	0.000259812		16382	fASV_30	bASV_126
1382	bASV_71	bASV_6	0.764768	1.14064e-12	1.14064e-12	1494	bASV_74	bASV_15	-0.84501	0	0		5330	bASV_141	bASV_104	0.853147	0.000418118	0.000418118	16907	fASV_13	bASV_92	-0.83231	0.000782324	0.000782324		11024	fASV_18	fASV_14	0.825175	0.000951363	0.000951363		25380	fASV_122	fASV_46	0.824845	0.000959803	0.000959803		23518	fASV_99	bASV_104	0.839161	0.000642826	0.000642826		16440	fASV_30	bASV_241
1383	bASV_71	bASV_9	0.836621	0	0	1496	bASV_74	bASV_20	0.808175	5.77316e-15	5.77316e-15		5331	bASV_141	bASV_105	0.916084	2.8428e-05	2.8428e-05	16935	fASV_13	bASV_126	-0.839161	0.000642826	0.000642826		11025	fASV_18	fASV_16	0.832168	0.000785442	0.000785442		25392	fASV_122	fASV_62	0.914421	3.12689e-05	3.12689e-05		23598	fASV_99	fASV_24	-0.867133	0.000259812	0.000259812		16448	fASV_30	fASV_3
1384	bASV_71	bASV_11	0.810836	3.9968e-15	3.9968e-15	1500	bASV_74	bASV_26	-0.716149	1.25436e-10	1.25436e-10		5334	bASV_141	bASV_109	0.846154	0.000521134	0.000521134	17392	fASV_17	bASV_2	-0.832168	0.000785442	0.000785442		11026	fASV_18	fASV_17	0.958042	9.54358e-07	9.54358e-07		25393	fASV_122	fASV_63	0.892027	9.61669e-05	9.61669e-05		23601	fASV_99	fASV_27	0.853147	0.000418118	0.000418118		16450	fASV_30	fASV_5
1385	bASV_71	bASV_12	0.765879	1.01119e-12	1.01119e-12	1501	bASV_74	bASV_27	-0.689774	1.09065e-09	1.09065e-09		5337	bASV_141	bASV_116	0.832168	0.000785442	0.000785442	17557	fASV_17	bASV_241	-0.874126	0.000200713	0.000200713		11027	fASV_19	bASV_2	-0.86014	0.000331668	0.000331668		25395	fASV_122	fASV_66	0.839774	0.000631345	0.000631345		23603	fASV_99	fASV_29	-0.853147	0.000418118	0.000418118		16452	fASV_30	fASV_7
1387	bASV_71	bASV_15	0.787886	8.03801e-14	8.03801e-14	1503	bASV_74	bASV_29	0.760726	1.75815e-12	1.75815e-12		5340	bASV_141	bASV_120	0.846154	0.000521134	0.000521134	17567	fASV_17	fASV_2	0.867133	0.000259812	0.000259812		11090	fASV_19	bASV_86	-0.846154	0.000521134	0.000521134		25397	fASV_122	fASV_69	0.855292	0.000389927	0.000389927		23608	fASV_99	fASV_34	0.825175	0.000951363	0.000951363		16454	fASV_30	fASV_10
1388	bASV_71	bASV_17	-0.618839	1.36411e-07	1.36411e-07	1505	bASV_74	bASV_31	-0.873963	0	0		5347	bASV_141	bASV_128	0.825175	0.000951363	0.000951363	17568	fASV_17	fASV_3	0.937063	6.99316e-06	6.99316e-06		11099	fASV_19	bASV_97	-0.854642	0.000398308	0.000398308		25400	fASV_122	fASV_72	0.873365	0.000206575	0.000206575		23613	fASV_99	fASV_43	0.825175	0.000951363	0.000951363		16455	fASV_30	fASV_11
1390	bASV_71	bASV_21	0.734093	2.49392e-11	2.49392e-11	1506	bASV_74	bASV_32	-0.811925	3.55271e-15	3.55271e-15		5349	bASV_141	bASV_130	0.93007	1.17022e-05	1.17022e-05	17572	fASV_17	fASV_7	0.846154	0.000521134	0.000521134		11113	fASV_19	bASV_116	-0.832168	0.000785442	0.000785442		25403	fASV_122	fASV_76	0.839774	0.000631345	0.000631345		23618	fASV_99	fASV_49	0.848383	0.000486369	0.000486369		16456	fASV_30	fASV_13
1393	bASV_71	bASV_26	0.743151	1.04947e-11	1.04947e-11	1507	bASV_74	bASV_33	-0.633262	5.64261e-08	5.64261e-08		5357	bASV_142	bASV_2	0.825175	0.000951363	0.000951363	17575	fASV_17	fASV_11	0.881119	0.000152674	0.000152674		11161	fASV_19	fASV_2	0.888112	0.000114134	0.000114134		25408	fASV_122	fASV_86	0.899492	6.80903e-05	6.80903e-05		23631	fASV_99	fASV_63	0.825175	0.000951363	0.000951363		16460	fASV_30	fASV_18
1398	bASV_71	bASV_31	0.749597	5.54357e-12	5.54357e-12	1512	bASV_74	bASV_42	-0.715746	1.29891e-10	1.29891e-10		5367	bASV_142	bASV_21	0.839161	0.000642826	0.000642826	17579	fASV_18	bASV_2	-0.951049	2.03842e-06	2.03842e-06		11162	fASV_19	fASV_3	0.86014	0.000331668	0.000331668		25409	fASV_122	fASV_91	0.920883	2.13522e-05	2.13522e-05		23698	fASV_100	bASV_56	0.832168	0.000785442	0.000785442		16464	fASV_30	fASV_22
1399	bASV_71	bASV_32	0.768825	7.32525e-13	7.32525e-13	1513	bASV_74	bASV_43	-0.859898	0	0		5372	bASV_142	bASV_28	0.86014	0.000331668	0.000331668	17604	fASV_18	bASV_40	-0.867133	0.000259812	0.000259812		11163	fASV_19	fASV_4	0.972028	1.28681e-07	1.28681e-07		25416	fASV_122	fASV_100	0.879538	0.000162652	0.000162652		23794	fASV_100	bASV_634	-0.826588	0.000915842	0.000915842		16465	fASV_30	fASV_23
1400	bASV_71	bASV_33	0.781217	1.78746e-13	1.78746e-13	1514	bASV_74	bASV_44	-0.675613	3.1791e-09	3.1791e-09		5373	bASV_142	bASV_30	0.832168	0.000785442	0.000785442	17633	fASV_18	bASV_73	-0.846154	0.000521134	0.000521134		11164	fASV_19	fASV_5	0.853147	0.000418118	0.000418118		25423	fASV_122	fASV_118	0.90731	4.60377e-05	4.60377e-05		23797	fASV_100	fASV_4	0.853147	0.000418118	0.000418118		16466	fASV_30	fASV_24
1401	bASV_71	bASV_34	-0.637177	4.40542e-08	4.40542e-08	1515	bASV_74	bASV_45	-0.724042	6.26024e-11	6.26024e-11		5375	bASV_142	bASV_32	0.867133	0.000259812	0.000259812	17637	fASV_18	bASV_79	-0.867133	0.000259812	0.000259812		11166	fASV_19	fASV_7	0.853147	0.000418118	0.000418118		25575	fASV_127	fASV_11	0.826621	0.000915011	0.000915011		23800	fASV_100	fASV_7	0.853147	0.000418118	0.000418118		16467	fASV_30	fASV_25
1405	bASV_71	bASV_42	0.699361	5.10489e-10	5.10489e-10	1516	bASV_74	bASV_46	-0.719906	9.03739e-11	9.03739e-11		5405	bASV_142	bASV_69	0.825175	0.000951363	0.000951363	17640	fASV_18	bASV_83	-0.895105	8.36659e-05	8.36659e-05		11169	fASV_19	fASV_11	0.965035	3.88099e-07	3.88099e-07		25586	fASV_127	fASV_23	0.840632	0.000615569	0.000615569		23809	fASV_100	fASV_18	0.923077	1.8622e-05	1.8622e-05		16469	fASV_30	fASV_27
1406	bASV_71	bASV_43	0.666907	5.96323e-09	5.96323e-09	1519	bASV_74	bASV_49	-0.623468	1.03256e-07	1.03256e-07		5416	bASV_142	bASV_85	0.923077	1.8622e-05	1.8622e-05	17649	fASV_18	bASV_92	-0.839774	0.000631345	0.000631345		11174	fASV_19	fASV_17	0.909091	4.19104e-05	4.19104e-05		25595	fASV_127	fASV_32	0.85114	0.000445901	0.000445901		23816	fASV_100	fASV_25	0.888112	0.000114134	0.000114134		16470	fASV_30	fASV_28
1408	bASV_71	bASV_45	0.838566	0	0	1520	bASV_74	bASV_50	-0.66269	8.02813e-09	8.02813e-09		5421	bASV_142	bASV_90	0.881119	0.000152674	0.000152674	17654	fASV_18	bASV_97	-0.823964	0.000982639	0.000982639		11175	fASV_19	fASV_18	0.965035	3.88099e-07	3.88099e-07		25599	fASV_127	fASV_39	0.837129	0.000682001	0.000682001		23817	fASV_100	fASV_26	0.832168	0.000785442	0.000785442		16628	fASV_31	fASV_2
1409	bASV_71	bASV_46	0.752598	4.09162e-12	4.09162e-12	1521	bASV_74	bASV_53	-0.741571	1.22369e-11	1.22369e-11		5448	bASV_142	bASV_126	0.825175	0.000951363	0.000951363	17669	fASV_18	bASV_117	-0.909091	4.19104e-05	4.19104e-05		11239	fASV_20	bASV_86	-0.874126	0.000200713	0.000200713		25601	fASV_127	fASV_41	0.930979	1.09779e-05	1.09779e-05		23822	fASV_100	fASV_31	0.895105	8.36659e-05	8.36659e-05		16630	fASV_31	fASV_4
1414	bASV_71	bASV_53	0.750431	5.09726e-12	5.09726e-12	1522	bASV_74	bASV_54	-0.798912	2.02061e-14	2.02061e-14		5481	bASV_143	bASV_34	0.832168	0.000785442	0.000785442	17677	fASV_18	bASV_126	-0.867133	0.000259812	0.000259812		11310	fASV_20	fASV_2	0.902098	5.99786e-05	5.99786e-05		25602	fASV_127	fASV_43	0.837129	0.000682001	0.000682001		23823	fASV_100	fASV_32	0.979021	3.0898e-08	3.0898e-08		16631	fASV_31	fASV_5
1419	bASV_71	bASV_58	-0.683936	1.70758e-09	1.70758e-09	1533	bASV_74	bASV_65	-0.894533	0	0		5585	bASV_144	bASV_33	0.832168	0.000785442	0.000785442	17698	fASV_18	bASV_152	-0.888112	0.000114134	0.000114134		11311	fASV_20	fASV_3	0.909091	4.19104e-05	4.19104e-05		25604	fASV_127	fASV_45	0.833626	0.000753851	0.000753851		23825	fASV_100	fASV_34	0.895105	8.36659e-05	8.36659e-05		16633	fASV_31	fASV_7
1426	bASV_71	bASV_65	0.766808	9.13936e-13	9.13936e-13	1534	bASV_74	bASV_66	0.70127	4.37322e-10	4.37322e-10		5587	bASV_144	bASV_37	0.832168	0.000785442	0.000785442	17713	fASV_18	bASV_174	-0.839161	0.000642826	0.000642826		11312	fASV_20	fASV_4	0.93007	1.17022e-05	1.17022e-05		25617	fASV_127	fASV_62	0.882663	0.000143397	0.000143397		23828	fASV_100	fASV_40	0.86014	0.000331668	0.000331668		16634	fASV_31	fASV_9
1429	bASV_71	bASV_68	0.718132	1.05574e-10	1.05574e-10	1536	bASV_74	bASV_68	-0.728158	4.31566e-11	4.31566e-11		5588	bASV_144	bASV_39	0.874126	0.000200713	0.000200713	17741	fASV_18	bASV_227	-0.825175	0.000951363	0.000951363		11313	fASV_20	fASV_5	0.923077	1.8622e-05	1.8622e-05		25622	fASV_127	fASV_69	0.84987	0.000464199	0.000464199		23830	fASV_100	fASV_43	0.923077	1.8622e-05	1.8622e-05		16636	fASV_31	fASV_11
1431	bASV_71	bASV_70	0.799778	1.82077e-14	1.82077e-14	1537	bASV_74	bASV_69	-0.73703	1.89084e-11	1.89084e-11		5607	bASV_144	bASV_62	0.874126	0.000200713	0.000200713	17744	fASV_18	bASV_241	-0.867133	0.000259812	0.000259812		11315	fASV_20	fASV_7	0.909091	4.19104e-05	4.19104e-05		25628	fASV_127	fASV_76	0.844134	0.000554262	0.000554262		23831	fASV_100	fASV_44	0.944056	3.92726e-06	3.92726e-06		16637	fASV_31	fASV_13
1439	bASV_73	bASV_13	0.608502	2.49978e-07	2.49978e-07	1538	bASV_74	bASV_70	-0.748988	5.89306e-12	5.89306e-12		5655	bASV_144	bASV_124	0.839161	0.000642826	0.000642826	17754	fASV_18	fASV_2	0.958042	9.54358e-07	9.54358e-07		11316	fASV_20	fASV_9	0.874126	0.000200713	0.000200713		25633	fASV_127	fASV_86	0.900177	6.58802e-05	6.58802e-05		23836	fASV_100	fASV_50	0.86014	0.000331668	0.000331668		16640	fASV_31	fASV_17
1445	bASV_73	bASV_24	0.615727	1.64076e-07	1.64076e-07	1539	bASV_74	bASV_71	-0.624688	9.58813e-08	9.58813e-08		5675	bASV_145	bASV_6	0.846154	0.000521134	0.000521134	17755	fASV_18	fASV_3	0.965035	3.88099e-07	3.88099e-07		11318	fASV_20	fASV_11	0.93007	1.17022e-05	1.17022e-05		25639	fASV_127	fASV_98	0.900177	6.58802e-05	6.58802e-05		23837	fASV_100	fASV_51	0.875658	0.000189298	0.000189298		16642	fASV_31	fASV_19
1487	bASV_74	bASV_3	0.749698	5.48761e-12	5.48761e-12	1633	bASV_76	bASV_54	-0.657711	1.13353e-08	1.13353e-08		5696	bASV_145	bASV_42	0.825175	0.000951363	0.000951363	17756	fASV_18	fASV_4	0.839161	0.000642826	0.000642826		11320	fASV_20	fASV_13	0.881119	0.000152674	0.000152674		25651	fASV_127	fASV_122	0.841246	0.000604448	0.000604448		23855	fASV_100	fASV_71	0.916084	2.8428e-05	2.8428e-05		16646	fASV_31	fASV_23
1489	bASV_74	bASV_6	-0.609899	2.30625e-07	2.30625e-07	1657	bASV_77	bASV_6	0.645803	2.52175e-08	2.52175e-08		5746	bASV_145	bASV_102	0.867133	0.000259812	0.000259812	17757	fASV_18	fASV_5	0.944056	3.92726e-06	3.92726e-06		11323	fASV_20	fASV_17	0.965035	3.88099e-07	3.88099e-07		26049	fASV_129	fASV_33	-0.839161	0.000642826	0.000642826		23864	fASV_100	fASV_86	0.832168	0.000785442	0.000785442		16647	fASV_31	fASV_24
1490	bASV_74	bASV_9	-0.648292	2.13985e-08	2.13985e-08	1658	bASV_77	bASV_9	0.721512	7.84253e-11	7.84253e-11		5767	bASV_145	bASV_130	0.853147	0.000418118	0.000418118	17758	fASV_18	fASV_6	0.916084	2.8428e-05	2.8428e-05		11324	fASV_20	fASV_18	0.909091	4.19104e-05	4.19104e-05		26253	fASV_130	fASV_7	0.839161	0.000642826	0.000642826		24215	fASV_102	bASV_306	0.825408	0.000945419	0.000945419		16648	fASV_31	fASV_25
1494	bASV_74	bASV_15	-0.679995	2.29754e-09	2.29754e-09	1659	bASV_77	bASV_11	0.650083	1.89946e-08	1.89946e-08		5811	bASV_146	bASV_50	0.846154	0.000521134	0.000521134	17759	fASV_18	fASV_7	0.937063	6.99316e-06	6.99316e-06		11325	fASV_20	fASV_19	0.881119	0.000152674	0.000152674		26262	fASV_130	fASV_18	0.853147	0.000418118	0.000418118		24662	fASV_111	bASV_375	-0.839812	0.000630647	0.000630647		16649	fASV_31	fASV_26
1495	bASV_74	bASV_17	0.834747	0	0	1662	bASV_77	bASV_15	0.602113	3.59656e-07	3.59656e-07		5967	bASV_147	bASV_109	0.825175	0.000951363	0.000951363	17760	fASV_18	fASV_9	0.86014	0.000331668	0.000331668		11460	fASV_21	fASV_2	0.853147	0.000418118	0.000418118		26271	fASV_130	fASV_27	0.825175	0.000951363	0.000951363		24675	fASV_111	fASV_4	0.906392	4.8286e-05	4.8286e-05		16650	fASV_31	fASV_27
1496	bASV_74	bASV_20	0.834066	0	0	1669	bASV_77	bASV_27	0.622065	1.12406e-07	1.12406e-07		5995	bASV_147	bASV_146	0.86014	0.000331668	0.000331668	17762	fASV_18	fASV_11	0.951049	2.03842e-06	2.03842e-06		11465	fASV_21	fASV_7	0.888112	0.000114134	0.000114134		26289	fASV_130	fASV_50	0.853147	0.000418118	0.000418118		24681	fASV_111	fASV_11	0.870137	0.000232967	0.000232967		16651	fASV_31	fASV_28
1502	bASV_74	bASV_28	0.780221	2.00728e-13	2.00728e-13	1683	bASV_77	bASV_45	0.623909	1.00532e-07	1.00532e-07		6000	bASV_151	bASV_9	0.895105	8.36659e-05	8.36659e-05	17766	fASV_18	fASV_17	0.853147	0.000418118	0.000418118		11467	fASV_21	fASV_10	0.832168	0.000785442	0.000785442		26315	fASV_130	fASV_91	0.908473	4.33075e-05	4.33075e-05		24687	fASV_111	fASV_18	0.833881	0.000748445	0.000748445		16652	fASV_31	fASV_29
1503	bASV_74	bASV_29	0.732251	2.96114e-11	2.96114e-11	1684	bASV_77	bASV_46	0.6408	3.4925e-08	3.4925e-08		6010	bASV_151	bASV_27	0.839161	0.000642826	0.000642826	17797	fASV_19	bASV_46	-0.881119	0.000152674	0.000152674		11470	fASV_21	fASV_13	0.881119	0.000152674	0.000152674		26332	fASV_130	fASV_122	0.854704	0.000397509	0.000397509		24694	fASV_111	fASV_25	0.884639	0.00013218	0.00013218		16653	fASV_31	fASV_30
1504	bASV_74	bASV_30	0.601692	3.68268e-07	3.68268e-07	1707	bASV_77	bASV_71	0.672894	3.8779e-09	3.8779e-09		6026	bASV_151	bASV_48	0.825175	0.000951363	0.000951363	17816	fASV_19	bASV_67	-0.846154	0.000521134	0.000521134		11660	fASV_23	bASV_47	-0.895105	8.36659e-05	8.36659e-05		26392	fASV_131	bASV_70	0.834332	0.00073893	0.00073893		24696	fASV_111	fASV_27	0.862885	0.000301821	0.000301821		16810	fASV_32	fASV_2
1505	bASV_74	bASV_31	-0.781345	1.76081e-13	1.76081e-13	1712	bASV_78	bASV_2	-0.634538	5.20739e-08	5.20739e-08		6028	bASV_151	bASV_50	0.846154	0.000521134	0.000521134	17909	fASV_19	bASV_184	-0.881119	0.000152674	0.000152674		11671	fASV_23	bASV_60	-0.832168	0.000785442	0.000785442		26515	fASV_131	fASV_46	0.830124	0.000831418	0.000831418		24700	fASV_111	fASV_31	0.920895	2.13377e-05	2.13377e-05		16811	fASV_32	fASV_3
1506	bASV_74	bASV_32	-0.615071	1.70546e-07	1.70546e-07	1713	bASV_78	bASV_3	0.779222	2.25597e-13	2.25597e-13		6030	bASV_151	bASV_54	0.825175	0.000951363	0.000951363	17933	fASV_19	bASV_246	-0.846154	0.000521134	0.000521134		11692	fASV_23	bASV_86	-0.916084	2.8428e-05	2.8428e-05		26519	fASV_131	fASV_51	0.868653	0.000245942	0.000245942		24701	fASV_111	fASV_32	0.848383	0.000486369	0.000486369		16812	fASV_32	fASV_4
1508	bASV_74	bASV_34	0.882695	0	0	1715	bASV_78	bASV_6	-0.753975	3.55405e-12	3.55405e-12		6093	bASV_151	bASV_133	0.888112	0.000114134	0.000114134	17942	fASV_19	fASV_2	0.825175	0.000951363	0.000951363		11715	fASV_23	bASV_116	-0.916084	2.8428e-05	2.8428e-05		26550	fASV_131	fASV_99	0.841463	0.000600566	0.000600566		24709	fASV_111	fASV_44	0.82663	0.000914801	0.000914801		16814	fASV_32	fASV_6
1509	bASV_74	bASV_37	-0.629348	7.20195e-08	7.20195e-08	1716	bASV_78	bASV_9	-0.743933	9.72267e-12	9.72267e-12		6104	bASV_151	bASV_146	0.825175	0.000951363	0.000951363	17943	fASV_19	fASV_3	0.825175	0.000951363	0.000951363		11763	fASV_23	fASV_2	0.888112	0.000114134	0.000114134		26596	fASV_132	bASV_43	-0.884562	0.000132601	0.000132601		24710	fASV_111	fASV_45	0.877388	0.000177028	0.000177028		16815	fASV_32	fASV_7
1511	bASV_74	bASV_40	0.760716	1.75993e-12	1.75993e-12	1717	bASV_78	bASV_11	-0.765308	1.07603e-12	1.07603e-12		6109	bASV_152	bASV_6	0.832168	0.000785442	0.000785442	17944	fASV_19	fASV_4	0.825175	0.000951363	0.000951363		11764	fASV_23	fASV_3	0.902098	5.99786e-05	5.99786e-05		26713	fASV_132	fASV_9	0.839774	0.000631345	0.000631345		24711	fASV_111	fASV_46	0.855634	0.000385575	0.000385575		16816	fASV_32	fASV_9
1516	bASV_74	bASV_46	-0.623559	1.02693e-07	1.02693e-07	1718	bASV_78	bASV_12	-0.863293	0	0		6112	bASV_152	bASV_12	0.846154	0.000521134	0.000521134	17945	fASV_19	fASV_5	0.867133	0.000259812	0.000259812		11765	fASV_23	fASV_4	0.881119	0.000152674	0.000152674		26733	fASV_132	fASV_30	0.892846	9.27074e-05	9.27074e-05		24714	fASV_111	fASV_50	0.877388	0.000177028	0.000177028		16818	fASV_32	fASV_11
1521	bASV_74	bASV_53	-0.709563	2.20127e-10	2.20127e-10	1720	bASV_78	bASV_15	-0.813839	2.66454e-15	2.66454e-15		6115	bASV_152	bASV_17	0.839161	0.000642826	0.000642826	17946	fASV_19	fASV_6	0.832168	0.000785442	0.000785442		11768	fASV_23	fASV_7	0.923077	1.8622e-05	1.8622e-05		26762	fASV_132	fASV_69	0.890123	0.000104602	0.000104602		24726	fASV_111	fASV_63	0.877388	0.000177028	0.000177028		16819	fASV_32	fASV_13
1526	bASV_74	bASV_58	0.727809	4.45493e-11	4.45493e-11	1722	bASV_78	bASV_20	0.844785	0	0		6116	bASV_152	bASV_21	0.923077	1.8622e-05	1.8622e-05	17947	fASV_19	fASV_7	0.867133	0.000259812	0.000259812		11769	fASV_23	fASV_9	0.909091	4.19104e-05	4.19104e-05		26778	fASV_132	fASV_97	0.826693	0.00091323	0.00091323		24733	fASV_111	fASV_71	0.848383	0.000486369	0.000486369		16822	fASV_32	fASV_17
1528	bASV_74	bASV_60	0.821333	8.88178e-16	8.88178e-16	1726	bASV_78	bASV_26	-0.699452	5.06729e-10	5.06729e-10		6118	bASV_152	bASV_24	0.874126	0.000200713	0.000200713	17954	fASV_19	fASV_17	0.839161	0.000642826	0.000642826		11771	fASV_23	fASV_11	0.881119	0.000152674	0.000152674		26836	fASV_135	bASV_52	-0.918295	2.49701e-05	2.49701e-05		24750	fASV_111	fASV_100	0.841132	0.000606506	0.000606506		16823	fASV_32	fASV_18
1530	bASV_74	bASV_62	-0.666011	6.35482e-09	6.35482e-09	1727	bASV_78	bASV_27	-0.602901	3.44012e-07	3.44012e-07		6124	bASV_152	bASV_32	0.909091	4.19104e-05	4.19104e-05	18331	fASV_21	fASV_14	0.916084	2.8428e-05	2.8428e-05		11773	fASV_23	fASV_13	0.895105	8.36659e-05	8.36659e-05		26909	fASV_135	bASV_163	-0.839991	0.000627337	0.000627337		25231	fASV_116	bASV_40	0.839161	0.000642826	0.000642826		16824	fASV_32	fASV_19
1533	bASV_74	bASV_65	-0.862035	0	0	1729	bASV_78	bASV_29	0.724082	6.23754e-11	6.23754e-11		6130	bASV_152	bASV_42	0.839161	0.000642826	0.000642826	18337	fASV_22	bASV_2	-0.92935	1.23017e-05	1.23017e-05		11776	fASV_23	fASV_17	0.888112	0.000114134	0.000114134		26940	fASV_135	fASV_4	0.825754	0.000936688	0.000936688		25246	fASV_116	bASV_57	0.86014	0.000331668	0.000331668		16827	fASV_32	fASV_22
1534	bASV_74	bASV_66	0.651608	1.7152e-08	1.7152e-08	1731	bASV_78	bASV_31	-0.849558	0	0		6154	bASV_152	bASV_69	0.937063	6.99316e-06	6.99316e-06	18362	fASV_22	bASV_40	-0.843507	0.000564883	0.000564883		11777	fASV_23	fASV_18	0.825175	0.000951363	0.000951363		26957	fASV_135	fASV_23	0.836431	0.000695873	0.000695873		25349	fASV_116	fASV_10	-0.839161	0.000642826	0.000642826		16828	fASV_32	fASV_23
1536	bASV_74	bASV_68	-0.639862	3.71008e-08	3.71008e-08	1732	bASV_78	bASV_32	-0.772199	5.03153e-13	5.03153e-13		6159	bASV_152	bASV_77	0.86014	0.000331668	0.000331668	18395	fASV_22	bASV_79	-0.914421	3.12689e-05	3.12689e-05		11779	fASV_23	fASV_20	0.853147	0.000418118	0.000418118		26961	fASV_135	fASV_27	0.900498	6.48609e-05	6.48609e-05		25350	fASV_116	fASV_11	0.839161	0.000642826	0.000642826		16829	fASV_32	fASV_24
1537	bASV_74	bASV_69	-0.632159	6.04645e-08	6.04645e-08	1733	bASV_78	bASV_33	-0.670643	4.56434e-09	4.56434e-09		6165	bASV_152	bASV_85	0.916084	2.8428e-05	2.8428e-05	18396	fASV_22	bASV_81	-0.847239	0.000503977	0.000503977		11782	fASV_24	bASV_2	-0.853147	0.000418118	0.000418118		26974	fASV_135	fASV_44	0.839991	0.000627337	0.000627337		25356	fASV_116	fASV_18	0.825175	0.000951363	0.000951363		16830	fASV_32	fASV_25
1538	bASV_74	bASV_70	-0.683834	1.72074e-09	1.72074e-09	1738	bASV_78	bASV_42	-0.644854	2.68372e-08	2.68372e-08		6183	bASV_152	bASV_105	0.839161	0.000642826	0.000642826	18407	fASV_22	bASV_92	-0.860558	0.000326983	0.000326983		11845	fASV_24	bASV_86	-0.839161	0.000642826	0.000642826		27503	fASV_142	bASV_12	0.823964	0.000982639	0.000982639		25365	fASV_116	fASV_27	0.881119	0.000152674	0.000152674		16831	fASV_32	fASV_26
1539	bASV_74	bASV_71	-0.619174	1.33707e-07	1.33707e-07	1739	bASV_78	bASV_43	-0.902921	0	0		6189	bASV_152	bASV_116	0.916084	2.8428e-05	2.8428e-05	18412	fASV_22	bASV_97	-0.920883	2.13522e-05	2.13522e-05		11854	fASV_24	bASV_97	-0.86515	0.000278812	0.000278812		27648	fASV_142	fASV_14	0.838049	0.000664043	0.000664043		25370	fASV_116	fASV_32	0.867133	0.000259812	0.000259812		16832	fASV_32	fASV_27
1606	bASV_76	bASV_17	0.642586	3.11147e-08	3.11147e-08	1740	bASV_78	bASV_44	-0.630218	6.82406e-08	6.82406e-08		6204	bASV_152	bASV_134	0.923077	1.8622e-05	1.8622e-05	18427	fASV_22	bASV_117	-0.839774	0.000631345	0.000631345		11862	fASV_24	bASV_106	0.875583	0.000189842	0.000189842		27736	fASV_143	bASV_9	-0.833881	0.000748445	0.000748445		25372	fASV_116	fASV_34	0.895105	8.36659e-05	8.36659e-05		16833	fASV_32	fASV_28
1607	bASV_76	bASV_20	0.674728	3.39229e-09	3.39229e-09	1741	bASV_78	bASV_45	-0.635998	4.74806e-08	4.74806e-08		6210	bASV_152	bASV_142	0.902098	5.99786e-05	5.99786e-05	18429	fASV_22	bASV_119	-0.860558	0.000326983	0.000326983		11871	fASV_24	bASV_119	-0.847239	0.000503977	0.000503977		27747	fASV_143	bASV_26	-0.833881	0.000748445	0.000748445		25375	fASV_116	fASV_40	0.86014	0.000331668	0.000331668		16835	fASV_32	fASV_30
1613	bASV_76	bASV_28	0.691632	9.43572e-10	9.43572e-10	1742	bASV_78	bASV_46	-0.669007	5.1338e-09	5.1338e-09		6218	bASV_153	bASV_3	0.86014	0.000331668	0.000331668	18435	fASV_22	bASV_126	-0.892027	9.61669e-05	9.61669e-05		11914	fASV_24	bASV_325	-0.847239	0.000503977	0.000503977		27820	fASV_143	bASV_116	-0.82663	0.000914801	0.000914801		25377	fASV_116	fASV_43	0.888112	0.000114134	0.000114134		16836	fASV_32	fASV_31
1614	bASV_76	bASV_29	0.704216	3.4361e-10	3.4361e-10	1747	bASV_78	bASV_53	-0.707585	2.59832e-10	2.59832e-10		6219	bASV_153	bASV_5	0.958042	9.54358e-07	9.54358e-07	18477	fASV_22	bASV_182	-0.843507	0.000564883	0.000564883		11916	fASV_24	fASV_2	0.916084	2.8428e-05	2.8428e-05		27886	fASV_143	fASV_18	0.870137	0.000232967	0.000232967		25378	fASV_116	fASV_44	0.846154	0.000521134	0.000521134		16986	fASV_33	bASV_241
1619	bASV_76	bASV_34	0.66901	5.1324e-09	5.1324e-09	1748	bASV_78	bASV_54	-0.806235	7.54952e-15	7.54952e-15		6222	bASV_153	bASV_11	0.825175	0.000951363	0.000951363	18502	fASV_22	bASV_241	-0.903224	5.67179e-05	5.67179e-05		11917	fASV_24	fASV_3	0.867133	0.000259812	0.000259812		27895	fASV_143	fASV_27	0.848383	0.000486369	0.000486369		25383	fASV_116	fASV_50	0.923077	1.8622e-05	1.8622e-05		16993	fASV_33	fASV_2
1622	bASV_76	bASV_40	0.615182	1.6943e-07	1.6943e-07	1756	bASV_78	bASV_62	-0.620025	1.27072e-07	1.27072e-07		6223	bASV_153	bASV_12	0.825175	0.000951363	0.000951363	18512	fASV_22	fASV_2	0.858436	0.000351313	0.000351313		11918	fASV_24	fASV_4	0.923077	1.8622e-05	1.8622e-05		27900	fASV_143	fASV_32	0.833881	0.000748445	0.000748445		25397	fASV_116	fASV_66	0.839161	0.000642826	0.000642826		16996	fASV_33	fASV_5
1639	bASV_76	bASV_60	0.608311	2.5274e-07	2.5274e-07	1759	bASV_78	bASV_65	-0.857478	0	0		6224	bASV_153	bASV_13	0.846154	0.000521134	0.000521134	18513	fASV_22	fASV_3	0.865901	0.000271496	0.000271496		11921	fASV_24	fASV_7	0.909091	4.19104e-05	4.19104e-05		27902	fASV_143	fASV_34	0.82663	0.000914801	0.000914801		25402	fASV_116	fASV_71	0.86014	0.000331668	0.000331668		16997	fASV_33	fASV_6
1652	bASV_76	bASV_74	0.715986	1.27222e-10	1.27222e-10	1760	bASV_78	bASV_66	0.757215	2.54241e-12	2.54241e-12		6235	bASV_153	bASV_32	0.839161	0.000642826	0.000642826	18515	fASV_22	fASV_5	0.847239	0.000503977	0.000503977		11923	fASV_24	fASV_10	0.902098	5.99786e-05	5.99786e-05		27905	fASV_143	fASV_40	0.862885	0.000301821	0.000301821		25418	fASV_116	fASV_99	0.839161	0.000642826	0.000642826		16998	fASV_33	fASV_7
1657	bASV_77	bASV_6	0.619709	1.29502e-07	1.29502e-07	1762	bASV_78	bASV_68	-0.681837	2.00113e-09	2.00113e-09		6251	bASV_153	bASV_54	0.909091	4.19104e-05	4.19104e-05	18516	fASV_22	fASV_6	0.862168	0.000309405	0.000309405		11924	fASV_24	fASV_11	0.944056	3.92726e-06	3.92726e-06		27907	fASV_143	fASV_43	0.848383	0.000486369	0.000486369		25419	fASV_116	fASV_100	0.867133	0.000259812	0.000259812		17001	fASV_33	fASV_11
1684	bASV_77	bASV_46	0.613512	1.86887e-07	1.86887e-07	1763	bASV_78	bASV_69	-0.649523	1.97179e-08	1.97179e-08		6294	bASV_153	bASV_105	0.825175	0.000951363	0.000951363	18517	fASV_22	fASV_7	0.828577	0.000867564	0.000867564		11927	fASV_24	fASV_14	0.902098	5.99786e-05	5.99786e-05		27922	fASV_143	fASV_62	0.855634	0.000385575	0.000385575		25423	fASV_116	fASV_111	0.855634	0.000385575	0.000385575		17002	fASV_33	fASV_13
1712	bASV_79	bASV_2	0.677504	2.76531e-09	2.76531e-09	1764	bASV_78	bASV_70	-0.644879	2.67932e-08	2.67932e-08		6296	bASV_153	bASV_108	0.846154	0.000521134	0.000521134	18518	fASV_22	fASV_9	0.854704	0.000397509	0.000397509		11929	fASV_24	fASV_17	0.874126	0.000200713	0.000200713		27923	fASV_143	fASV_63	0.848383	0.000486369	0.000486369		25518	fASV_117	bASV_129	0.839161	0.000642826	0.000642826		17005	fASV_33	fASV_17
1718	bASV_79	bASV_12	0.621228	1.18216e-07	1.18216e-07	1765	bASV_78	bASV_71	-0.650617	1.83294e-08	1.83294e-08		6300	bASV_153	bASV_116	0.93007	1.17022e-05	1.17022e-05	18519	fASV_22	fASV_10	0.83231	0.000782324	0.000782324		11930	fASV_24	fASV_18	0.923077	1.8622e-05	1.8622e-05		27925	fASV_143	fASV_66	0.833881	0.000748445	0.000748445		25552	fASV_117	bASV_324	-0.825175	0.000951363	0.000951363		17006	fASV_33	fASV_18
1723	bASV_79	bASV_21	0.713309	1.60167e-10	1.60167e-10	1767	bASV_78	bASV_74	0.894417	0	0		6303	bASV_153	bASV_120	0.944056	3.92726e-06	3.92726e-06	18520	fASV_22	fASV_11	0.936815	7.12897e-06	7.12897e-06		11931	fASV_24	fASV_19	0.944056	3.92726e-06	3.92726e-06		27938	fASV_143	fASV_86	0.862885	0.000301821	0.000301821		25577	fASV_117	fASV_13	0.853147	0.000418118	0.000418118		17007	fASV_33	fASV_19
1725	bASV_79	bASV_24	0.653459	1.5142e-08	1.5142e-08	1893	bASV_82	bASV_3	-0.664535	7.05298e-09	7.05298e-09		6315	bASV_153	bASV_134	0.839161	0.000642826	0.000642826	18525	fASV_22	fASV_18	0.892027	9.61669e-05	9.61669e-05		11932	fASV_24	fASV_20	0.846154	0.000521134	0.000521134		27956	fASV_143	fASV_122	0.909474	4.10624e-05	4.10624e-05		25589	fASV_117	fASV_26	0.888112	0.000114134	0.000114134		17010	fASV_33	fASV_22
1726	bASV_79	bASV_26	0.635788	4.81179e-08	4.81179e-08	1895	bASV_82	bASV_6	0.877705	0	0		6388	bASV_154	bASV_85	0.832168	0.000785442	0.000785442	18536	fASV_23	bASV_13	-0.86014	0.000331668	0.000331668		11936	fASV_25	bASV_2	-0.839161	0.000642826	0.000642826		28113	fASV_144	fASV_7	0.881119	0.000152674	0.000152674		25590	fASV_117	fASV_27	0.832168	0.000785442	0.000785442		17012	fASV_33	fASV_24
1732	bASV_79	bASV_32	0.727258	4.68403e-11	4.68403e-11	1896	bASV_82	bASV_9	0.87003	0	0		6440	bASV_154	bASV_152	0.825175	0.000951363	0.000951363	18545	fASV_23	bASV_28	-0.853147	0.000418118	0.000418118		11967	fASV_25	bASV_47	-0.839161	0.000642826	0.000642826		28122	fASV_144	fASV_18	0.839161	0.000642826	0.000642826		25595	fASV_117	fASV_32	0.832168	0.000785442	0.000785442		17014	fASV_33	fASV_26
1733	bASV_79	bASV_33	0.686635	1.3897e-09	1.3897e-09	1897	bASV_82	bASV_11	0.827763	4.44089e-16	4.44089e-16		6442	bASV_155	bASV_2	0.881119	0.000152674	0.000152674	18549	fASV_23	bASV_32	-0.839161	0.000642826	0.000642826		11978	fASV_25	bASV_60	-0.874126	0.000200713	0.000200713		28135	fASV_144	fASV_31	0.888112	0.000114134	0.000114134		25603	fASV_117	fASV_44	0.825175	0.000951363	0.000951363		17016	fASV_33	fASV_28
1735	bASV_79	bASV_37	0.641456	3.34774e-08	3.34774e-08	1898	bASV_82	bASV_12	0.752739	4.03322e-12	4.03322e-12		6458	bASV_155	bASV_30	0.846154	0.000521134	0.000521134	18592	fASV_23	bASV_85	-0.895105	8.36659e-05	8.36659e-05		11999	fASV_25	bASV_86	-0.979021	3.0898e-08	3.0898e-08		28138	fASV_144	fASV_34	0.86014	0.000331668	0.000331668		25608	fASV_117	fASV_50	0.881119	0.000152674	0.000152674		17018	fASV_33	fASV_30
1756	bASV_79	bASV_62	0.705078	3.20015e-10	3.20015e-10	1899	bASV_82	bASV_13	0.745621	8.23652e-12	8.23652e-12		6496	bASV_155	bASV_79	0.867133	0.000259812	0.000259812	18619	fASV_23	bASV_117	-0.923077	1.8622e-05	1.8622e-05		12003	fASV_25	bASV_92	-0.832168	0.000785442	0.000785442		28143	fASV_144	fASV_43	0.825175	0.000951363	0.000951363		25614	fASV_117	fASV_56	0.829313	0.000850228	0.000850228		17019	fASV_33	fASV_31
1762	bASV_79	bASV_68	0.606408	2.81886e-07	2.81886e-07	1900	bASV_82	bASV_15	0.870095	0	0		6512	bASV_155	bASV_97	0.836042	0.000703706	0.000703706	18629	fASV_23	bASV_128	-0.874126	0.000200713	0.000200713		12022	fASV_25	bASV_116	-0.902098	5.99786e-05	5.99786e-05		28327	fASV_145	bASV_238	0.845091	0.000538366	0.000538366		25617	fASV_117	fASV_60	0.911176	3.74536e-05	3.74536e-05		17020	fASV_33	fASV_32
1763	bASV_79	bASV_69	0.635565	4.88e-08	4.88e-08	1902	bASV_82	bASV_20	-0.68277	1.86511e-09	1.86511e-09		6527	bASV_155	bASV_119	0.850971	0.000448294	0.000448294	18642	fASV_23	bASV_144	-0.839161	0.000642826	0.000642826		12070	fASV_25	fASV_2	0.937063	6.99316e-06	6.99316e-06		28416	fASV_145	fASV_97	0.868262	0.000249456	0.000249456		25620	fASV_117	fASV_63	0.832168	0.000785442	0.000785442		17170	fASV_34	bASV_241
1832	bASV_82	bASV_3	-0.606449	2.81226e-07	2.81226e-07	1907	bASV_82	bASV_27	0.790552	5.81757e-14	5.81757e-14		6559	bASV_156	bASV_6	0.867133	0.000259812	0.000259812	18707	fASV_23	fASV_5	0.825175	0.000951363	0.000951363		12071	fASV_25	fASV_3	0.853147	0.000418118	0.000418118		28427	fASV_145	fASV_119	0.858156	0.000354627	0.000354627		25642	fASV_117	fASV_98	0.853147	0.000418118	0.000418118		17177	fASV_34	fASV_2
1834	bASV_82	bASV_6	0.698797	5.34225e-10	5.34225e-10	1909	bASV_82	bASV_29	-0.61399	1.81726e-07	1.81726e-07		6561	bASV_156	bASV_11	0.86014	0.000331668	0.000331668	18709	fASV_23	fASV_7	0.839161	0.000642826	0.000642826		12072	fASV_25	fASV_4	0.93007	1.17022e-05	1.17022e-05		28618	fASV_146	fASV_43	0.823964	0.000982639	0.000982639		25795	fASV_118	fASV_4	0.854228	0.000403724	0.000403724		17178	fASV_34	fASV_3
1835	bASV_82	bASV_9	0.698324	5.54971e-10	5.54971e-10	1911	bASV_82	bASV_31	0.757016	2.5957e-12	2.5957e-12		6562	bASV_156	bASV_12	0.853147	0.000418118	0.000418118	18710	fASV_23	fASV_9	0.867133	0.000259812	0.000259812		12073	fASV_25	fASV_5	0.825175	0.000951363	0.000951363		28634	fASV_146	fASV_63	0.838049	0.000664043	0.000664043		25803	fASV_118	fASV_13	0.932532	9.82355e-06	9.82355e-06		17179	fASV_34	fASV_4
1836	bASV_82	bASV_11	0.658165	1.09871e-08	1.09871e-08	1912	bASV_82	bASV_32	0.618881	1.36068e-07	1.36068e-07		6565	bASV_156	bASV_17	0.846154	0.000521134	0.000521134	18785	fASV_24	bASV_85	-0.825175	0.000951363	0.000951363		12075	fASV_25	fASV_7	0.902098	5.99786e-05	5.99786e-05		28686	fASV_151	bASV_9	-0.855634	0.000385575	0.000385575		25843	fASV_118	fASV_60	0.889493	0.00010752	0.00010752		17181	fASV_34	fASV_6
1839	bASV_82	bASV_15	0.724669	5.91751e-11	5.91751e-11	1919	bASV_82	bASV_43	0.750045	5.29932e-12	5.29932e-12		6568	bASV_156	bASV_24	0.846154	0.000521134	0.000521134	18812	fASV_24	bASV_117	-0.867133	0.000259812	0.000259812		12076	fASV_25	fASV_9	0.923077	1.8622e-05	1.8622e-05		28694	fASV_151	bASV_21	-0.913643	3.26719e-05	3.26719e-05		25866	fASV_118	fASV_95	0.961006	6.64952e-07	6.64952e-07		17182	fASV_34	fASV_7
1853	bASV_82	bASV_34	-0.615082	1.7043e-07	1.7043e-07	1921	bASV_82	bASV_45	0.812528	3.10862e-15	3.10862e-15		6570	bASV_156	bASV_27	0.832168	0.000785442	0.000785442	18841	fASV_24	bASV_152	-0.839161	0.000642826	0.000642826		12077	fASV_25	fASV_10	0.832168	0.000785442	0.000785442		28696	fASV_151	bASV_24	-0.848383	0.000486369	0.000486369		26151	fASV_121	bASV_56	0.866219	0.000268443	0.000268443		17183	fASV_34	fASV_9
1861	bASV_82	bASV_46	0.766388	9.5679e-13	9.5679e-13	1922	bASV_82	bASV_46	0.813303	2.88658e-15	2.88658e-15		6573	bASV_156	bASV_31	0.832168	0.000785442	0.000785442	18864	fASV_24	bASV_184	-0.832168	0.000785442	0.000785442		12078	fASV_25	fASV_11	0.902098	5.99786e-05	5.99786e-05		28697	fASV_151	bASV_26	-0.877388	0.000177028	0.000177028		26253	fASV_121	fASV_7	0.838049	0.000664043	0.000664043		17184	fASV_34	fASV_10
1871	bASV_82	bASV_58	-0.612969	1.92926e-07	1.92926e-07	1926	bASV_82	bASV_50	0.784437	1.22125e-13	1.22125e-13		6580	bASV_156	bASV_42	0.839161	0.000642826	0.000642826	18889	fASV_24	bASV_247	-0.839161	0.000642826	0.000642826		12080	fASV_25	fASV_13	0.902098	5.99786e-05	5.99786e-05		28762	fASV_151	bASV_101	-0.848383	0.000486369	0.000486369		26256	fASV_121	fASV_11	0.838049	0.000664043	0.000664043		17185	fASV_34	fASV_11
1873	bASV_82	bASV_60	-0.750178	5.22871e-12	5.22871e-12	1927	bASV_82	bASV_53	0.619622	1.30174e-07	1.30174e-07		6586	bASV_156	bASV_48	0.874126	0.000200713	0.000200713	18897	fASV_24	fASV_2	0.902098	5.99786e-05	5.99786e-05		12082	fASV_25	fASV_16	0.853147	0.000418118	0.000418118		28770	fASV_151	bASV_116	-0.906392	4.8286e-05	4.8286e-05		26262	fASV_121	fASV_18	0.943685	4.05651e-06	4.05651e-06		17186	fASV_34	fASV_13
1878	bASV_82	bASV_65	0.634607	5.18477e-08	5.18477e-08	1939	bASV_82	bASV_65	0.790618	5.77316e-14	5.77316e-14		6609	bASV_156	bASV_77	0.923077	1.8622e-05	1.8622e-05	18898	fASV_24	fASV_3	0.888112	0.000114134	0.000114134		12083	fASV_25	fASV_17	0.895105	8.36659e-05	8.36659e-05		28826	fASV_151	fASV_6	-0.841132	0.000606506	0.000606506		26276	fASV_121	fASV_32	0.943685	4.05651e-06	4.05651e-06		17189	fASV_34	fASV_17
1881	bASV_82	bASV_68	0.616078	1.60707e-07	1.60707e-07	1943	bASV_82	bASV_69	0.627893	7.87924e-08	7.87924e-08		6654	bASV_156	bASV_134	0.881119	0.000152674	0.000152674	18900	fASV_24	fASV_5	0.902098	5.99786e-05	5.99786e-05		12084	fASV_25	fASV_18	0.867133	0.000259812	0.000259812		28827	fASV_151	fASV_7	0.906392	4.8286e-05	4.8286e-05		26278	fASV_121	fASV_34	0.950728	2.10503e-06	2.10503e-06		17190	fASV_34	fASV_18
1883	bASV_82	bASV_70	0.774894	3.71259e-13	3.71259e-13	1944	bASV_82	bASV_70	0.772527	4.84945e-13	4.84945e-13		6667	bASV_156	bASV_152	0.881119	0.000152674	0.000152674	18901	fASV_24	fASV_6	0.839161	0.000642826	0.000642826		12085	fASV_25	fASV_19	0.881119	0.000152674	0.000152674		28836	fASV_151	fASV_18	0.964401	4.24108e-07	4.24108e-07		26281	fASV_121	fASV_40	0.936643	7.22445e-06	7.22445e-06		17191	fASV_34	fASV_19
2055	bASV_85	bASV_56	0.747485	6.84697e-12	6.84697e-12	1945	bASV_82	bASV_71	0.740599	1.34417e-11	1.34417e-11		6672	bASV_157	bASV_3	0.832168	0.000785442	0.000785442	18902	fASV_24	fASV_7	0.909091	4.19104e-05	4.19104e-05		12086	fASV_25	fASV_20	0.923077	1.8622e-05	1.8622e-05		28841	fASV_151	fASV_23	0.870137	0.000232967	0.000232967		26283	fASV_121	fASV_43	0.950728	2.10503e-06	2.10503e-06		17194	fASV_34	fASV_22
2056	bASV_85	bASV_57	0.693026	8.45831e-10	8.45831e-10	1946	bASV_82	bASV_73	0.769631	6.70131e-13	6.70131e-13		6673	bASV_157	bASV_5	0.902098	5.99786e-05	5.99786e-05	18909	fASV_24	fASV_17	0.853147	0.000418118	0.000418118		12089	fASV_25	fASV_23	0.902098	5.99786e-05	5.99786e-05		28842	fASV_151	fASV_24	-0.841132	0.000606506	0.000606506		26284	fASV_121	fASV_44	0.922558	1.92413e-05	1.92413e-05		17195	fASV_34	fASV_23
2082	bASV_86	bASV_3	0.787161	8.79297e-14	8.79297e-14	1947	bASV_82	bASV_74	-0.743025	1.06244e-11	1.06244e-11		6674	bASV_157	bASV_6	0.888112	0.000114134	0.000114134	18910	fASV_24	fASV_18	0.888112	0.000114134	0.000114134		12090	fASV_25	fASV_24	0.874126	0.000200713	0.000200713		28849	fASV_151	fASV_31	0.82663	0.000914801	0.000914801		26290	fASV_121	fASV_51	0.860682	0.000325598	0.000325598		17196	fASV_34	fASV_24
2085	bASV_86	bASV_9	-0.600861	3.8585e-07	3.8585e-07	1950	bASV_82	bASV_77	0.638796	3.97267e-08	3.97267e-08		6676	bASV_157	bASV_11	0.867133	0.000259812	0.000259812	18911	fASV_24	fASV_19	0.944056	3.92726e-06	3.92726e-06		12171	fASV_26	bASV_106	0.850668	0.000452626	0.000452626		28850	fASV_151	fASV_32	0.899141	6.92442e-05	6.92442e-05		26302	fASV_121	fASV_64	0.849468	0.000470116	0.000470116		17197	fASV_34	fASV_25
2089	bASV_86	bASV_15	-0.631207	6.41648e-08	6.41648e-08	1951	bASV_82	bASV_78	-0.733844	2.55258e-11	2.55258e-11		6677	bASV_157	bASV_12	0.93007	1.17022e-05	1.17022e-05	18923	fASV_25	bASV_13	-0.893171	9.13597e-05	9.13597e-05		12180	fASV_26	bASV_119	-0.854704	0.000397509	0.000397509		28852	fASV_151	fASV_34	0.942648	4.43634e-06	4.43634e-06		26303	fASV_121	fASV_66	0.859176	0.000342671	0.000342671		17198	fASV_34	fASV_26
2090	bASV_86	bASV_17	0.603279	3.36746e-07	3.36746e-07	2119	bASV_85	bASV_56	0.748062	6.46505e-12	6.46505e-12		6680	bASV_157	bASV_17	0.832168	0.000785442	0.000785442	18932	fASV_25	bASV_28	-0.942208	4.60562e-06	4.60562e-06		12223	fASV_26	bASV_325	-0.854704	0.000397509	0.000397509		28854	fASV_151	fASV_39	0.841132	0.000606506	0.000606506		26308	fASV_121	fASV_71	0.929601	1.20906e-05	1.20906e-05		17199	fASV_34	fASV_27
2091	bASV_86	bASV_20	0.672811	3.90143e-09	3.90143e-09	2135	bASV_85	bASV_73	0.619698	1.2958e-07	1.2958e-07		6683	bASV_157	bASV_24	0.895105	8.36659e-05	8.36659e-05	18936	fASV_25	bASV_32	-0.875658	0.000189298	0.000189298		12226	fASV_26	fASV_3	0.902098	5.99786e-05	5.99786e-05		28855	fASV_151	fASV_40	0.95715	1.05858e-06	1.05858e-06		26317	fASV_121	fASV_86	0.901431	6.19784e-05	6.19784e-05		17200	fASV_34	fASV_28
2099	bASV_86	bASV_30	0.774878	3.71925e-13	3.71925e-13	2164	bASV_86	bASV_30	0.641455	3.348e-08	3.348e-08		6685	bASV_157	bASV_27	0.888112	0.000114134	0.000114134	18941	fASV_25	bASV_40	-0.872155	0.000216175	0.000216175		12228	fASV_26	fASV_5	0.846154	0.000521134	0.000521134		28856	fASV_151	fASV_41	0.839812	0.000630647	0.000630647		26325	fASV_121	fASV_100	0.950728	2.10503e-06	2.10503e-06		17202	fASV_34	fASV_30
2103	bASV_86	bASV_34	0.68862	1.19268e-09	1.19268e-09	2177	bASV_86	bASV_47	0.627355	8.14448e-08	8.14448e-08		6688	bASV_157	bASV_31	0.888112	0.000114134	0.000114134	18958	fASV_25	bASV_60	-0.884249	0.000134335	0.000134335		12230	fASV_26	fASV_7	0.874126	0.000200713	0.000200713		28857	fASV_151	fASV_43	0.949899	2.28489e-06	2.28489e-06		26332	fASV_121	fASV_116	0.894388	8.64551e-05	8.64551e-05		17203	fASV_34	fASV_31
2106	bASV_86	bASV_40	0.710602	2.01648e-10	2.01648e-10	2319	bASV_88	bASV_58	0.751656	4.50306e-12	4.50306e-12		6689	bASV_157	bASV_32	0.86014	0.000331668	0.000331668	18971	fASV_25	bASV_75	-0.866667	0.000264186	0.000264186		12232	fASV_26	fASV_10	0.923077	1.8622e-05	1.8622e-05		28858	fASV_151	fASV_44	0.89189	9.67559e-05	9.67559e-05		26398	fASV_122	bASV_78	-0.849982	0.00046257	0.00046257		17204	fASV_34	fASV_32
2111	bASV_86	bASV_46	-0.682812	1.8592e-09	1.8592e-09	2328	bASV_88	bASV_67	0.760567	1.7879e-12	1.7879e-12		6690	bASV_157	bASV_33	0.867133	0.000259812	0.000259812	18974	fASV_25	bASV_79	-0.85114	0.000445901	0.000445901		12233	fASV_26	fASV_11	0.86014	0.000331668	0.000331668		28872	fASV_151	fASV_62	0.89189	9.67559e-05	9.67559e-05		26479	fASV_122	fASV_4	0.85778	0.000359119	0.000359119		17205	fASV_34	fASV_33
2123	bASV_86	bASV_60	0.761949	1.54365e-12	1.54365e-12	2358	bASV_90	bASV_21	0.627101	8.27263e-08	8.27263e-08		6692	bASV_157	bASV_37	0.909091	4.19104e-05	4.19104e-05	18978	fASV_25	bASV_84	-0.826621	0.000915011	0.000915011		12236	fASV_26	fASV_14	0.965035	3.88099e-07	3.88099e-07		28873	fASV_151	fASV_63	0.899141	6.92442e-05	6.92442e-05		26504	fASV_122	fASV_31	0.865578	0.000274627	0.000274627		17206	fASV_36	bASV_2
2128	bASV_86	bASV_65	-0.676388	3.0027e-09	3.0027e-09	2361	bASV_90	bASV_26	0.652341	1.63283e-08	1.63283e-08		6693	bASV_157	bASV_39	0.839161	0.000642826	0.000642826	18979	fASV_25	bASV_85	-0.935203	8.06383e-06	8.06383e-06		12238	fASV_26	fASV_17	0.825175	0.000951363	0.000951363		28875	fASV_151	fASV_66	0.870137	0.000232967	0.000232967		26513	fASV_122	fASV_44	0.842184	0.00058779	0.00058779		17291	fASV_36	bASV_119
2129	bASV_86	bASV_66	0.710935	1.96037e-10	1.96037e-10	2366	bASV_90	bASV_31	0.603437	3.33758e-07	3.33758e-07		6705	bASV_157	bASV_54	0.825175	0.000951363	0.000951363	19006	fASV_25	bASV_117	-0.935203	8.06383e-06	8.06383e-06		12239	fASV_26	fASV_18	0.867133	0.000259812	0.000259812		28880	fASV_151	fASV_72	0.906392	4.8286e-05	4.8286e-05		26524	fASV_122	fASV_56	0.841429	0.000601177	0.000601177		17355	fASV_36	bASV_241
2133	bASV_86	bASV_70	-0.622687	1.08259e-07	1.08259e-07	2367	bASV_90	bASV_32	0.623379	1.03814e-07	1.03814e-07		6714	bASV_157	bASV_64	0.902098	5.99786e-05	5.99786e-05	19009	fASV_25	bASV_120	-0.854642	0.000398308	0.000398308		12242	fASV_26	fASV_21	0.846154	0.000521134	0.000521134		28888	fASV_151	fASV_86	0.855634	0.000385575	0.000385575		26530	fASV_122	fASV_63	0.85778	0.000359119	0.000359119		17363	fASV_36	fASV_3
2136	bASV_86	bASV_74	0.629717	7.03937e-08	7.03937e-08	2368	bASV_90	bASV_33	0.619207	1.33444e-07	1.33444e-07		6721	bASV_157	bASV_71	0.86014	0.000331668	0.000331668	19016	fASV_25	bASV_128	-0.893171	9.13597e-05	9.13597e-05		12245	fASV_26	fASV_24	0.909091	4.19104e-05	4.19104e-05		28889	fASV_151	fASV_91	0.876286	0.000184769	0.000184769		26532	fASV_122	fASV_66	0.849982	0.00046257	0.00046257		17364	fASV_36	fASV_4
2142	bASV_86	bASV_82	-0.726107	5.19862e-11	5.19862e-11	2370	bASV_90	bASV_37	0.617228	1.50132e-07	1.50132e-07		6745	bASV_157	bASV_102	0.846154	0.000521134	0.000521134	19066	fASV_25	bASV_202	-0.830124	0.000831418	0.000831418		12247	fASV_27	bASV_2	-0.839161	0.000642826	0.000642826		28896	fASV_151	fASV_100	0.890891	0.000101135	0.000101135		26558	fASV_122	fASV_111	0.889443	0.000107755	0.000107755		17365	fASV_36	fASV_5
2235	bASV_88	bASV_37	-0.608558	2.4918e-07	2.4918e-07	2373	bASV_90	bASV_42	0.677256	2.81632e-09	2.81632e-09		6746	bASV_157	bASV_103	0.902098	5.99786e-05	5.99786e-05	19091	fASV_25	fASV_2	0.837129	0.000682001	0.000682001		12265	fASV_27	bASV_30	-0.874126	0.000200713	0.000200713		28903	fASV_151	fASV_118	0.840928	0.000610197	0.000610197		26709	fASV_127	fASV_4	0.831007	0.000811316	0.000811316		17366	fASV_36	fASV_6
2310	bASV_90	bASV_47	0.630286	6.79502e-08	6.79502e-08	2375	bASV_90	bASV_44	0.628474	7.60174e-08	7.60174e-08		6748	bASV_157	bASV_105	0.86014	0.000331668	0.000331668	19094	fASV_25	fASV_5	0.921192	2.09498e-05	2.09498e-05		12267	fASV_27	bASV_32	-0.867133	0.000259812	0.000259812		28906	fASV_151	fASV_122	0.955915	1.21766e-06	1.21766e-06		26712	fASV_127	fASV_7	0.915516	2.9375e-05	2.9375e-05		17367	fASV_36	fASV_7
2417	bASV_92	bASV_3	0.736544	1.97997e-11	1.97997e-11	2383	bASV_90	bASV_54	0.641862	3.26098e-08	3.26098e-08		6750	bASV_157	bASV_108	0.874126	0.000200713	0.000200713	19095	fASV_25	fASV_6	0.921192	2.09498e-05	2.09498e-05		12272	fASV_27	bASV_40	-0.853147	0.000418118	0.000418118		28917	fASV_151	fASV_143	0.857143	0.000366819	0.000366819		26721	fASV_127	fASV_18	0.831007	0.000811316	0.000811316		17368	fASV_36	fASV_9
2419	bASV_92	bASV_6	-0.612692	1.96069e-07	1.96069e-07	2388	bASV_90	bASV_59	0.689108	1.14848e-09	1.14848e-09		6751	bASV_157	bASV_109	0.846154	0.000521134	0.000521134	19096	fASV_25	fASV_7	0.837129	0.000682001	0.000682001		12278	fASV_27	bASV_47	-0.881119	0.000152674	0.000152674		28918	fASV_151	fASV_144	0.833881	0.000748445	0.000748445		26795	fASV_127	fASV_121	0.836879	0.000686941	0.000686941		17370	fASV_36	fASV_11
2420	bASV_92	bASV_9	-0.692069	9.11854e-10	9.11854e-10	2394	bASV_90	bASV_65	0.644293	2.78393e-08	2.78393e-08		6754	bASV_157	bASV_116	0.888112	0.000114134	0.000114134	19097	fASV_25	fASV_9	0.977234	4.63547e-08	4.63547e-08		12310	fASV_27	bASV_86	-0.867133	0.000259812	0.000259812		28963	fASV_153	bASV_55	0.850971	0.000448294	0.000448294		26927	fASV_128	bASV_375	0.835856	0.000707482	0.000707482		17371	fASV_36	fASV_13
2421	bASV_92	bASV_11	-0.626497	8.58486e-08	8.58486e-08	2402	bASV_90	bASV_74	-0.660305	9.47805e-09	9.47805e-09		6757	bASV_157	bASV_120	0.916084	2.8428e-05	2.8428e-05	19104	fASV_25	fASV_18	0.844134	0.000554262	0.000554262		12314	fASV_27	bASV_92	-0.832168	0.000785442	0.000785442		29104	fASV_153	fASV_51	0.892027	9.61669e-05	9.61669e-05		26953	fASV_128	fASV_19	0.839991	0.000627337	0.000627337		17375	fASV_36	fASV_18
2424	bASV_92	bASV_15	-0.753355	3.78719e-12	3.78719e-12	2487	bASV_92	bASV_3	0.610781	2.19141e-07	2.19141e-07		6764	bASV_157	bASV_128	0.909091	4.19104e-05	4.19104e-05	19109	fASV_25	fASV_23	0.86515	0.000278812	0.000278812		12333	fASV_27	bASV_116	-0.944056	3.92726e-06	3.92726e-06		29167	fASV_156	bASV_9	-0.83231	0.000782324	0.000782324		26958	fASV_128	fASV_24	0.932532	9.82355e-06	9.82355e-06		17376	fASV_36	fASV_19
2425	bASV_92	bASV_17	0.645478	2.57614e-08	2.57614e-08	2490	bASV_92	bASV_9	-0.618894	1.3596e-07	1.3596e-07		6766	bASV_157	bASV_130	0.937063	6.99316e-06	6.99316e-06	19154	fASV_26	bASV_61	-0.846154	0.000521134	0.000521134		12334	fASV_27	bASV_117	-0.867133	0.000259812	0.000259812		29171	fASV_156	bASV_14	-0.843507	0.000564883	0.000564883		26961	fASV_128	fASV_27	-0.829313	0.000850228	0.000850228		17379	fASV_36	fASV_22
2426	bASV_92	bASV_20	0.792329	4.66294e-14	4.66294e-14	2491	bASV_92	bASV_11	-0.661739	8.57884e-09	8.57884e-09		6769	bASV_157	bASV_134	0.825175	0.000951363	0.000951363	19307	fASV_27	bASV_2	-0.965035	3.88099e-07	3.88099e-07		12336	fASV_27	bASV_119	-0.854704	0.000397509	0.000397509		29178	fASV_156	bASV_26	-0.899492	6.80903e-05	6.80903e-05		26963	fASV_128	fASV_29	0.889821	0.000105995	0.000105995		17380	fASV_36	fASV_23
2432	bASV_92	bASV_28	0.771613	5.37348e-13	5.37348e-13	2494	bASV_92	bASV_15	-0.722912	6.92491e-11	6.92491e-11		6774	bASV_157	bASV_141	0.93007	1.17022e-05	1.17022e-05	19332	fASV_27	bASV_40	-0.881119	0.000152674	0.000152674		12379	fASV_27	bASV_325	-0.854704	0.000397509	0.000397509		29243	fASV_156	bASV_101	-0.836042	0.000703706	0.000703706		26973	fASV_128	fASV_43	-0.868465	0.000247625	0.000247625		17381	fASV_36	fASV_24
2433	bASV_92	bASV_29	0.687361	1.31428e-09	1.31428e-09	2502	bASV_92	bASV_28	0.614504	1.76324e-07	1.76324e-07		6783	bASV_157	bASV_153	0.832168	0.000785442	0.000785442	19361	fASV_27	bASV_73	-0.832168	0.000785442	0.000785442		12382	fASV_27	fASV_3	0.888112	0.000114134	0.000114134		29251	fASV_156	bASV_116	-0.839774	0.000631345	0.000631345		26992	fASV_128	fASV_64	-0.824458	0.000969796	0.000969796		17382	fASV_36	fASV_25
2434	bASV_92	bASV_30	0.667187	5.84583e-09	5.84583e-09	2505	bASV_92	bASV_31	-0.698871	5.31062e-10	5.31062e-10		7102	bASV_161	bASV_109	0.825175	0.000951363	0.000951363	19365	fASV_27	bASV_79	-0.881119	0.000152674	0.000152674		12383	fASV_27	fASV_4	0.916084	2.8428e-05	2.8428e-05		29307	fASV_156	fASV_6	-0.843507	0.000564883	0.000564883		27014	fASV_128	fASV_99	-0.904058	5.4395e-05	5.4395e-05		17383	fASV_36	fASV_26
2435	bASV_92	bASV_31	-0.642973	3.03405e-08	3.03405e-08	2513	bASV_92	bASV_43	-0.635569	4.87892e-08	4.87892e-08		7104	bASV_161	bASV_114	0.839161	0.000642826	0.000642826	19368	fASV_27	bASV_83	-0.867133	0.000259812	0.000259812		12386	fASV_27	fASV_7	0.874126	0.000200713	0.000200713		29308	fASV_156	fASV_7	0.83231	0.000782324	0.000782324		27019	fASV_128	fASV_111	-0.863616	0.000294247	0.000294247		17384	fASV_36	fASV_27
2438	bASV_92	bASV_34	0.778014	2.5957e-13	2.5957e-13	2528	bASV_92	bASV_60	0.748916	5.9357e-12	5.9357e-12		7131	bASV_161	bASV_147	0.881119	0.000152674	0.000152674	19370	fASV_27	bASV_85	-0.832168	0.000785442	0.000785442		12387	fASV_27	fASV_9	0.832168	0.000785442	0.000785442		29317	fASV_156	fASV_18	0.884562	0.000132601	0.000132601		27022	fASV_128	fASV_116	-0.868465	0.000247625	0.000247625		17387	fASV_36	fASV_30
2441	bASV_92	bASV_40	0.695409	7.00577e-10	7.00577e-10	2545	bASV_92	bASV_78	0.649062	2.03321e-08	2.03321e-08		7161	bASV_162	bASV_34	0.895105	8.36659e-05	8.36659e-05	19377	fASV_27	bASV_92	-0.839774	0.000631345	0.000631345		12388	fASV_27	fASV_10	0.853147	0.000418118	0.000418118		29322	fASV_156	fASV_23	0.877098	0.00017904	0.00017904		27159	fASV_130	bASV_375	-0.87202	0.000217269	0.000217269		17389	fASV_36	fASV_32
2446	bASV_92	bASV_46	-0.648707	2.08174e-08	2.08174e-08	2548	bASV_92	bASV_82	-0.616317	1.58448e-07	1.58448e-07		7170	bASV_162	bASV_47	0.874126	0.000200713	0.000200713	19382	fASV_27	bASV_97	-0.845091	0.000538366	0.000538366		12389	fASV_27	fASV_11	0.902098	5.99786e-05	5.99786e-05		29323	fASV_156	fASV_24	-0.862168	0.000309405	0.000309405		27184	fASV_130	fASV_18	0.852134	0.000431967	0.000431967		17391	fASV_36	fASV_34
2456	bASV_92	bASV_58	0.600724	3.88826e-07	3.88826e-07	2558	bASV_93	bASV_3	-0.674614	3.42054e-09	3.42054e-09		7306	bASV_165	bASV_66	0.944056	3.92726e-06	3.92726e-06	19397	fASV_27	bASV_117	-0.916084	2.8428e-05	2.8428e-05		12394	fASV_27	fASV_17	0.839161	0.000642826	0.000642826		29331	fASV_156	fASV_32	0.899492	6.80903e-05	6.80903e-05		27191	fASV_130	fASV_25	0.845091	0.000538366	0.000538366		17555	fASV_39	fASV_10
2458	bASV_92	bASV_60	0.891999	0	0	2560	bASV_93	bASV_6	0.867945	0	0		7329	bASV_165	bASV_95	0.825175	0.000951363	0.000951363	19405	fASV_27	bASV_126	-0.86014	0.000331668	0.000331668		12395	fASV_27	fASV_18	0.867133	0.000259812	0.000259812		29333	fASV_156	fASV_34	0.865901	0.000271496	0.000271496		27192	fASV_130	fASV_26	0.894388	8.64551e-05	8.64551e-05		17570	fASV_39	fASV_27
2463	bASV_92	bASV_65	-0.703377	3.68143e-10	3.68143e-10	2561	bASV_93	bASV_9	0.848242	0	0		7384	bASV_169	bASV_5	0.902098	5.99786e-05	5.99786e-05	19426	fASV_27	bASV_152	-0.881119	0.000152674	0.000152674		12396	fASV_27	fASV_19	0.86014	0.000331668	0.000331668		29336	fASV_156	fASV_40	0.892027	9.61669e-05	9.61669e-05		27193	fASV_130	fASV_27	0.873261	0.000207389	0.000207389		17736	fASV_40	fASV_3
2468	bASV_92	bASV_70	-0.674435	3.46562e-09	3.46562e-09	2562	bASV_93	bASV_11	0.820286	1.11022e-15	1.11022e-15		7385	bASV_169	bASV_6	0.832168	0.000785442	0.000785442	19472	fASV_27	bASV_241	-0.902098	5.99786e-05	5.99786e-05		12400	fASV_27	fASV_23	0.895105	8.36659e-05	8.36659e-05		29338	fASV_156	fASV_43	0.884562	0.000132601	0.000132601		27197	fASV_130	fASV_31	0.922558	1.92413e-05	1.92413e-05		17737	fASV_40	fASV_4
2471	bASV_92	bASV_74	0.731413	3.20033e-11	3.20033e-11	2563	bASV_93	bASV_12	0.788523	7.4607e-14	7.4607e-14		7387	bASV_169	bASV_11	0.825175	0.000951363	0.000951363	19482	fASV_27	fASV_2	0.972028	1.28681e-07	1.28681e-07		12401	fASV_27	fASV_24	0.839161	0.000642826	0.000642826		29339	fASV_156	fASV_44	0.847239	0.000503977	0.000503977		27198	fASV_130	fASV_32	0.915516	2.9375e-05	2.9375e-05		17740	fASV_40	fASV_7
2477	bASV_92	bASV_82	-0.719437	9.41776e-11	9.41776e-11	2564	bASV_93	bASV_13	0.731416	3.19944e-11	3.19944e-11		7388	bASV_169	bASV_12	0.846154	0.000521134	0.000521134	19483	fASV_27	fASV_3	0.972028	1.28681e-07	1.28681e-07		12402	fASV_27	fASV_25	0.832168	0.000785442	0.000785442		29353	fASV_156	fASV_62	0.83231	0.000782324	0.000782324		27200	fASV_130	fASV_34	0.831007	0.000811316	0.000811316		17741	fASV_40	fASV_9
2481	bASV_92	bASV_86	0.694141	7.74593e-10	7.74593e-10	2565	bASV_93	bASV_15	0.83898	0	0		7392	bASV_169	bASV_21	0.909091	4.19104e-05	4.19104e-05	19484	fASV_27	fASV_4	0.846154	0.000521134	0.000521134		12404	fASV_28	bASV_2	-0.839161	0.000642826	0.000642826		29354	fASV_156	fASV_63	0.839774	0.000631345	0.000631345		27205	fASV_130	fASV_43	0.823964	0.000982639	0.000982639		17743	fASV_40	fASV_11
2487	bASV_93	bASV_3	-0.617505	1.47681e-07	1.47681e-07	2567	bASV_93	bASV_20	-0.721797	7.64679e-11	7.64679e-11		7394	bASV_169	bASV_24	0.874126	0.000200713	0.000200713	19485	fASV_27	fASV_5	0.951049	2.03842e-06	2.03842e-06		12420	fASV_28	bASV_28	-0.832168	0.000785442	0.000785442		29369	fASV_156	fASV_86	0.847239	0.000503977	0.000503977		27206	fASV_130	fASV_44	0.901431	6.19784e-05	6.19784e-05		17744	fASV_40	fASV_13
2489	bASV_93	bASV_6	0.802278	1.28786e-14	1.28786e-14	2572	bASV_93	bASV_27	0.72193	7.55742e-11	7.55742e-11		7400	bASV_169	bASV_32	0.93007	1.17022e-05	1.17022e-05	19486	fASV_27	fASV_6	0.93007	1.17022e-05	1.17022e-05		12422	fASV_28	bASV_30	-0.86014	0.000331668	0.000331668		29370	fASV_156	fASV_91	0.875779	0.000188419	0.000188419		27211	fASV_130	fASV_50	0.971855	1.32669e-07	1.32669e-07		17747	fASV_40	fASV_17
2490	bASV_93	bASV_9	0.854015	0	0	2574	bASV_93	bASV_29	-0.626714	8.47117e-08	8.47117e-08		7401	bASV_169	bASV_33	0.832168	0.000785442	0.000785442	19487	fASV_27	fASV_7	0.951049	2.03842e-06	2.03842e-06		12424	fASV_28	bASV_32	-0.867133	0.000259812	0.000259812		29377	fASV_156	fASV_100	0.849468	0.000470116	0.000470116		27225	fASV_130	fASV_66	0.823964	0.000982639	0.000982639		17748	fASV_40	fASV_18
2491	bASV_93	bASV_11	0.792553	4.52971e-14	4.52971e-14	2576	bASV_93	bASV_31	0.764572	1.16507e-12	1.16507e-12		7403	bASV_169	bASV_37	0.86014	0.000331668	0.000331668	19488	fASV_27	fASV_9	0.874126	0.000200713	0.000200713		12429	fASV_28	bASV_40	-0.846154	0.000521134	0.000521134		29387	fASV_156	fASV_122	0.952191	1.81495e-06	1.81495e-06		27230	fASV_130	fASV_71	0.852134	0.000431967	0.000431967		17749	fASV_40	fASV_19
2492	bASV_93	bASV_12	0.642512	3.1264e-08	3.1264e-08	2577	bASV_93	bASV_32	0.704545	3.34411e-10	3.34411e-10		7416	bASV_169	bASV_54	0.867133	0.000259812	0.000259812	19490	fASV_27	fASV_11	0.972028	1.28681e-07	1.28681e-07		12435	fASV_28	bASV_47	-0.923077	1.8622e-05	1.8622e-05		29398	fASV_156	fASV_143	0.955915	1.21766e-06	1.21766e-06		27247	fASV_130	fASV_100	0.894388	8.64551e-05	8.64551e-05		17752	fASV_40	fASV_22
2493	bASV_93	bASV_13	0.746874	7.27596e-12	7.27596e-12	2584	bASV_93	bASV_43	0.764524	1.17106e-12	1.17106e-12		7426	bASV_169	bASV_65	0.86014	0.000331668	0.000331668	19494	fASV_27	fASV_17	0.881119	0.000152674	0.000152674		12446	fASV_28	bASV_60	-0.853147	0.000418118	0.000418118		29402	fASV_156	fASV_151	0.917214	2.66165e-05	2.66165e-05		27251	fASV_130	fASV_111	0.9201	2.24e-05	2.24e-05		17754	fASV_40	fASV_24
2494	bASV_93	bASV_15	0.840178	0	0	2585	bASV_93	bASV_44	0.60991	2.30472e-07	2.30472e-07		7430	bASV_169	bASV_69	0.86014	0.000331668	0.000331668	19495	fASV_27	fASV_18	0.993007	1.30167e-10	1.30167e-10		12467	fASV_28	bASV_86	-0.958042	9.54358e-07	9.54358e-07		29794	fASV_158	fASV_9	0.854642	0.000398308	0.000398308		27254	fASV_130	fASV_116	0.922558	1.92413e-05	1.92413e-05		17755	fASV_40	fASV_25
2495	bASV_93	bASV_17	-0.629064	7.32995e-08	7.32995e-08	2586	bASV_93	bASV_45	0.815539	2.22045e-15	2.22045e-15		7441	bASV_169	bASV_85	0.846154	0.000521134	0.000521134	19499	fASV_27	fASV_22	0.914421	3.12689e-05	3.12689e-05		12471	fASV_28	bASV_92	-0.86014	0.000331668	0.000331668		29796	fASV_158	fASV_11	0.914187	3.16859e-05	3.16859e-05		27255	fASV_130	fASV_117	0.845091	0.000538366	0.000538366		17757	fASV_40	fASV_27
2496	bASV_93	bASV_20	-0.635248	4.97907e-08	4.97907e-08	2587	bASV_93	bASV_46	0.837349	0	0		7459	bASV_169	bASV_105	0.909091	4.19104e-05	4.19104e-05	19501	fASV_27	fASV_24	0.881119	0.000152674	0.000152674		12490	fASV_28	bASV_116	-0.965035	3.88099e-07	3.88099e-07		29810	fASV_158	fASV_26	0.942208	4.60562e-06	4.60562e-06		27259	fASV_130	fASV_122	0.848136	0.000490138	0.000490138		17758	fASV_40	fASV_28
2497	bASV_93	bASV_21	0.612392	1.9953e-07	1.9953e-07	2590	bASV_93	bASV_49	0.665323	6.67172e-09	6.67172e-09		7465	bASV_169	bASV_116	0.972028	1.28681e-07	1.28681e-07	19502	fASV_27	fASV_25	0.85114	0.000445901	0.000445901		12491	fASV_28	bASV_117	-0.867133	0.000259812	0.000259812		29814	fASV_158	fASV_30	0.841463	0.000600566	0.000600566		27261	fASV_130	fASV_128	-0.82442	0.000970759	0.000970759		17760	fASV_40	fASV_30
2500	bASV_93	bASV_26	0.605891	2.90334e-07	2.90334e-07	2591	bASV_93	bASV_50	0.768858	7.29861e-13	7.29861e-13		7468	bASV_169	bASV_120	0.86014	0.000331668	0.000331668	19550	fASV_28	bASV_64	-0.839161	0.000642826	0.000642826		12512	fASV_28	bASV_143	-0.839161	0.000642826	0.000642826		29878	fASV_158	fASV_132	0.856202	0.000378432	0.000378432		27476	fASV_131	fASV_95	0.844134	0.000554262	0.000554262		17761	fASV_40	fASV_31
2505	bASV_93	bASV_31	0.723701	6.45406e-11	6.45406e-11	2592	bASV_93	bASV_53	0.694474	7.54466e-10	7.54466e-10		7480	bASV_169	bASV_134	0.902098	5.99786e-05	5.99786e-05	19609	fASV_28	bASV_134	-0.881119	0.000152674	0.000152674		12538	fASV_28	fASV_2	0.86014	0.000331668	0.000331668		29885	fASV_158	fASV_145	0.853627	0.00041167	0.00041167		27489	fASV_131	fASV_118	0.880684	0.000155371	0.000155371		17762	fASV_40	fASV_32
2507	bASV_93	bASV_33	0.639844	3.71428e-08	3.71428e-08	2602	bASV_93	bASV_63	0.618514	1.39074e-07	1.39074e-07		7493	bASV_169	bASV_152	0.909091	4.19104e-05	4.19104e-05	19678	fASV_28	bASV_347	-0.825175	0.000951363	0.000951363		12539	fASV_28	fASV_3	0.888112	0.000114134	0.000114134		30337	fASV_161	fASV_74	0.825175	0.000951363	0.000951363		27541	fASV_135	bASV_57	0.831007	0.000811316	0.000811316		17764	fASV_40	fASV_34
2508	bASV_93	bASV_34	-0.631398	6.34086e-08	6.34086e-08	2604	bASV_93	bASV_65	0.829147	4.44089e-16	4.44089e-16		7494	bASV_169	bASV_153	0.895105	8.36659e-05	8.36659e-05	19680	fASV_28	fASV_3	0.832168	0.000785442	0.000785442		12540	fASV_28	fASV_4	0.937063	6.99316e-06	6.99316e-06		30338	fASV_161	fASV_76	0.853147	0.000418118	0.000418118		27608	fASV_135	bASV_217	-0.845091	0.000538366	0.000538366		17765	fASV_40	fASV_36
2512	bASV_93	bASV_42	0.625174	9.3083e-08	9.3083e-08	2607	bASV_93	bASV_68	0.625445	9.1556e-08	9.1556e-08		7506	bASV_173	bASV_5	0.867133	0.000259812	0.000259812	19691	fASV_28	fASV_17	0.846154	0.000521134	0.000521134		12543	fASV_28	fASV_7	0.888112	0.000114134	0.000114134		30523	fASV_162	fASV_2	0.825175	0.000951363	0.000951363		27651	fASV_135	fASV_18	0.873261	0.000207389	0.000207389		17767	fASV_41	bASV_2
2515	bASV_93	bASV_45	0.747708	6.69731e-12	6.69731e-12	2608	bASV_93	bASV_69	0.683975	1.70248e-09	1.70248e-09		7507	bASV_173	bASV_6	0.846154	0.000521134	0.000521134	19693	fASV_28	fASV_19	0.846154	0.000521134	0.000521134		12544	fASV_28	fASV_9	0.874126	0.000200713	0.000200713		30531	fASV_162	fASV_11	0.86014	0.000331668	0.000331668		27659	fASV_135	fASV_26	0.838049	0.000664043	0.000664043		17797	fASV_41	bASV_48
2516	bASV_93	bASV_46	0.811503	3.77476e-15	3.77476e-15	2609	bASV_93	bASV_70	0.707873	2.5365e-10	2.5365e-10		7509	bASV_173	bASV_11	0.853147	0.000418118	0.000418118	19698	fASV_28	fASV_24	0.846154	0.000521134	0.000521134		12545	fASV_28	fASV_10	0.874126	0.000200713	0.000200713		30545	fASV_162	fASV_26	0.825175	0.000951363	0.000951363		27660	fASV_135	fASV_27	0.901431	6.19784e-05	6.19784e-05		17852	fASV_41	bASV_119
2521	bASV_93	bASV_53	0.650125	1.89419e-08	1.89419e-08	2610	bASV_93	bASV_71	0.755247	3.11817e-12	3.11817e-12		7510	bASV_173	bASV_12	0.839161	0.000642826	0.000642826	19804	fASV_29	bASV_130	-0.874126	0.000200713	0.000200713		12546	fASV_28	fASV_11	0.909091	4.19104e-05	4.19104e-05		30557	fASV_162	fASV_41	0.906956	4.68941e-05	4.68941e-05		27665	fASV_135	fASV_32	0.894388	8.64551e-05	8.64551e-05		17858	fASV_41	bASV_126
2526	bASV_93	bASV_58	-0.674708	3.39714e-09	3.39714e-09	2611	bASV_93	bASV_73	0.689122	1.14724e-09	1.14724e-09		7521	bASV_173	bASV_31	0.86014	0.000331668	0.000331668	19810	fASV_29	bASV_138	-0.881119	0.000152674	0.000152674		12548	fASV_28	fASV_13	0.839161	0.000642826	0.000642826		30559	fASV_162	fASV_44	0.825175	0.000951363	0.000951363		27667	fASV_135	fASV_34	0.915516	2.9375e-05	2.9375e-05		17916	fASV_41	bASV_241
2528	bASV_93	bASV_60	-0.687783	1.27234e-09	1.27234e-09	2612	bASV_93	bASV_74	-0.772178	5.04485e-13	5.04485e-13		7523	bASV_173	bASV_33	0.839161	0.000642826	0.000642826	19880	fASV_29	fASV_5	0.867133	0.000259812	0.000259812		12550	fASV_28	fASV_16	0.86014	0.000331668	0.000331668		30560	fASV_162	fASV_45	0.881119	0.000152674	0.000152674		27668	fASV_135	fASV_36	0.831007	0.000811316	0.000811316		17923	fASV_41	fASV_2
2533	bASV_93	bASV_65	0.747265	6.99862e-12	6.99862e-12	2615	bASV_93	bASV_77	0.627519	8.06258e-08	8.06258e-08		7525	bASV_173	bASV_37	0.839161	0.000642826	0.000642826	19882	fASV_29	fASV_7	0.846154	0.000521134	0.000521134		12551	fASV_28	fASV_17	0.86014	0.000331668	0.000331668		30571	fASV_162	fASV_60	0.902098	5.99786e-05	5.99786e-05		27670	fASV_135	fASV_40	0.908473	4.33075e-05	4.33075e-05		17925	fASV_41	fASV_4
2536	bASV_93	bASV_68	0.644798	2.69354e-08	2.69354e-08	2616	bASV_93	bASV_78	-0.737331	1.83764e-11	1.83764e-11		7538	bASV_173	bASV_54	0.895105	8.36659e-05	8.36659e-05	19891	fASV_29	fASV_19	0.944056	3.92726e-06	3.92726e-06		12552	fASV_28	fASV_18	0.874126	0.000200713	0.000200713		30578	fASV_162	fASV_69	0.833881	0.000748445	0.000748445		27672	fASV_135	fASV_43	0.894388	8.64551e-05	8.64551e-05		17926	fASV_41	fASV_5
2538	bASV_93	bASV_70	0.820652	8.88178e-16	8.88178e-16	2619	bASV_93	bASV_82	0.885669	0	0		7540	bASV_173	bASV_56	0.867133	0.000259812	0.000259812	19896	fASV_29	fASV_24	0.951049	2.03842e-06	2.03842e-06		12553	fASV_28	fASV_19	0.867133	0.000259812	0.000259812		30581	fASV_162	fASV_72	0.825175	0.000951363	0.000951363		27673	fASV_135	fASV_44	0.894388	8.64551e-05	8.64551e-05		17928	fASV_41	fASV_7
2539	bASV_93	bASV_71	0.77516	3.60156e-13	3.60156e-13	2713	bASV_95	bASV_21	0.607031	2.72017e-07	2.72017e-07		7548	bASV_173	bASV_65	0.825175	0.000951363	0.000951363	19901	fASV_30	bASV_2	-0.833626	0.000753851	0.000753851		12554	fASV_28	fASV_20	0.846154	0.000521134	0.000521134		30583	fASV_162	fASV_74	0.916084	2.8428e-05	2.8428e-05		27678	fASV_135	fASV_50	0.866219	0.000268443	0.000268443		17931	fASV_41	fASV_11
2541	bASV_93	bASV_74	-0.650653	1.82859e-08	1.82859e-08	2715	bASV_95	bASV_24	0.740041	1.41833e-11	1.41833e-11		7578	bASV_173	bASV_102	0.839161	0.000642826	0.000642826	19908	fASV_30	bASV_13	-0.921192	2.09498e-05	2.09498e-05		12557	fASV_28	fASV_23	0.93007	1.17022e-05	1.17022e-05		30584	fASV_162	fASV_76	0.839161	0.000642826	0.000642826		27687	fASV_135	fASV_60	0.853096	0.000418806	0.000418806		17932	fASV_41	fASV_13
2547	bASV_93	bASV_82	0.74241	1.12803e-11	1.12803e-11	2726	bASV_95	bASV_39	0.653395	1.52074e-08	1.52074e-08		7579	bASV_173	bASV_103	0.825175	0.000951363	0.000951363	19917	fASV_30	bASV_28	-0.879161	0.000165104	0.000165104		12558	fASV_28	fASV_24	0.839161	0.000642826	0.000642826		30595	fASV_162	fASV_98	0.846154	0.000521134	0.000521134		27690	fASV_135	fASV_63	0.852134	0.000431967	0.000431967		17935	fASV_41	fASV_17
2551	bASV_93	bASV_86	-0.637516	4.31139e-08	4.31139e-08	2733	bASV_95	bASV_47	0.64358	2.91663e-08	2.91663e-08		7580	bASV_173	bASV_104	0.839161	0.000642826	0.000642826	19926	fASV_30	bASV_40	-0.872155	0.000216175	0.000216175		12559	fASV_28	fASV_25	0.923077	1.8622e-05	1.8622e-05		30599	fASV_162	fASV_108	0.882702	0.00014317	0.00014317		27691	fASV_135	fASV_64	0.853227	0.000417041	0.000417041		17936	fASV_41	fASV_18
2556	bASV_93	bASV_92	-0.6909	9.99144e-10	9.99144e-10	2788	bASV_96	bASV_22	0.847418	0	0		7587	bASV_173	bASV_116	0.846154	0.000521134	0.000521134	19962	fASV_30	bASV_83	-0.844134	0.000554262	0.000554262		12561	fASV_28	fASV_27	0.965035	3.88099e-07	3.88099e-07		30605	fASV_162	fASV_119	0.859176	0.000342671	0.000342671		27692	fASV_135	fASV_66	0.831007	0.000811316	0.000811316		17937	fASV_41	fASV_19
2611	bASV_94	bASV_73	0.609169	2.40555e-07	2.40555e-07	2796	bASV_96	bASV_32	0.619381	1.3206e-07	1.3206e-07		7607	bASV_173	bASV_141	0.832168	0.000785442	0.000785442	19963	fASV_30	bASV_84	-0.826621	0.000915011	0.000915011		12562	fASV_29	bASV_2	-0.825175	0.000951363	0.000951363		30608	fASV_162	fASV_127	0.872155	0.000216175	0.000216175		27697	fASV_135	fASV_71	0.866219	0.000268443	0.000268443		17940	fASV_41	fASV_22
2640	bASV_95	bASV_21	0.616004	1.61406e-07	1.61406e-07	2804	bASV_96	bASV_44	0.80902	5.32907e-15	5.32907e-15		7620	bASV_173	bASV_157	0.832168	0.000785442	0.000785442	19991	fASV_30	bASV_117	-0.872155	0.000216175	0.000216175		12587	fASV_29	bASV_40	-0.832168	0.000785442	0.000785442		30620	fASV_162	fASV_145	0.823964	0.000982639	0.000982639		27706	fASV_135	fASV_86	0.880304	0.000157757	0.000157757		17941	fASV_41	fASV_23
2642	bASV_95	bASV_24	0.786996	8.9706e-14	8.9706e-14	2809	bASV_96	bASV_49	0.727789	4.46316e-11	4.46316e-11		7761	bASV_176	bASV_21	0.916084	2.8428e-05	2.8428e-05	20020	fASV_30	bASV_152	-0.858145	0.000354759	0.000354759		12604	fASV_29	bASV_60	-0.846154	0.000521134	0.000521134		30907	fASV_166	bASV_43	-0.875658	0.000189298	0.000189298		27713	fASV_135	fASV_99	0.866219	0.000268443	0.000268443		17942	fASV_41	fASV_24
2643	bASV_95	bASV_26	0.62773	7.95867e-08	7.95867e-08	2811	bASV_96	bASV_53	0.774861	3.72591e-13	3.72591e-13		7764	bASV_176	bASV_26	0.825175	0.000951363	0.000951363	20076	fASV_30	fASV_2	0.893171	9.13597e-05	9.13597e-05		12625	fASV_29	bASV_86	-0.951049	2.03842e-06	2.03842e-06		31630	fASV_171	bASV_6	-0.866219	0.000268443	0.000268443		27714	fASV_135	fASV_100	0.859176	0.000342671	0.000342671		17943	fASV_41	fASV_25
2650	bASV_95	bASV_33	0.62673	8.46319e-08	8.46319e-08	2813	bASV_96	bASV_55	0.722614	7.11133e-11	7.11133e-11		7775	bASV_176	bASV_42	0.825175	0.000951363	0.000951363	20078	fASV_30	fASV_4	0.868653	0.000245942	0.000245942		12648	fASV_29	bASV_116	-0.874126	0.000200713	0.000200713		31634	fASV_171	bASV_12	-0.908473	4.33075e-05	4.33075e-05		27721	fASV_135	fASV_116	0.880304	0.000157757	0.000157757		17944	fASV_41	fASV_26
2673	bASV_95	bASV_62	0.612925	1.93421e-07	1.93421e-07	2819	bASV_96	bASV_61	0.750487	5.06839e-12	5.06839e-12		7810	bASV_176	bASV_85	0.853147	0.000418118	0.000418118	20079	fASV_30	fASV_5	0.886166	0.000123989	0.000123989		12696	fASV_29	fASV_2	0.923077	1.8622e-05	1.8622e-05		31851	fASV_171	fASV_121	0.852134	0.000431967	0.000431967		27722	fASV_135	fASV_117	0.943685	4.05651e-06	4.05651e-06		17946	fASV_41	fASV_28
2683	bASV_95	bASV_73	0.605001	3.05416e-07	3.05416e-07	2821	bASV_96	bASV_63	0.713515	1.57369e-10	1.57369e-10		7826	bASV_176	bASV_103	0.825175	0.000951363	0.000951363	20080	fASV_30	fASV_6	0.914187	3.16859e-05	3.16859e-05		12697	fASV_29	fASV_3	0.867133	0.000259812	0.000259812		31862	fASV_171	fASV_142	-0.914894	3.04398e-05	3.04398e-05		27725	fASV_135	fASV_121	0.886525	0.000122123	0.000122123		17948	fASV_41	fASV_30
2714	bASV_96	bASV_22	0.867524	0	0	2823	bASV_96	bASV_65	0.699777	4.93598e-10	4.93598e-10		7849	bASV_176	bASV_134	0.839161	0.000642826	0.000642826	20081	fASV_30	fASV_7	0.900177	6.58802e-05	6.58802e-05		12698	fASV_29	fASV_4	0.944056	3.92726e-06	3.92726e-06		31918	fASV_175	bASV_52	-0.836431	0.000695873	0.000695873		27729	fASV_135	fASV_130	0.865248	0.000277848	0.000277848		17949	fASV_41	fASV_31
2730	bASV_96	bASV_44	0.719967	8.98899e-11	8.98899e-11	2831	bASV_96	bASV_74	-0.609418	2.37129e-07	2.37129e-07		7862	bASV_176	bASV_152	0.853147	0.000418118	0.000418118	20082	fASV_30	fASV_9	0.928198	1.33123e-05	1.33123e-05		12699	fASV_29	fASV_5	0.867133	0.000259812	0.000259812		32101	fASV_175	fASV_118	0.833491	0.000756747	0.000756747		28097	fASV_140	bASV_375	0.854704	0.000397509	0.000397509		17950	fASV_41	fASV_32
2735	bASV_96	bASV_49	0.686552	1.39856e-09	1.39856e-09	2835	bASV_96	bASV_78	-0.624891	9.47033e-08	9.47033e-08		7873	bASV_176	bASV_169	0.853147	0.000418118	0.000418118	20084	fASV_30	fASV_11	0.837129	0.000682001	0.000682001		12701	fASV_29	fASV_7	0.874126	0.000200713	0.000200713		32273	fASV_176	fASV_2	0.839161	0.000642826	0.000642826		28146	fASV_140	fASV_46	-0.86014	0.000331668	0.000331668		17951	fASV_41	fASV_33
2739	bASV_96	bASV_55	0.717103	1.15472e-10	1.15472e-10	2852	bASV_99	bASV_3	-0.698111	5.6453e-10	5.6453e-10		7943	bASV_177	bASV_94	0.93007	1.17022e-05	1.17022e-05	20089	fASV_30	fASV_18	0.830124	0.000831418	0.000831418		12702	fASV_29	fASV_9	0.909091	4.19104e-05	4.19104e-05		32329	fASV_176	fASV_70	0.839161	0.000642826	0.000642826		28350	fASV_143	fASV_7	0.886166	0.000123989	0.000123989		17952	fASV_41	fASV_34
2745	bASV_96	bASV_61	0.617083	1.51429e-07	1.51429e-07	2854	bASV_99	bASV_6	0.843257	0	0		7991	bASV_177	bASV_156	0.874126	0.000200713	0.000200713	20096	fASV_30	fASV_25	0.894737	8.50896e-05	8.50896e-05		12704	fASV_29	fASV_11	0.944056	3.92726e-06	3.92726e-06		32333	fASV_176	fASV_74	0.839161	0.000642826	0.000642826		28359	fASV_143	fASV_18	0.942208	4.60562e-06	4.60562e-06		17955	fASV_41	fASV_40
2779	bASV_99	bASV_6	0.760762	1.75149e-12	1.75149e-12	2855	bASV_99	bASV_9	0.878463	0	0		8139	bASV_180	bASV_21	0.93007	1.17022e-05	1.17022e-05	20098	fASV_30	fASV_27	0.85114	0.000445901	0.000445901		12706	fASV_29	fASV_13	0.86014	0.000331668	0.000331668		32423	fASV_177	bASV_50	-0.86014	0.000331668	0.000331668		28373	fASV_143	fASV_32	0.938705	6.14423e-06	6.14423e-06		17956	fASV_43	bASV_2
2780	bASV_99	bASV_9	0.804742	9.32587e-15	9.32587e-15	2856	bASV_99	bASV_11	0.800157	1.73195e-14	1.73195e-14		8145	bASV_180	bASV_30	0.853147	0.000418118	0.000418118	20223	fASV_31	bASV_155	-0.867133	0.000259812	0.000259812		12708	fASV_29	fASV_16	0.839161	0.000642826	0.000642826		32425	fASV_177	bASV_52	-0.909091	4.19104e-05	4.19104e-05		28375	fASV_143	fASV_34	0.858145	0.000354759	0.000354759		18090	fASV_43	bASV_192
2781	bASV_99	bASV_11	0.742367	1.13269e-11	1.13269e-11	2857	bASV_99	bASV_12	0.690245	1.05149e-09	1.05149e-09		8147	bASV_180	bASV_32	0.916084	2.8428e-05	2.8428e-05	20288	fASV_31	fASV_17	0.825175	0.000951363	0.000951363		12709	fASV_29	fASV_17	0.937063	6.99316e-06	6.99316e-06		32498	fASV_177	bASV_163	-0.853147	0.000418118	0.000418118		28378	fASV_143	fASV_40	0.914187	3.16859e-05	3.16859e-05		18105	fASV_43	bASV_241
2783	bASV_99	bASV_13	0.603124	3.39705e-07	3.39705e-07	2858	bASV_99	bASV_13	0.640003	3.67663e-08	3.67663e-08		8149	bASV_180	bASV_34	0.874126	0.000200713	0.000200713	20357	fASV_32	bASV_75	-0.833626	0.000753851	0.000753851		12710	fASV_29	fASV_18	0.923077	1.8622e-05	1.8622e-05		32563	fASV_177	fASV_44	0.825175	0.000951363	0.000951363		28381	fASV_143	fASV_44	0.900177	6.58802e-05	6.58802e-05		18113	fASV_43	fASV_3
2784	bASV_99	bASV_15	0.828878	4.44089e-16	4.44089e-16	2859	bASV_99	bASV_15	0.827611	4.44089e-16	4.44089e-16		8158	bASV_180	bASV_47	0.86014	0.000331668	0.000331668	20444	fASV_32	bASV_184	-0.867133	0.000259812	0.000259812		12711	fASV_29	fASV_19	0.909091	4.19104e-05	4.19104e-05		32622	fASV_177	fASV_143	0.841132	0.000606506	0.000606506		28387	fASV_143	fASV_51	0.864912	0.000281162	0.000281162		18114	fASV_43	fASV_4
2795	bASV_99	bASV_31	0.711988	1.79281e-10	1.79281e-10	2861	bASV_99	bASV_20	-0.672061	4.11979e-09	4.11979e-09		8177	bASV_180	bASV_69	0.853147	0.000418118	0.000418118	20480	fASV_32	fASV_5	0.839161	0.000642826	0.000642826		12712	fASV_29	fASV_20	0.951049	2.03842e-06	2.03842e-06		32628	fASV_177	fASV_156	0.847239	0.000503977	0.000503977		28405	fASV_143	fASV_71	0.85114	0.000445901	0.000445901		18115	fASV_43	fASV_5
2798	bASV_99	bASV_34	-0.629546	7.11437e-08	7.11437e-08	2866	bASV_99	bASV_27	0.780284	1.99396e-13	1.99396e-13		8183	bASV_180	bASV_79	0.916084	2.8428e-05	2.8428e-05	20491	fASV_32	fASV_19	0.902098	5.99786e-05	5.99786e-05		12715	fASV_29	fASV_23	0.888112	0.000114134	0.000114134		32639	fASV_177	fASV_175	0.918295	2.49701e-05	2.49701e-05		28414	fASV_143	fASV_86	0.914187	3.16859e-05	3.16859e-05		18117	fASV_43	fASV_7
2805	bASV_99	bASV_45	0.613102	1.91428e-07	1.91428e-07	2870	bASV_99	bASV_31	0.74853	6.16973e-12	6.16973e-12		8186	bASV_180	bASV_83	0.881119	0.000152674	0.000152674	20496	fASV_32	fASV_24	0.902098	5.99786e-05	5.99786e-05		12716	fASV_29	fASV_24	0.888112	0.000114134	0.000114134		32654	fASV_178	bASV_21	-0.907182	4.63469e-05	4.63469e-05		28422	fASV_143	fASV_100	0.886166	0.000123989	0.000123989		18118	fASV_43	fASV_9
2806	bASV_99	bASV_46	0.800171	1.73195e-14	1.73195e-14	2878	bASV_99	bASV_43	0.705261	3.15199e-10	3.15199e-10		8188	bASV_180	bASV_85	0.944056	3.92726e-06	3.92726e-06	20501	fASV_32	fASV_29	0.951049	2.03842e-06	2.03842e-06		12717	fASV_29	fASV_25	0.972028	1.28681e-07	1.28681e-07		32676	fASV_178	bASV_48	-0.833626	0.000753851	0.000753851		28430	fASV_143	fASV_117	0.86515	0.000278812	0.000278812		18120	fASV_43	fASV_11
2816	bASV_99	bASV_58	-0.649961	1.91507e-08	1.91507e-08	2880	bASV_99	bASV_45	0.762067	1.52456e-12	1.52456e-12		8202	bASV_180	bASV_101	0.839161	0.000642826	0.000642826	20504	fASV_33	bASV_2	-0.832168	0.000785442	0.000785442		12720	fASV_29	fASV_28	0.895105	8.36659e-05	8.36659e-05		32687	fASV_178	bASV_59	-0.844134	0.000554262	0.000554262		28433	fASV_143	fASV_121	0.91712	2.67629e-05	2.67629e-05		18121	fASV_43	fASV_13
2818	bASV_99	bASV_60	-0.721944	7.54792e-11	7.54792e-11	2881	bASV_99	bASV_46	0.855839	0	0		8206	bASV_180	bASV_105	0.832168	0.000785442	0.000785442	20594	fASV_33	bASV_117	-0.839161	0.000642826	0.000642826		12721	fASV_30	bASV_2	-0.899141	6.92442e-05	6.92442e-05		32813	fASV_178	fASV_36	0.886166	0.000123989	0.000123989		28435	fASV_143	fASV_127	0.860682	0.000325598	0.000325598		18125	fASV_43	fASV_18
2823	bASV_99	bASV_65	0.734056	2.50249e-11	2.50249e-11	2885	bASV_99	bASV_50	0.706272	2.89875e-10	2.89875e-10		8212	bASV_180	bASV_116	0.839161	0.000642826	0.000642826	20609	fASV_33	bASV_134	-0.881119	0.000152674	0.000152674		12737	fASV_30	bASV_28	-0.82663	0.000914801	0.000914801		32817	fASV_178	fASV_43	0.826621	0.000915011	0.000915011		28439	fASV_143	fASV_135	0.888901	0.000110315	0.000110315		18126	fASV_43	fASV_19
2826	bASV_99	bASV_68	0.677507	2.76469e-09	2.76469e-09	2890	bASV_99	bASV_57	0.636209	4.68499e-08	4.68499e-08		8218	bASV_180	bASV_124	0.839161	0.000642826	0.000642826	20687	fASV_33	fASV_11	0.839161	0.000642826	0.000642826		12739	fASV_30	bASV_30	-0.906392	4.8286e-05	4.8286e-05		32820	fASV_178	fASV_46	0.886166	0.000123989	0.000123989		28932	fASV_146	bASV_17	0.825175	0.000951363	0.000951363		18129	fASV_43	fASV_22
2828	bASV_99	bASV_70	0.817477	1.55431e-15	1.55431e-15	2898	bASV_99	bASV_65	0.669239	5.04907e-09	5.04907e-09		8233	bASV_180	bASV_142	0.895105	8.36659e-05	8.36659e-05	20697	fASV_33	fASV_23	0.895105	8.36659e-05	8.36659e-05		12741	fASV_30	bASV_32	-0.877388	0.000177028	0.000177028		32840	fASV_178	fASV_72	0.942208	4.60562e-06	4.60562e-06		29087	fASV_146	fASV_29	-0.832168	0.000785442	0.000785442		18130	fASV_43	fASV_23
2829	bASV_99	bASV_71	0.7257	5.3932e-11	5.3932e-11	2902	bASV_99	bASV_69	0.602287	3.56146e-07	3.56146e-07		8240	bASV_180	bASV_152	0.895105	8.36659e-05	8.36659e-05	20702	fASV_33	fASV_28	0.825175	0.000951363	0.000951363		12746	fASV_30	bASV_40	-0.913643	3.26719e-05	3.26719e-05		32856	fASV_178	fASV_100	0.846573	0.000514459	0.000514459		29089	fASV_146	fASV_31	0.867133	0.000259812	0.000259812		18131	fASV_43	fASV_24
2831	bASV_99	bASV_74	-0.623612	1.02357e-07	1.02357e-07	2903	bASV_99	bASV_70	0.682407	1.91701e-09	1.91701e-09		8251	bASV_180	bASV_169	0.86014	0.000331668	0.000331668	20705	fASV_33	fASV_31	0.86014	0.000331668	0.000331668		12763	fASV_30	bASV_60	-0.833881	0.000748445	0.000748445		32861	fASV_178	fASV_116	0.829825	0.000838322	0.000838322		29261	fASV_147	bASV_158	0.898986	6.97592e-05	6.97592e-05		18132	fASV_43	fASV_25
2837	bASV_99	bASV_82	0.76902	7.1676e-13	7.1676e-13	2904	bASV_99	bASV_71	0.778363	2.49356e-13	2.49356e-13		8254	bASV_180	bASV_176	0.846154	0.000521134	0.000521134	20707	fASV_34	bASV_2	-0.853147	0.000418118	0.000418118		12784	fASV_30	bASV_86	-0.920895	2.13377e-05	2.13377e-05		32881	fASV_178	fASV_151	0.864398	0.000286297	0.000286297		29983	fASV_151	bASV_129	0.889669	0.0001067	0.0001067		18133	fASV_43	fASV_26
2841	bASV_99	bASV_86	-0.628936	7.3878e-08	7.3878e-08	2905	bASV_99	bASV_73	0.724352	6.08869e-11	6.08869e-11		8259	bASV_181	bASV_5	0.888112	0.000114134	0.000114134	20714	fASV_34	bASV_13	-0.902098	5.99786e-05	5.99786e-05		12788	fASV_30	bASV_92	-0.862885	0.000301821	0.000301821		32976	fASV_179	bASV_96	0.868262	0.000249456	0.000249456		30034	fASV_151	fASV_4	0.872155	0.000216175	0.000216175		18134	fASV_43	fASV_27
2846	bASV_99	bASV_92	-0.739476	1.49742e-11	1.49742e-11	2906	bASV_99	bASV_74	-0.653225	1.53833e-08	1.53833e-08		8260	bASV_181	bASV_6	0.895105	8.36659e-05	8.36659e-05	20723	fASV_34	bASV_28	-0.902098	5.99786e-05	5.99786e-05		12793	fASV_30	bASV_97	-0.857134	0.000366927	0.000366927		33184	fASV_180	bASV_43	-0.899141	6.92442e-05	6.92442e-05		30037	fASV_151	fASV_7	0.861648	0.000315007	0.000315007		18135	fASV_43	fASV_28
2847	bASV_99	bASV_93	0.747161	7.07168e-12	7.07168e-12	2909	bASV_99	bASV_77	0.642274	3.1751e-08	3.1751e-08		8262	bASV_181	bASV_11	0.825175	0.000951363	0.000951363	20727	fASV_34	bASV_32	-0.839161	0.000642826	0.000642826		12806	fASV_30	bASV_115	-0.841132	0.000606506	0.000606506		33301	fASV_180	fASV_9	0.95715	1.05858e-06	1.05858e-06		30046	fASV_151	fASV_18	0.830124	0.000831418	0.000831418		18137	fASV_43	fASV_30
2917	bASV_100	bASV_87	0.702695	3.89293e-10	3.89293e-10	2910	bASV_99	bASV_78	-0.634842	5.10826e-08	5.10826e-08		8263	bASV_181	bASV_12	0.923077	1.8622e-05	1.8622e-05	20732	fASV_34	bASV_40	-0.895105	8.36659e-05	8.36659e-05		12807	fASV_30	bASV_116	-0.95715	1.05858e-06	1.05858e-06		33303	fASV_180	fASV_11	0.95715	1.05858e-06	1.05858e-06		30053	fASV_151	fASV_25	0.942208	4.60562e-06	4.60562e-06		18138	fASV_43	fASV_31
3005	bASV_102	bASV_3	-0.647346	2.27798e-08	2.27798e-08	2913	bASV_99	bASV_82	0.848297	0	0		8266	bASV_181	bASV_17	0.846154	0.000521134	0.000521134	20749	fASV_34	bASV_60	-0.836431	0.000695873	0.000695873		12808	fASV_30	bASV_117	-0.870137	0.000232967	0.000232967		33316	fASV_180	fASV_25	0.89189	9.67559e-05	9.67559e-05		30054	fASV_151	fASV_26	0.942208	4.60562e-06	4.60562e-06		18139	fASV_43	fASV_32
3007	bASV_102	bASV_6	0.68658	1.39564e-09	1.39564e-09	2917	bASV_99	bASV_86	-0.63578	4.81425e-08	4.81425e-08		8271	bASV_181	bASV_27	0.825175	0.000951363	0.000951363	20753	fASV_34	bASV_64	-0.825175	0.000951363	0.000951363		12810	fASV_30	bASV_119	-0.893993	8.80236e-05	8.80236e-05		33317	fASV_180	fASV_26	0.942648	4.43634e-06	4.43634e-06		30055	fASV_151	fASV_27	0.837129	0.000682001	0.000682001		18141	fASV_43	fASV_34
3008	bASV_102	bASV_9	0.757822	2.38654e-12	2.38654e-12	2922	bASV_99	bASV_92	-0.640979	3.45245e-08	3.45245e-08		8274	bASV_181	bASV_31	0.895105	8.36659e-05	8.36659e-05	20761	fASV_34	bASV_73	-0.846154	0.000521134	0.000521134		12835	fASV_30	bASV_152	-0.841132	0.000606506	0.000606506		33324	fASV_180	fASV_33	0.848383	0.000486369	0.000486369		30056	fASV_151	fASV_28	0.826621	0.000915011	0.000915011		18142	fASV_43	fASV_36
3009	bASV_102	bASV_11	0.724201	6.17142e-11	6.17142e-11	2923	bASV_99	bASV_93	0.80755	6.43929e-15	6.43929e-15		8276	bASV_181	bASV_33	0.895105	8.36659e-05	8.36659e-05	20765	fASV_34	bASV_79	-0.923077	1.8622e-05	1.8622e-05		12853	fASV_30	bASV_325	-0.893993	8.80236e-05	8.80236e-05		33327	fASV_180	fASV_39	0.833881	0.000748445	0.000748445		30059	fASV_151	fASV_31	0.875658	0.000189298	0.000189298		18144	fASV_43	fASV_40
3010	bASV_102	bASV_12	0.65157	1.71962e-08	1.71962e-08	2994	bASV_100	bASV_87	0.643715	2.89111e-08	2.89111e-08		8278	bASV_181	bASV_37	0.853147	0.000418118	0.000418118	20769	fASV_34	bASV_84	-0.874126	0.000200713	0.000200713		12855	fASV_30	fASV_2	0.855634	0.000385575	0.000385575		33329	fASV_180	fASV_41	0.851422	0.000441905	0.000441905		30060	fASV_151	fASV_32	0.907182	4.63469e-05	4.63469e-05		18145	fASV_43	fASV_41
3012	bASV_102	bASV_15	0.76688	9.0683e-13	9.0683e-13	3006	bASV_101	bASV_5	0.648217	2.15041e-08	2.15041e-08		8291	bASV_181	bASV_54	0.867133	0.000259812	0.000259812	20770	fASV_34	bASV_85	-0.881119	0.000152674	0.000152674		12856	fASV_30	fASV_3	0.855634	0.000385575	0.000385575		33350	fASV_180	fASV_69	0.924812	1.66639e-05	1.66639e-05		30068	fASV_151	fASV_44	0.882663	0.000143397	0.000143397		18295	fASV_44	bASV_241
3013	bASV_102	bASV_17	-0.643846	2.86653e-08	2.86653e-08	3017	bASV_101	bASV_24	0.752891	3.97105e-12	3.97105e-12		8293	bASV_181	bASV_56	0.839161	0.000642826	0.000642826	20797	fASV_34	bASV_117	-0.937063	6.99316e-06	6.99316e-06		12857	fASV_30	fASV_4	0.935397	7.94651e-06	7.94651e-06		33371	fASV_180	fASV_108	0.83409	0.000744015	0.000744015		30069	fASV_151	fASV_45	0.858145	0.000354759	0.000354759		18302	fASV_44	fASV_2
3014	bASV_102	bASV_20	-0.64701	2.32923e-08	2.32923e-08	3029	bASV_101	bASV_40	0.644458	2.75409e-08	2.75409e-08		8300	bASV_181	bASV_64	0.86014	0.000331668	0.000331668	20807	fASV_34	bASV_128	-0.902098	5.99786e-05	5.99786e-05		12860	fASV_30	fASV_7	0.884639	0.00013218	0.00013218		33385	fASV_180	fASV_132	0.847552	0.00049911	0.00049911		30073	fASV_151	fASV_50	0.900177	6.58802e-05	6.58802e-05		18303	fASV_44	fASV_3
3015	bASV_102	bASV_21	0.679467	2.39005e-09	2.39005e-09	3035	bASV_101	bASV_47	0.759867	1.92535e-12	1.92535e-12		8331	bASV_181	bASV_102	0.839161	0.000642826	0.000642826	20826	fASV_34	bASV_152	-0.832168	0.000785442	0.000785442		12861	fASV_30	fASV_9	0.913643	3.26719e-05	3.26719e-05		33398	fASV_180	fASV_158	0.893453	9.02042e-05	9.02042e-05		30074	fASV_151	fASV_51	0.857895	0.000357741	0.000357741		18304	fASV_44	fASV_4
3018	bASV_102	bASV_26	0.713087	1.63241e-10	1.63241e-10	3082	bASV_102	bASV_2	0.6407	3.5153e-08	3.5153e-08		8332	bASV_181	bASV_103	0.825175	0.000951363	0.000951363	20857	fASV_34	bASV_202	-0.832168	0.000785442	0.000785442		12862	fASV_30	fASV_10	0.833881	0.000748445	0.000748445		33403	fASV_180	fASV_166	0.835343	0.000717955	0.000717955		30082	fASV_151	fASV_60	0.832549	0.000777085	0.000777085		18305	fASV_44	fASV_5
3021	bASV_102	bASV_29	-0.616287	1.58734e-07	1.58734e-07	3085	bASV_102	bASV_6	0.774045	4.08784e-13	4.08784e-13		8334	bASV_181	bASV_105	0.839161	0.000642826	0.000642826	20882	fASV_34	fASV_2	0.846154	0.000521134	0.000521134		12863	fASV_30	fASV_11	0.906392	4.8286e-05	4.8286e-05		33493	fASV_181	bASV_101	-0.914421	3.12689e-05	3.12689e-05		30085	fASV_151	fASV_63	0.85114	0.000445901	0.000445901		18306	fASV_44	fASV_6
3023	bASV_102	bASV_31	0.740595	1.3447e-11	1.3447e-11	3086	bASV_102	bASV_9	0.78844	7.52731e-14	7.52731e-14		8337	bASV_181	bASV_109	0.909091	4.19104e-05	4.19104e-05	20885	fASV_34	fASV_5	0.93007	1.17022e-05	1.17022e-05		12865	fASV_30	fASV_13	0.841132	0.000606506	0.000606506		33501	fASV_181	bASV_116	-0.869633	0.000237308	0.000237308		30107	fASV_151	fASV_98	0.907182	4.63469e-05	4.63469e-05		18307	fASV_44	fASV_7
3024	bASV_102	bASV_32	0.674132	3.54343e-09	3.54343e-09	3087	bASV_102	bASV_11	0.789162	6.88338e-14	6.88338e-14		8340	bASV_181	bASV_116	0.867133	0.000259812	0.000259812	20886	fASV_34	fASV_6	0.951049	2.03842e-06	2.03842e-06		12867	fASV_30	fASV_16	0.89189	9.67559e-05	9.67559e-05		33572	fASV_181	fASV_23	0.847239	0.000503977	0.000503977		30109	fASV_151	fASV_100	0.886166	0.000123989	0.000123989		18308	fASV_44	fASV_9
3025	bASV_102	bASV_33	0.731537	3.16391e-11	3.16391e-11	3088	bASV_102	bASV_12	0.733167	2.71931e-11	2.71931e-11		8343	bASV_181	bASV_120	0.888112	0.000114134	0.000114134	20887	fASV_34	fASV_7	0.881119	0.000152674	0.000152674		12868	fASV_30	fASV_17	0.855634	0.000385575	0.000385575		33585	fASV_181	fASV_39	0.843507	0.000564883	0.000564883		30113	fASV_151	fASV_111	0.907981	4.44469e-05	4.44469e-05		18310	fASV_44	fASV_11
3026	bASV_102	bASV_34	-0.687913	1.2596e-09	1.2596e-09	3089	bASV_102	bASV_13	0.676893	2.89296e-09	2.89296e-09		8350	bASV_181	bASV_128	0.846154	0.000521134	0.000521134	20888	fASV_34	fASV_9	0.993007	1.30167e-10	1.30167e-10		12869	fASV_30	fASV_18	0.855634	0.000385575	0.000385575		33604	fASV_181	fASV_63	0.83231	0.000782324	0.000782324		30117	fASV_151	fASV_117	0.886166	0.000123989	0.000123989		18311	fASV_44	fASV_13
3030	bASV_102	bASV_42	0.721867	7.59939e-11	7.59939e-11	3090	bASV_102	bASV_15	0.753349	3.78941e-12	3.78941e-12		8352	bASV_181	bASV_130	0.902098	5.99786e-05	5.99786e-05	20890	fASV_34	fASV_11	0.86014	0.000331668	0.000331668		12870	fASV_30	fASV_19	0.877388	0.000177028	0.000177028		33620	fASV_181	fASV_91	0.883296	0.000139724	0.000139724		30121	fASV_151	fASV_122	0.859283	0.000341436	0.000341436		18314	fASV_44	fASV_17
3031	bASV_102	bASV_43	0.647569	2.24476e-08	2.24476e-08	3092	bASV_102	bASV_20	-0.629762	7.01953e-08	7.01953e-08		8355	bASV_181	bASV_134	0.839161	0.000642826	0.000642826	20895	fASV_34	fASV_18	0.867133	0.000259812	0.000259812		12871	fASV_30	fASV_20	0.848383	0.000486369	0.000486369		33627	fASV_181	fASV_100	0.845709	0.000528291	0.000528291		30124	fASV_151	fASV_130	0.924175	1.73627e-05	1.73627e-05		18315	fASV_44	fASV_18
3033	bASV_102	bASV_45	0.633787	5.45948e-08	5.45948e-08	3094	bASV_102	bASV_22	0.658428	1.07903e-08	1.07903e-08		8360	bASV_181	bASV_141	0.944056	3.92726e-06	3.92726e-06	20899	fASV_34	fASV_22	0.862168	0.000309405	0.000309405		12874	fASV_30	fASV_23	0.899141	6.92442e-05	6.92442e-05		33637	fASV_181	fASV_122	0.826693	0.00091323	0.00091323		30126	fASV_151	fASV_135	0.857155	0.000366673	0.000366673		18316	fASV_44	fASV_19
3034	bASV_102	bASV_46	0.662684	8.03131e-09	8.03131e-09	3096	bASV_102	bASV_26	0.756089	2.85794e-12	2.85794e-12		8373	bASV_181	bASV_157	0.958042	9.54358e-07	9.54358e-07	20900	fASV_34	fASV_23	0.874126	0.000200713	0.000200713		12875	fASV_30	fASV_24	0.855634	0.000385575	0.000385575		33641	fASV_181	fASV_130	0.836042	0.000703706	0.000703706		30927	fASV_157	bASV_62	0.841429	0.000601177	0.000601177		18319	fASV_44	fASV_22
3040	bASV_102	bASV_54	0.624569	9.65753e-08	9.65753e-08	3097	bASV_102	bASV_27	0.67928	2.42353e-09	2.42353e-09		8380	bASV_181	bASV_173	0.853147	0.000418118	0.000418118	20902	fASV_34	fASV_25	0.970229	1.752e-07	1.752e-07		12876	fASV_30	fASV_25	0.920895	2.13377e-05	2.13377e-05		33652	fASV_181	fASV_151	0.839812	0.000630647	0.000630647		31366	fASV_158	fASV_145	0.878319	0.000170682	0.000170682		18320	fASV_44	fASV_23
3044	bASV_102	bASV_58	-0.764369	1.19083e-12	1.19083e-12	3101	bASV_102	bASV_31	0.697827	5.77545e-10	5.77545e-10		8402	bASV_182	bASV_30	0.86014	0.000331668	0.000331668	20904	fASV_34	fASV_27	0.881119	0.000152674	0.000152674		12878	fASV_30	fASV_27	0.949899	2.28489e-06	2.28489e-06		33668	fASV_181	fASV_178	0.83003	0.000833583	0.000833583		31841	fASV_161	fASV_95	0.850668	0.000452626	0.000452626		18321	fASV_44	fASV_24
3046	bASV_102	bASV_60	-0.650488	1.84883e-08	1.84883e-08	3102	bASV_102	bASV_32	0.77048	6.09734e-13	6.09734e-13		8440	bASV_182	bASV_79	0.825175	0.000951363	0.000951363	20907	fASV_34	fASV_30	0.914187	3.16859e-05	3.16859e-05		12879	fASV_30	fASV_28	0.95715	1.05858e-06	1.05858e-06		33684	fASV_182	bASV_21	-0.908473	4.33075e-05	4.33075e-05		31854	fASV_161	fASV_118	0.849638	0.000467613	0.000467613		18322	fASV_44	fASV_25
3051	bASV_102	bASV_65	0.722357	7.27556e-11	7.27556e-11	3103	bASV_102	bASV_33	0.755023	3.19078e-12	3.19078e-12		8500	bASV_182	bASV_155	0.881119	0.000152674	0.000152674	20911	fASV_36	bASV_2	-0.909091	4.19104e-05	4.19104e-05		12880	fASV_30	fASV_29	0.89189	9.67559e-05	9.67559e-05		33708	fASV_182	bASV_50	-0.823964	0.000982639	0.000982639		31861	fASV_161	fASV_131	0.927036	1.43962e-05	1.43962e-05		18323	fASV_44	fASV_26
3054	bASV_102	bASV_68	0.675905	3.11143e-09	3.11143e-09	3108	bASV_102	bASV_42	0.731583	3.15046e-11	3.15046e-11		8552	bASV_185	bASV_56	0.86014	0.000331668	0.000331668	20936	fASV_36	bASV_40	-0.881119	0.000152674	0.000152674		13015	fASV_31	fASV_2	0.853147	0.000418118	0.000418118		33717	fASV_182	bASV_59	-0.838049	0.000664043	0.000664043		32184	fASV_165	bASV_64	-0.916084	2.8428e-05	2.8428e-05		18324	fASV_44	fASV_27
3055	bASV_102	bASV_69	0.624785	9.53168e-08	9.53168e-08	3109	bASV_102	bASV_43	0.777369	2.79776e-13	2.79776e-13		8663	bASV_189	bASV_30	0.825175	0.000951363	0.000951363	20965	fASV_36	bASV_73	-0.895105	8.36659e-05	8.36659e-05		13016	fASV_31	fASV_3	0.839161	0.000642826	0.000642826		33760	fASV_182	bASV_116	-0.852134	0.000431967	0.000431967		32216	fASV_165	bASV_108	-0.832168	0.000785442	0.000785442		18325	fASV_44	fASV_28
3056	bASV_102	bASV_70	0.671473	4.29872e-09	4.29872e-09	3110	bASV_102	bASV_44	0.701277	4.37044e-10	4.37044e-10		8777	bASV_189	bASV_182	0.853147	0.000418118	0.000418118	20969	fASV_36	bASV_79	-0.874126	0.000200713	0.000200713		13018	fASV_31	fASV_5	0.846154	0.000521134	0.000521134		33826	fASV_182	fASV_18	0.880304	0.000157757	0.000157757		32558	fASV_166	fASV_36	-0.833881	0.000748445	0.000748445		18326	fASV_44	fASV_29
3057	bASV_102	bASV_71	0.718811	9.94904e-11	9.94904e-11	3111	bASV_102	bASV_45	0.755942	2.90212e-12	2.90212e-12		8813	bASV_191	bASV_54	0.825175	0.000951363	0.000951363	20972	fASV_36	bASV_83	-0.888112	0.000114134	0.000114134		13020	fASV_31	fASV_7	0.839161	0.000642826	0.000642826		33840	fASV_182	fASV_32	0.838049	0.000664043	0.000664043		32784	fASV_167	fASV_4	0.852134	0.000431967	0.000431967		18328	fASV_44	fASV_31
3059	bASV_102	bASV_74	-0.706078	2.94583e-10	2.94583e-10	3112	bASV_102	bASV_46	0.777574	2.73115e-13	2.73115e-13		8846	bASV_191	bASV_94	0.881119	0.000152674	0.000152674	20981	fASV_36	bASV_92	-0.884562	0.000132601	0.000132601		13023	fASV_31	fASV_11	0.846154	0.000521134	0.000521134		33842	fASV_182	fASV_34	0.908473	4.33075e-05	4.33075e-05		32792	fASV_167	fASV_13	0.838049	0.000664043	0.000664043		18329	fASV_44	fASV_32
3075	bASV_102	bASV_93	0.70175	4.20524e-10	4.20524e-10	3115	bASV_102	bASV_49	0.628679	7.50642e-08	7.50642e-08		8863	bASV_191	bASV_118	0.839161	0.000642826	0.000642826	21001	fASV_36	bASV_117	-0.874126	0.000200713	0.000200713		13025	fASV_31	fASV_13	0.853147	0.000418118	0.000418118		33845	fASV_182	fASV_40	0.838049	0.000664043	0.000664043		32803	fASV_167	fASV_25	0.852134	0.000431967	0.000431967		18330	fASV_44	fASV_33
3079	bASV_102	bASV_99	0.602957	3.42929e-07	3.42929e-07	3116	bASV_102	bASV_50	0.708282	2.45116e-10	2.45116e-10		9200	bASV_198	bASV_33	0.825175	0.000951363	0.000951363	21009	fASV_36	bASV_126	-0.902098	5.99786e-05	5.99786e-05		13028	fASV_31	fASV_17	0.909091	4.19104e-05	4.19104e-05		33847	fASV_182	fASV_43	0.866219	0.000268443	0.000268443		32809	fASV_167	fASV_31	0.823964	0.000982639	0.000982639		18331	fASV_44	fASV_34
3087	bASV_103	bASV_11	0.646735	2.37175e-08	2.37175e-08	3117	bASV_102	bASV_53	0.658887	1.04546e-08	1.04546e-08		9203	bASV_198	bASV_39	0.853147	0.000418118	0.000418118	21030	fASV_36	bASV_152	-0.881119	0.000152674	0.000152674		13029	fASV_31	fASV_18	0.832168	0.000785442	0.000785442		33848	fASV_182	fASV_44	0.852134	0.000431967	0.000431967		32817	fASV_167	fASV_43	0.838049	0.000664043	0.000664043		18332	fASV_44	fASV_36
3088	bASV_103	bASV_12	0.638955	3.93241e-08	3.93241e-08	3118	bASV_102	bASV_54	0.612546	1.97747e-07	1.97747e-07		9209	bASV_198	bASV_46	0.825175	0.000951363	0.000951363	21076	fASV_36	bASV_241	-0.846154	0.000521134	0.000521134		13031	fASV_31	fASV_20	0.853147	0.000418118	0.000418118		33862	fASV_182	fASV_62	0.838049	0.000664043	0.000664043		32822	fASV_167	fASV_49	0.861681	0.000314643	0.000314643		18336	fASV_44	fASV_43
3093	bASV_103	bASV_21	0.712253	1.75272e-10	1.75272e-10	3127	bASV_102	bASV_63	0.639969	3.68467e-08	3.68467e-08		9225	bASV_198	bASV_65	0.839161	0.000642826	0.000642826	21086	fASV_36	fASV_2	0.923077	1.8622e-05	1.8622e-05		13032	fASV_31	fASV_21	0.86014	0.000331668	0.000331668		33863	fASV_182	fASV_63	0.845091	0.000538366	0.000538366		32829	fASV_167	fASV_56	0.842343	0.000585001	0.000585001		18493	fASV_45	fASV_2
3095	bASV_103	bASV_24	0.659072	1.03218e-08	1.03218e-08	3129	bASV_102	bASV_65	0.808058	5.9952e-15	5.9952e-15		9257	bASV_198	bASV_104	0.944056	3.92726e-06	3.92726e-06	21087	fASV_36	fASV_3	0.916084	2.8428e-05	2.8428e-05		13034	fASV_31	fASV_23	0.825175	0.000951363	0.000951363		33870	fASV_182	fASV_72	0.859176	0.000342671	0.000342671		32858	fASV_167	fASV_99	0.838049	0.000664043	0.000664043		18494	fASV_45	fASV_3
3096	bASV_103	bASV_26	0.754598	3.33378e-12	3.33378e-12	3130	bASV_102	bASV_66	-0.60442	3.15677e-07	3.15677e-07		9258	bASV_198	bASV_105	0.881119	0.000152674	0.000152674	21089	fASV_36	fASV_5	0.944056	3.92726e-06	3.92726e-06		13040	fASV_31	fASV_29	0.825175	0.000951363	0.000951363		33892	fASV_182	fASV_117	0.880304	0.000157757	0.000157757		32863	fASV_167	fASV_111	0.890891	0.000101135	0.000101135		18495	fASV_45	fASV_4
3101	bASV_103	bASV_31	0.605446	2.97785e-07	2.97785e-07	3132	bASV_102	bASV_68	0.694761	7.37525e-10	7.37525e-10		9411	bASV_200	bASV_129	0.832168	0.000785442	0.000785442	21090	fASV_36	fASV_6	0.923077	1.8622e-05	1.8622e-05		13067	fASV_32	bASV_40	-0.867133	0.000259812	0.000259812		33893	fASV_182	fASV_118	0.863842	0.000291931	0.000291931		32871	fASV_167	fASV_122	0.824576	0.000966728	0.000966728		18496	fASV_45	fASV_5
3103	bASV_103	bASV_33	0.753154	3.86602e-12	3.86602e-12	3133	bASV_102	bASV_69	0.760445	1.81122e-12	1.81122e-12		9594	bASV_206	bASV_5	0.825175	0.000951363	0.000951363	21091	fASV_36	fASV_7	0.916084	2.8428e-05	2.8428e-05		13105	fASV_32	bASV_86	-0.825175	0.000951363	0.000951363		33896	fASV_182	fASV_122	0.887055	0.000119407	0.000119407		32873	fASV_167	fASV_128	-0.878187	0.000171572	0.000171572		18497	fASV_45	fASV_6
3105	bASV_103	bASV_37	0.737038	1.88944e-11	1.88944e-11	3134	bASV_102	bASV_70	0.721445	7.88902e-11	7.88902e-11		9611	bASV_206	bASV_33	0.839161	0.000642826	0.000642826	21092	fASV_36	fASV_9	0.846154	0.000521134	0.000521134		13131	fASV_32	bASV_119	-0.854704	0.000397509	0.000397509		33911	fASV_182	fASV_151	0.9201	2.24e-05	2.24e-05		32874	fASV_167	fASV_130	0.858156	0.000354627	0.000354627		18498	fASV_45	fASV_7
3108	bASV_103	bASV_42	0.707697	2.57427e-10	2.57427e-10	3135	bASV_102	bASV_71	0.695705	6.84248e-10	6.84248e-10		9678	bASV_206	bASV_120	0.832168	0.000785442	0.000785442	21094	fASV_36	fASV_11	0.916084	2.8428e-05	2.8428e-05		13174	fASV_32	bASV_325	-0.854704	0.000397509	0.000397509		33913	fASV_182	fASV_156	0.864503	0.000285244	0.000285244		32886	fASV_167	fASV_151	0.843045	0.000572792	0.000572792		18499	fASV_45	fASV_9
3109	bASV_103	bASV_43	0.657627	1.14007e-08	1.14007e-08	3137	bASV_102	bASV_74	-0.750561	5.03064e-12	5.03064e-12		9687	bASV_206	bASV_130	0.825175	0.000951363	0.000951363	21099	fASV_36	fASV_18	0.979021	3.0898e-08	3.0898e-08		13177	fASV_32	fASV_3	0.93007	1.17022e-05	1.17022e-05		33926	fASV_182	fASV_177	0.873261	0.000207389	0.000207389		32976	fASV_169	bASV_99	0.909774	4.0406e-05	4.0406e-05		18501	fASV_45	fASV_11
3114	bASV_103	bASV_48	0.627452	8.09589e-08	8.09589e-08	3141	bASV_102	bASV_78	-0.708462	2.41462e-10	2.41462e-10		9695	bASV_206	bASV_141	0.825175	0.000951363	0.000951363	21103	fASV_36	fASV_22	0.884562	0.000132601	0.000132601		13178	fASV_32	fASV_4	0.937063	6.99316e-06	6.99316e-06		33944	fASV_183	bASV_21	-0.837129	0.000682001	0.000682001		32991	fASV_169	bASV_131	-0.899141	6.92442e-05	6.92442e-05		18502	fASV_45	fASV_13
3118	bASV_103	bASV_54	0.65937	1.01119e-08	1.01119e-08	3144	bASV_102	bASV_82	0.696777	6.28228e-10	6.28228e-10		9747	bASV_208	bASV_30	0.867133	0.000259812	0.000259812	21105	fASV_36	fASV_24	0.846154	0.000521134	0.000521134		13179	fASV_32	fASV_5	0.958042	9.54358e-07	9.54358e-07		33960	fASV_183	bASV_42	-0.896674	7.78046e-05	7.78046e-05		32995	fASV_169	bASV_149	-0.848383	0.000486369	0.000486369		18505	fASV_45	fASV_17
3126	bASV_103	bASV_62	0.640899	3.47039e-08	3.47039e-08	3151	bASV_102	bASV_90	0.632112	6.0641e-08	6.0641e-08		9789	bASV_208	bASV_84	0.839161	0.000642826	0.000642826	21108	fASV_36	fASV_27	0.965035	3.88099e-07	3.88099e-07		13181	fASV_32	fASV_7	0.853147	0.000418118	0.000418118		33969	fASV_183	bASV_51	0.837129	0.000682001	0.000682001		33009	fASV_169	bASV_217	-0.884639	0.00013218	0.00013218		18506	fASV_45	fASV_18
3133	bASV_103	bASV_69	0.605835	2.91256e-07	2.91256e-07	3154	bASV_102	bASV_93	0.735728	2.13867e-11	2.13867e-11		9790	bASV_208	bASV_85	0.888112	0.000114134	0.000114134	21115	fASV_36	fASV_34	0.853147	0.000418118	0.000418118		13182	fASV_32	fASV_9	0.846154	0.000521134	0.000521134		33977	fASV_183	bASV_59	-0.893171	9.13597e-05	9.13597e-05		33023	fASV_169	bASV_324	-0.841132	0.000606506	0.000606506		18507	fASV_45	fASV_19
3160	bASV_103	bASV_102	0.646068	2.4782e-08	2.4782e-08	3157	bASV_102	bASV_96	0.638652	4.00957e-08	4.00957e-08		9795	bASV_208	bASV_90	0.839161	0.000642826	0.000642826	21116	fASV_39	bASV_2	-0.832168	0.000785442	0.000785442		13184	fASV_32	fASV_11	0.951049	2.03842e-06	2.03842e-06		34103	fASV_183	fASV_36	0.921192	2.09498e-05	2.09498e-05		33052	fASV_169	fASV_18	0.833881	0.000748445	0.000748445		18510	fASV_45	fASV_22
3164	bASV_104	bASV_6	0.689803	1.08824e-09	1.08824e-09	3158	bASV_102	bASV_99	0.668355	5.37881e-09	5.37881e-09		9818	bASV_208	bASV_121	0.86014	0.000331668	0.000331668	21289	fASV_39	bASV_282	-0.853147	0.000418118	0.000418118		13188	fASV_32	fASV_16	0.881119	0.000152674	0.000152674		34117	fASV_183	fASV_56	0.871662	0.000220191	0.000220191		33053	fASV_169	fASV_19	-0.833881	0.000748445	0.000748445		18511	fASV_45	fASV_23
3165	bASV_104	bASV_9	0.720422	8.63536e-11	8.63536e-11	3162	bASV_103	bASV_3	-0.641934	3.24572e-08	3.24572e-08		9835	bASV_208	bASV_142	0.916084	2.8428e-05	2.8428e-05	21291	fASV_39	fASV_2	0.839161	0.000642826	0.000642826		13189	fASV_32	fASV_17	0.944056	3.92726e-06	3.92726e-06		34187	fASV_183	fASV_178	0.894737	8.50896e-05	8.50896e-05		33063	fASV_169	fASV_29	-0.82663	0.000914801	0.000914801		18512	fASV_45	fASV_24
3166	bASV_104	bASV_11	0.713865	1.52723e-10	1.52723e-10	3164	bASV_103	bASV_6	0.705266	3.15071e-10	3.15071e-10		9842	bASV_208	bASV_152	0.853147	0.000418118	0.000418118	21292	fASV_39	fASV_3	0.888112	0.000114134	0.000114134		13190	fASV_32	fASV_18	0.958042	9.54358e-07	9.54358e-07		34197	fASV_185	bASV_9	-0.869633	0.000237308	0.000237308		33065	fASV_169	fASV_31	0.848383	0.000486369	0.000486369		18514	fASV_45	fASV_26
3168	bASV_104	bASV_13	0.637455	4.32813e-08	4.32813e-08	3165	bASV_103	bASV_9	0.67367	3.66499e-09	3.66499e-09		9886	bASV_211	bASV_28	0.853147	0.000418118	0.000418118	21298	fASV_39	fASV_10	0.909091	4.19104e-05	4.19104e-05		13191	fASV_32	fASV_19	0.902098	5.99786e-05	5.99786e-05		34201	fASV_185	bASV_14	-0.843507	0.000564883	0.000564883		33071	fASV_169	fASV_40	0.82663	0.000914801	0.000914801		18515	fASV_45	fASV_27
3169	bASV_104	bASV_15	0.738094	1.70894e-11	1.70894e-11	3166	bASV_103	bASV_11	0.769432	6.85008e-13	6.85008e-13		9887	bASV_211	bASV_30	0.867133	0.000259812	0.000259812	21299	fASV_39	fASV_11	0.86014	0.000331668	0.000331668		13192	fASV_32	fASV_20	0.93007	1.17022e-05	1.17022e-05		34205	fASV_185	bASV_21	-0.847239	0.000503977	0.000503977		33079	fASV_169	fASV_50	0.82663	0.000914801	0.000914801		18517	fASV_45	fASV_29
3191	bASV_104	bASV_46	0.800778	1.59872e-14	1.59872e-14	3167	bASV_103	bASV_12	0.731277	3.24083e-11	3.24083e-11		9925	bASV_211	bASV_79	0.832168	0.000785442	0.000785442	21302	fASV_39	fASV_16	0.846154	0.000521134	0.000521134		13196	fASV_32	fASV_24	0.853147	0.000418118	0.000418118		34208	fASV_185	bASV_26	-0.869633	0.000237308	0.000237308		33080	fASV_169	fASV_51	0.900717	6.41755e-05	6.41755e-05		18518	fASV_45	fASV_30
3208	bASV_104	bASV_65	0.632511	5.91469e-08	5.91469e-08	3169	bASV_103	bASV_15	0.707685	2.5768e-10	2.5768e-10		9932	bASV_211	bASV_87	0.839161	0.000642826	0.000642826	21303	fASV_39	fASV_17	0.825175	0.000951363	0.000951363		13197	fASV_32	fASV_25	0.853147	0.000418118	0.000418118		34273	fASV_185	bASV_101	-0.910689	3.84605e-05	3.84605e-05		33091	fASV_169	fASV_63	0.848383	0.000486369	0.000486369		18519	fASV_45	fASV_31
3213	bASV_104	bASV_70	0.64058	3.54255e-08	3.54255e-08	3171	bASV_103	bASV_20	-0.65721	1.17312e-08	1.17312e-08		10001	bASV_211	bASV_182	0.93007	1.17022e-05	1.17022e-05	21313	fASV_39	fASV_27	0.839161	0.000642826	0.000642826		13198	fASV_32	fASV_26	0.867133	0.000259812	0.000259812		34281	fASV_185	bASV_116	-0.899492	6.80903e-05	6.80903e-05		33092	fASV_169	fASV_64	0.839812	0.000630647	0.000630647		18521	fASV_45	fASV_33
3214	bASV_104	bASV_71	0.669519	4.94849e-09	4.94849e-09	3172	bASV_103	bASV_21	0.776824	2.97762e-13	2.97762e-13		10316	bASV_221	bASV_33	0.846154	0.000521134	0.000521134	21314	fASV_39	fASV_28	0.825175	0.000951363	0.000951363		13199	fASV_32	fASV_27	0.853147	0.000418118	0.000418118		34337	fASV_185	fASV_6	-0.903224	5.67179e-05	5.67179e-05		33093	fASV_169	fASV_66	0.833881	0.000748445	0.000748445		18522	fASV_45	fASV_34
3222	bASV_104	bASV_82	0.656494	1.23204e-08	1.23204e-08	3175	bASV_103	bASV_26	0.809265	5.10703e-15	5.10703e-15		10318	bASV_221	bASV_37	0.853147	0.000418118	0.000418118	21482	fASV_40	bASV_222	-0.846154	0.000521134	0.000521134		13200	fASV_32	fASV_28	0.86014	0.000331668	0.000331668		34338	fASV_185	fASV_7	0.877098	0.00017904	0.00017904		33107	fASV_169	fASV_86	0.848383	0.000486369	0.000486369		18523	fASV_45	fASV_36
3232	bASV_104	bASV_93	0.702251	4.03705e-10	4.03705e-10	3176	bASV_103	bASV_27	0.66624	6.25234e-09	6.25234e-09		10319	bASV_221	bASV_39	0.853147	0.000418118	0.000418118	21499	fASV_40	fASV_4	0.867133	0.000259812	0.000259812		13201	fASV_32	fASV_29	0.909091	4.19104e-05	4.19104e-05		34347	fASV_185	fASV_18	0.936815	7.12897e-06	7.12897e-06		33119	fASV_169	fASV_111	0.834586	0.000733603	0.000733603		18526	fASV_45	fASV_41
3236	bASV_104	bASV_99	0.714385	1.4606e-10	1.4606e-10	3178	bASV_103	bASV_29	-0.646223	2.45317e-08	2.45317e-08		10444	bASV_222	bASV_6	0.853147	0.000418118	0.000418118	21502	fASV_40	fASV_7	0.86014	0.000331668	0.000331668		13202	fASV_32	fASV_30	0.877388	0.000177028	0.000177028		34352	fASV_185	fASV_23	0.92935	1.23017e-05	1.23017e-05		33126	fASV_169	fASV_121	0.832472	0.000778778	0.000778778		18678	fASV_46	bASV_241
3254	bASV_105	bASV_24	0.607113	2.70737e-07	2.70737e-07	3180	bASV_103	bASV_31	0.768745	7.38964e-13	7.38964e-13		10445	bASV_222	bASV_9	0.839161	0.000642826	0.000642826	21511	fASV_40	fASV_19	0.888112	0.000114134	0.000114134		13203	fASV_32	fASV_31	0.832168	0.000785442	0.000785442		34356	fASV_185	fASV_27	0.847239	0.000503977	0.000503977		33129	fASV_169	fASV_128	-0.826709	0.000912841	0.000912841		18685	fASV_46	fASV_2
3329	bASV_108	bASV_13	0.643623	2.90838e-08	2.90838e-08	3181	bASV_103	bASV_32	0.759583	1.98375e-12	1.98375e-12		10455	bASV_222	bASV_27	0.825175	0.000951363	0.000951363	21516	fASV_40	fASV_24	0.923077	1.8622e-05	1.8622e-05		13284	fASV_33	bASV_106	0.836431	0.000695873	0.000695873		34361	fASV_185	fASV_32	0.892027	9.61669e-05	9.61669e-05		33216	fASV_171	bASV_78	-0.86014	0.000331668	0.000331668		18686	fASV_46	fASV_3
3360	bASV_108	bASV_56	0.622506	1.09448e-07	1.09448e-07	3182	bASV_103	bASV_33	0.760887	1.7284e-12	1.7284e-12		10515	bASV_222	bASV_102	0.937063	6.99316e-06	6.99316e-06	21520	fASV_40	fASV_28	0.839161	0.000642826	0.000642826		13338	fASV_33	fASV_2	0.846154	0.000521134	0.000521134		34363	fASV_185	fASV_34	0.895759	8.11803e-05	8.11803e-05		33270	fASV_171	bASV_235	-0.832168	0.000785442	0.000785442		18687	fASV_46	fASV_4
3361	bASV_108	bASV_57	0.773659	4.26992e-13	4.26992e-13	3184	bASV_103	bASV_37	0.772123	5.07594e-13	5.07594e-13		10534	bASV_222	bASV_128	0.825175	0.000951363	0.000951363	21521	fASV_40	fASV_29	0.916084	2.8428e-05	2.8428e-05		13339	fASV_33	fASV_3	0.944056	3.92726e-06	3.92726e-06		34365	fASV_185	fASV_39	0.854704	0.000397509	0.000397509		33297	fASV_171	fASV_4	0.895105	8.36659e-05	8.36659e-05		18688	fASV_46	fASV_5
3386	bASV_108	bASV_85	0.695026	7.22167e-10	7.22167e-10	3187	bASV_103	bASV_42	0.81973	1.11022e-15	1.11022e-15		10536	bASV_222	bASV_130	0.839161	0.000642826	0.000642826	21551	fASV_41	bASV_34	-0.888295	0.00011324	0.00011324		13340	fASV_33	fASV_4	0.867133	0.000259812	0.000259812		34366	fASV_185	fASV_40	0.92935	1.23017e-05	1.23017e-05		33300	fASV_171	fASV_7	0.895105	8.36659e-05	8.36659e-05		18689	fASV_46	fASV_6
3402	bASV_108	bASV_104	0.634621	5.18021e-08	5.18021e-08	3188	bASV_103	bASV_43	0.786126	9.9698e-14	9.9698e-14		10548	bASV_222	bASV_145	0.937063	6.99316e-06	6.99316e-06	21592	fASV_41	bASV_85	-0.862168	0.000309405	0.000309405		13341	fASV_33	fASV_5	0.846154	0.000521134	0.000521134		34367	fASV_185	fASV_41	0.864542	0.000284853	0.000284853		33309	fASV_171	fASV_18	0.888112	0.000114134	0.000114134		18690	fASV_46	fASV_7
3405	bASV_109	bASV_3	-0.650162	1.88954e-08	1.88954e-08	3190	bASV_103	bASV_45	0.641696	3.29624e-08	3.29624e-08		10597	bASV_225	bASV_22	0.832168	0.000785442	0.000785442	21703	fASV_41	bASV_347	-0.828577	0.000867564	0.000867564		13343	fASV_33	fASV_7	0.909091	4.19104e-05	4.19104e-05		34368	fASV_185	fASV_43	0.921886	2.00681e-05	2.00681e-05		33316	fASV_171	fASV_25	0.916084	2.8428e-05	2.8428e-05		18691	fASV_46	fASV_9
3407	bASV_109	bASV_6	0.710707	1.99854e-10	1.99854e-10	3197	bASV_103	bASV_54	0.810652	4.21885e-15	4.21885e-15		10612	bASV_225	bASV_44	0.909091	4.19104e-05	4.19104e-05	21722	fASV_41	fASV_23	0.828577	0.000867564	0.000867564		13344	fASV_33	fASV_9	0.86014	0.000331668	0.000331668		34369	fASV_185	fASV_44	0.884562	0.000132601	0.000132601		33317	fASV_171	fASV_26	0.909091	4.19104e-05	4.19104e-05		18693	fASV_46	fASV_11
3408	bASV_109	bASV_9	0.723294	6.69294e-11	6.69294e-11	3202	bASV_103	bASV_59	0.62348	1.03185e-07	1.03185e-07		10621	bASV_225	bASV_55	0.839161	0.000642826	0.000642826	21737	fASV_43	bASV_2	-0.86014	0.000331668	0.000331668		13345	fASV_33	fASV_10	0.902098	5.99786e-05	5.99786e-05		34370	fASV_185	fASV_45	0.854704	0.000397509	0.000397509		33321	fASV_171	fASV_30	0.840632	0.000615569	0.000615569		18694	fASV_46	fASV_13
3409	bASV_109	bASV_11	0.72071	8.4188e-11	8.4188e-11	3205	bASV_103	bASV_62	0.66792	5.54844e-09	5.54844e-09		10651	bASV_225	bASV_91	0.888112	0.000114134	0.000114134	21750	fASV_43	bASV_24	-0.86014	0.000331668	0.000331668		13346	fASV_33	fASV_11	0.902098	5.99786e-05	5.99786e-05		34371	fASV_185	fASV_46	0.854704	0.000397509	0.000397509		33322	fASV_171	fASV_31	0.93007	1.17022e-05	1.17022e-05		18697	fASV_46	fASV_17
3410	bASV_109	bASV_12	0.683699	1.73845e-09	1.73845e-09	3208	bASV_103	bASV_65	0.737529	1.80334e-11	1.80334e-11		10667	bASV_225	bASV_110	0.853147	0.000418118	0.000418118	21758	fASV_43	bASV_33	-0.839161	0.000642826	0.000642826		13349	fASV_33	fASV_14	0.965035	3.88099e-07	3.88099e-07		34383	fASV_185	fASV_62	0.884562	0.000132601	0.000132601		33323	fASV_171	fASV_32	0.944056	3.92726e-06	3.92726e-06		18698	fASV_46	fASV_18
3412	bASV_109	bASV_15	0.741605	1.2196e-11	1.2196e-11	3211	bASV_103	bASV_68	0.684825	1.59594e-09	1.59594e-09		10885	bASV_236	bASV_12	0.867133	0.000259812	0.000259812	21762	fASV_43	bASV_40	-0.853147	0.000418118	0.000418118		13351	fASV_33	fASV_17	0.888112	0.000114134	0.000114134		34384	fASV_185	fASV_63	0.914421	3.12689e-05	3.12689e-05		33325	fASV_171	fASV_34	0.832168	0.000785442	0.000785442		18699	fASV_46	fASV_19
3413	bASV_109	bASV_17	-0.745495	8.33911e-12	8.33911e-12	3212	bASV_103	bASV_69	0.676442	2.99087e-09	2.99087e-09		10887	bASV_236	bASV_15	0.839161	0.000642826	0.000642826	21768	fASV_43	bASV_47	-0.832168	0.000785442	0.000785442		13352	fASV_33	fASV_18	0.909091	4.19104e-05	4.19104e-05		34386	fASV_185	fASV_66	0.839774	0.000631345	0.000631345		33330	fASV_171	fASV_43	0.825175	0.000951363	0.000951363		18702	fASV_46	fASV_22
3414	bASV_109	bASV_20	-0.779116	2.28484e-13	2.28484e-13	3213	bASV_103	bASV_70	0.708847	2.33784e-10	2.33784e-10		10888	bASV_236	bASV_17	0.874126	0.000200713	0.000200713	21779	fASV_43	bASV_60	-0.847109	0.000506007	0.000506007		13353	fASV_33	fASV_19	0.86014	0.000331668	0.000331668		34388	fASV_185	fASV_69	0.824332	0.000973064	0.000973064		33331	fASV_171	fASV_44	0.937063	6.99316e-06	6.99316e-06		18703	fASV_46	fASV_23
3415	bASV_109	bASV_21	0.738549	1.63638e-11	1.63638e-11	3214	bASV_103	bASV_71	0.618652	1.37939e-07	1.37939e-07		10896	bASV_236	bASV_31	0.874126	0.000200713	0.000200713	21791	fASV_43	bASV_73	-0.881119	0.000152674	0.000152674		13354	fASV_33	fASV_20	0.839161	0.000642826	0.000642826		34391	fASV_185	fASV_72	0.903224	5.67179e-05	5.67179e-05		33336	fASV_171	fASV_50	0.867133	0.000259812	0.000259812		18704	fASV_46	fASV_24
3418	bASV_109	bASV_26	0.759583	1.98375e-12	1.98375e-12	3216	bASV_103	bASV_74	-0.77631	3.15747e-13	3.15747e-13		10959	bASV_236	bASV_109	0.888112	0.000114134	0.000114134	21795	fASV_43	bASV_79	-0.923077	1.8622e-05	1.8622e-05		13357	fASV_33	fASV_23	0.853147	0.000418118	0.000418118		34399	fASV_185	fASV_86	0.914421	3.12689e-05	3.12689e-05		33337	fASV_171	fASV_51	0.886166	0.000123989	0.000123989		18705	fASV_46	fASV_25
3420	bASV_109	bASV_28	-0.6847	1.61122e-09	1.61122e-09	3220	bASV_103	bASV_78	-0.717496	1.11599e-10	1.11599e-10		10979	bASV_236	bASV_137	0.846154	0.000521134	0.000521134	21798	fASV_43	bASV_83	-0.853147	0.000418118	0.000418118		13358	fASV_33	fASV_24	0.93007	1.17022e-05	1.17022e-05		34400	fASV_185	fASV_91	0.935918	7.63771e-06	7.63771e-06		33355	fASV_171	fASV_71	0.874126	0.000200713	0.000200713		18706	fASV_46	fASV_26
3421	bASV_109	bASV_29	-0.783085	1.43441e-13	1.43441e-13	3230	bASV_103	bASV_90	0.659183	1.0243e-08	1.0243e-08		10987	bASV_236	bASV_146	0.832168	0.000785442	0.000785442	21800	fASV_43	bASV_85	-0.839161	0.000642826	0.000642826		13359	fASV_33	fASV_25	0.846154	0.000521134	0.000521134		34405	fASV_185	fASV_98	0.824845	0.000959803	0.000959803		33370	fASV_171	fASV_98	0.853147	0.000418118	0.000418118		18707	fASV_46	fASV_27
3423	bASV_109	bASV_31	0.851832	0	0	3240	bASV_103	bASV_102	0.702015	4.11547e-10	4.11547e-10		11002	bASV_236	bASV_173	0.825175	0.000951363	0.000951363	21807	fASV_43	bASV_92	-0.854704	0.000397509	0.000397509		13360	fASV_33	fASV_26	0.965035	3.88099e-07	3.88099e-07		34407	fASV_185	fASV_100	0.909607	4.07698e-05	4.07698e-05		33372	fASV_171	fASV_100	0.937063	6.99316e-06	6.99316e-06		18710	fASV_46	fASV_30
3424	bASV_109	bASV_32	0.674947	3.33827e-09	3.33827e-09	3242	bASV_104	bASV_3	-0.637709	4.25844e-08	4.25844e-08		11008	bASV_236	bASV_181	0.867133	0.000259812	0.000259812	21827	fASV_43	bASV_117	-0.888112	0.000114134	0.000114134		13361	fASV_33	fASV_27	0.825175	0.000951363	0.000951363		34414	fASV_185	fASV_118	0.86569	0.000273532	0.000273532		33376	fASV_171	fASV_111	0.862885	0.000301821	0.000301821		18712	fASV_46	fASV_32
3425	bASV_109	bASV_33	0.742355	1.13398e-11	1.13398e-11	3244	bASV_104	bASV_6	0.730808	3.38414e-11	3.38414e-11		11027	bASV_241	bASV_2	0.839161	0.000642826	0.000642826	21835	fASV_43	bASV_126	-0.846154	0.000521134	0.000521134		13362	fASV_33	fASV_28	0.832168	0.000785442	0.000785442		34417	fASV_185	fASV_122	0.984064	7.88155e-09	7.88155e-09		33383	fASV_171	fASV_121	0.852134	0.000431967	0.000431967		18713	fASV_46	fASV_33
3426	bASV_109	bASV_34	-0.81621	1.77636e-15	1.77636e-15	3245	bASV_104	bASV_9	0.753798	3.61933e-12	3.61933e-12		11118	bASV_241	bASV_126	0.867133	0.000259812	0.000259812	21837	fASV_43	bASV_128	-0.846154	0.000521134	0.000521134		13363	fASV_33	fASV_29	0.86014	0.000331668	0.000331668		34421	fASV_185	fASV_130	0.884562	0.000132601	0.000132601		33384	fASV_171	fASV_122	0.865578	0.000274627	0.000274627		18714	fASV_46	fASV_34
3427	bASV_109	bASV_37	0.742772	1.08891e-11	1.08891e-11	3246	bASV_104	bASV_11	0.683105	1.81847e-09	1.81847e-09		11732	bASV_294	bASV_141	0.839161	0.000642826	0.000642826	21875	fASV_43	bASV_180	-0.874126	0.000200713	0.000200713		13366	fASV_33	fASV_32	0.867133	0.000259812	0.000259812		34428	fASV_185	fASV_143	0.893993	8.80236e-05	8.80236e-05		33387	fASV_171	fASV_130	0.901431	6.19784e-05	6.19784e-05		18715	fASV_46	fASV_36
3429	bASV_109	bASV_40	-0.658442	1.07797e-08	1.07797e-08	3248	bASV_104	bASV_13	0.651609	1.71512e-08	1.71512e-08		11844	bASV_356	bASV_88	0.86014	0.000331668	0.000331668	21913	fASV_43	fASV_3	0.839161	0.000642826	0.000642826		13398	fASV_34	bASV_47	-0.895105	8.36659e-05	8.36659e-05		34432	fASV_185	fASV_151	0.971395	1.43751e-07	1.43751e-07		33392	fASV_171	fASV_143	0.833626	0.000753851	0.000753851		18717	fASV_46	fASV_40
3430	bASV_109	bASV_42	0.777199	2.85105e-13	2.85105e-13	3249	bASV_104	bASV_15	0.673956	3.58927e-09	3.58927e-09		11847	bASV_356	bASV_91	0.888112	0.000114134	0.000114134	21915	fASV_43	fASV_5	0.881119	0.000152674	0.000152674		13409	fASV_34	bASV_60	-0.853147	0.000418118	0.000418118		34434	fASV_185	fASV_156	0.944223	3.87004e-06	3.87004e-06		33399	fASV_171	fASV_151	0.928198	1.33123e-05	1.33123e-05		18719	fASV_46	fASV_43
3431	bASV_109	bASV_43	0.690896	9.99455e-10	9.99455e-10	3256	bASV_104	bASV_27	0.654971	1.36674e-08	1.36674e-08		11928	bASV_356	bASV_225	0.86014	0.000331668	0.000331668	21916	fASV_43	fASV_6	0.881119	0.000152674	0.000152674		13430	fASV_34	bASV_86	-0.888112	0.000114134	0.000114134		34448	fASV_185	fASV_178	0.826291	0.000923217	0.000923217		33410	fASV_171	fASV_167	0.831007	0.000811316	0.000811316		18720	fASV_46	fASV_44
3433	bASV_109	bASV_45	0.617319	1.4932e-07	1.4932e-07	3270	bASV_104	bASV_45	0.61667	1.55175e-07	1.55175e-07		11962	bASV_447	bASV_44	0.825175	0.000951363	0.000951363	21918	fASV_43	fASV_9	0.909091	4.19104e-05	4.19104e-05		13453	fASV_34	bASV_116	-0.867133	0.000259812	0.000259812		34451	fASV_185	fASV_181	0.878486	0.000169564	0.000169564		33935	fASV_177	bASV_8	-0.847109	0.000506007	0.000506007		18721	fASV_46	fASV_45
3434	bASV_109	bASV_46	0.626016	8.84144e-08	8.84144e-08	3271	bASV_104	bASV_46	0.785461	1.07914e-13	1.07914e-13		12001	bASV_447	bASV_91	0.902098	5.99786e-05	5.99786e-05	21920	fASV_43	fASV_11	0.867133	0.000259812	0.000259812		13501	fASV_34	fASV_2	0.93007	1.17022e-05	1.17022e-05		34452	fASV_185	fASV_182	0.87202	0.000217269	0.000217269		33993	fASV_177	bASV_78	-0.89338	9.05039e-05	9.05039e-05		18881	fASV_48	fASV_5
3439	bASV_109	bASV_53	0.628906	7.4019e-08	7.4019e-08	3275	bASV_104	bASV_50	0.659137	1.02757e-08	1.02757e-08		12008	bASV_447	bASV_100	0.881119	0.000152674	0.000152674	21925	fASV_43	fASV_18	0.916084	2.8428e-05	2.8428e-05		13502	fASV_34	fASV_3	0.895105	8.36659e-05	8.36659e-05		34601	fASV_187	fASV_9	0.831007	0.000811316	0.000811316		34023	fASV_177	bASV_129	0.836431	0.000695873	0.000695873		18887	fASV_48	fASV_13
3440	bASV_109	bASV_54	0.708575	2.39168e-10	2.39168e-10	3280	bASV_104	bASV_57	0.692724	8.6617e-10	8.6617e-10		12082	bASV_447	bASV_225	0.944056	3.92726e-06	3.92726e-06	21929	fASV_43	fASV_22	0.869633	0.000237308	0.000237308		13503	fASV_34	fASV_4	0.895105	8.36659e-05	8.36659e-05		34632	fASV_187	fASV_45	0.880304	0.000157757	0.000157757		34047	fASV_177	bASV_235	-0.939651	5.69411e-06	5.69411e-06		18897	fASV_48	fASV_24
3444	bASV_109	bASV_58	-0.889729	0	0	3294	bASV_104	bASV_71	0.75487	3.24185e-12	3.24185e-12		12090	bASV_447	bASV_356	0.909091	4.19104e-05	4.19104e-05	21932	fASV_43	fASV_25	0.893171	9.13597e-05	9.13597e-05		13504	fASV_34	fASV_5	0.846154	0.000521134	0.000521134		34648	fASV_187	fASV_66	0.845091	0.000538366	0.000538366		34053	fASV_177	bASV_287	-0.868465	0.000247625	0.000247625		18902	fASV_48	fASV_29
3446	bASV_109	bASV_60	-0.67922	2.43438e-09	2.43438e-09	3295	bASV_104	bASV_73	0.625796	8.9611e-08	8.9611e-08		12404	fASV_3	bASV_2	-0.853147	0.000418118	0.000418118	21934	fASV_43	fASV_27	0.895105	8.36659e-05	8.36659e-05		13506	fASV_34	fASV_7	0.909091	4.19104e-05	4.19104e-05		34650	fASV_187	fASV_69	0.832472	0.000778778	0.000778778		34057	fASV_177	bASV_324	-0.879143	0.000165221	0.000165221		18904	fASV_48	fASV_31
3448	bASV_109	bASV_62	0.689682	1.09848e-09	1.09848e-09	3303	bASV_104	bASV_82	0.691371	9.63021e-10	9.63021e-10		12474	fASV_3	bASV_97	-0.899492	6.80903e-05	6.80903e-05	21941	fASV_43	fASV_34	0.916084	2.8428e-05	2.8428e-05		13507	fASV_34	fASV_9	0.825175	0.000951363	0.000951363		34655	fASV_187	fASV_74	0.894388	8.64551e-05	8.64551e-05		34074	fASV_177	fASV_4	0.836431	0.000695873	0.000695873		18911	fASV_48	fASV_41
3451	bASV_109	bASV_65	0.827255	4.44089e-16	4.44089e-16	3307	bASV_104	bASV_86	-0.628797	7.45158e-08	7.45158e-08		12489	fASV_3	bASV_119	-0.877098	0.00017904	0.00017904	21942	fASV_43	fASV_36	0.923077	1.8622e-05	1.8622e-05		13509	fASV_34	fASV_11	0.853147	0.000418118	0.000418118		34671	fASV_187	fASV_108	0.845927	0.000524776	0.000524776		34077	fASV_177	fASV_7	0.914736	3.07151e-05	3.07151e-05		18912	fASV_48	fASV_43
3452	bASV_109	bASV_66	-0.667723	5.62714e-09	5.62714e-09	3313	bASV_104	bASV_93	0.710461	2.04063e-10	2.04063e-10		12518	fASV_3	bASV_155	-0.846154	0.000521134	0.000521134	21953	fASV_44	bASV_13	-0.832168	0.000785442	0.000785442		13511	fASV_34	fASV_13	0.944056	3.92726e-06	3.92726e-06		34701	fASV_187	fASV_162	0.901431	6.19784e-05	6.19784e-05		34093	fASV_177	fASV_25	0.921854	2.01076e-05	2.01076e-05		19001	fASV_49	bASV_119
3454	bASV_109	bASV_68	0.794604	3.5083e-14	3.5083e-14	3317	bASV_104	bASV_99	0.793318	4.13003e-14	4.13003e-14		12562	fASV_4	bASV_2	-0.895105	8.36659e-05	8.36659e-05	21962	fASV_44	bASV_28	-0.895105	8.36659e-05	8.36659e-05		13514	fASV_34	fASV_17	0.909091	4.19104e-05	4.19104e-05		34709	fASV_187	fASV_177	0.887346	0.000117937	0.000117937		34094	fASV_177	fASV_26	0.882702	0.00014317	0.00014317		19072	fASV_49	fASV_2
3455	bASV_109	bASV_69	0.818628	1.33227e-15	1.33227e-15	3325	bASV_105	bASV_6	0.637546	4.3031e-08	4.3031e-08		12577	fASV_4	bASV_28	-0.881119	0.000152674	0.000152674	21966	fASV_44	bASV_32	-0.86014	0.000331668	0.000331668		13515	fASV_34	fASV_18	0.853147	0.000418118	0.000418118		34722	fASV_190	bASV_9	0.867133	0.000259812	0.000259812		34096	fASV_177	fASV_28	0.847109	0.000506007	0.000506007		19074	fASV_49	fASV_4
3456	bASV_109	bASV_70	0.668365	5.37481e-09	5.37481e-09	3327	bASV_105	bASV_11	0.668945	5.15642e-09	5.15642e-09		12578	fASV_4	bASV_30	-0.916084	2.8428e-05	2.8428e-05	21992	fASV_44	bASV_64	-0.881119	0.000152674	0.000152674		13516	fASV_34	fASV_19	0.832168	0.000785442	0.000785442		34733	fASV_190	bASV_26	0.839161	0.000642826	0.000642826		34100	fASV_177	fASV_32	0.832872	0.000770065	0.000770065		19075	fASV_49	fASV_5
3457	bASV_109	bASV_71	0.634741	5.14114e-08	5.14114e-08	3329	bASV_105	bASV_13	0.649328	1.99758e-08	1.99758e-08		12616	fASV_4	bASV_79	-0.895105	8.36659e-05	8.36659e-05	22009	fASV_44	bASV_85	-0.916084	2.8428e-05	2.8428e-05		13517	fASV_34	fASV_20	0.86014	0.000331668	0.000331668		34862	fASV_190	fASV_6	0.853147	0.000418118	0.000418118		34108	fASV_177	fASV_44	0.832872	0.000770065	0.000770065		19077	fASV_49	fASV_7
3459	bASV_109	bASV_74	-0.831357	2.22045e-16	2.22045e-16	3337	bASV_105	bASV_27	0.645056	2.64838e-08	2.64838e-08		12632	fASV_4	bASV_97	-0.83231	0.000782324	0.000782324	22036	fASV_44	bASV_117	-0.937063	6.99316e-06	6.99316e-06		13520	fASV_34	fASV_23	0.902098	5.99786e-05	5.99786e-05		34863	fASV_190	fASV_7	-0.888112	0.000114134	0.000114134		34114	fASV_177	fASV_51	0.880684	0.000155371	0.000155371		19078	fASV_49	fASV_9
3461	bASV_109	bASV_76	-0.67148	4.29648e-09	4.29648e-09	3348	bASV_105	bASV_42	0.676392	3.00188e-09	3.00188e-09		12647	fASV_4	bASV_119	-0.884562	0.000132601	0.000132601	22046	fASV_44	bASV_128	-0.825175	0.000951363	0.000951363		13522	fASV_34	fASV_25	0.902098	5.99786e-05	5.99786e-05		34872	fASV_190	fASV_18	-0.86014	0.000331668	0.000331668		34122	fASV_177	fASV_60	0.835145	0.000722019	0.000722019		19080	fASV_49	fASV_11
3474	bASV_109	bASV_92	-0.615373	1.67537e-07	1.67537e-07	3350	bASV_105	bASV_44	0.601987	3.62214e-07	3.62214e-07		12676	fASV_4	bASV_155	-0.923077	1.8622e-05	1.8622e-05	22124	fASV_44	fASV_5	0.846154	0.000521134	0.000521134		13524	fASV_34	fASV_27	0.853147	0.000418118	0.000418118		34877	fASV_190	fASV_23	-0.846154	0.000521134	0.000521134		34147	fASV_177	fASV_98	0.939651	5.69411e-06	5.69411e-06		19081	fASV_49	fASV_13
3475	bASV_109	bASV_93	0.640937	3.46189e-08	3.46189e-08	3351	bASV_105	bASV_45	0.729168	3.93503e-11	3.93503e-11		12692	fASV_4	bASV_182	-0.888112	0.000114134	0.000114134	22126	fASV_44	fASV_7	0.825175	0.000951363	0.000951363		13525	fASV_34	fASV_28	0.895105	8.36659e-05	8.36659e-05		34878	fASV_190	fASV_24	0.867133	0.000259812	0.000259812		34149	fASV_177	fASV_100	0.839991	0.000627337	0.000627337		19084	fASV_49	fASV_17
3482	bASV_109	bASV_102	0.760777	1.74838e-12	1.74838e-12	3352	bASV_105	bASV_46	0.601867	3.64656e-07	3.64656e-07		12703	fASV_4	bASV_211	-0.86014	0.000331668	0.000331668	22127	fASV_44	fASV_9	0.874126	0.000200713	0.000200713		13526	fASV_34	fASV_29	0.86014	0.000331668	0.000331668		34885	fASV_190	fASV_31	-0.839161	0.000642826	0.000642826		34176	fASV_177	fASV_151	0.880684	0.000155371	0.000155371		19086	fASV_49	fASV_19
3483	bASV_109	bASV_103	0.625905	8.90176e-08	8.90176e-08	3356	bASV_105	bASV_50	0.60398	3.23655e-07	3.23655e-07		12720	fASV_4	fASV_3	0.902098	5.99786e-05	5.99786e-05	22135	fASV_44	fASV_19	0.846154	0.000521134	0.000521134		13527	fASV_34	fASV_30	0.855634	0.000385575	0.000385575		34888	fASV_190	fASV_34	-0.902098	5.99786e-05	5.99786e-05		34189	fASV_177	fASV_171	0.904058	5.4395e-05	5.4395e-05		19089	fASV_49	fASV_22
3487	bASV_110	bASV_2	-0.696065	6.64918e-10	6.64918e-10	3374	bASV_105	bASV_70	0.605451	2.97705e-07	2.97705e-07		12721	fASV_5	bASV_2	-0.839161	0.000642826	0.000642826	22139	fASV_44	fASV_23	0.944056	3.92726e-06	3.92726e-06		13530	fASV_34	fASV_33	0.832168	0.000785442	0.000785442		34899	fASV_190	fASV_50	-0.825175	0.000951363	0.000951363		34222	fASV_178	bASV_40	0.86014	0.000331668	0.000331668		19090	fASV_49	fASV_23
3498	bASV_110	bASV_21	-0.688413	1.2119e-09	1.2119e-09	3384	bASV_105	bASV_82	0.60178	3.66453e-07	3.66453e-07		12737	fASV_5	bASV_30	-0.832168	0.000785442	0.000785442	22140	fASV_44	fASV_24	0.86014	0.000331668	0.000331668		13556	fASV_36	bASV_40	-0.833626	0.000753851	0.000753851		34925	fASV_190	fASV_91	-0.915516	2.9375e-05	2.9375e-05		34245	fASV_178	bASV_66	0.846154	0.000521134	0.000521134		19091	fASV_49	fASV_24
3501	bASV_110	bASV_26	-0.647902	2.19579e-08	2.19579e-08	3401	bASV_105	bASV_102	0.629381	7.1876e-08	7.1876e-08		12791	fASV_5	bASV_97	-0.824845	0.000959803	0.000959803	22141	fASV_44	fASV_25	0.914187	3.16859e-05	3.16859e-05		13620	fASV_36	bASV_119	-0.859941	0.000333919	0.000333919		34932	fASV_190	fASV_100	-0.823964	0.000982639	0.000982639		34341	fASV_178	fASV_11	0.86014	0.000331668	0.000331668		19092	fASV_49	fASV_25
3504	bASV_110	bASV_29	0.636631	4.56096e-08	4.56096e-08	3407	bASV_108	bASV_6	0.631351	6.35941e-08	6.35941e-08		12806	fASV_5	bASV_119	-0.854704	0.000397509	0.000397509	22144	fASV_44	fASV_28	0.888112	0.000114134	0.000114134		13663	fASV_36	bASV_325	-0.859941	0.000333919	0.000333919		34942	fASV_190	fASV_122	-0.92935	1.23017e-05	1.23017e-05		34347	fASV_178	fASV_18	0.853147	0.000418118	0.000418118		19093	fASV_49	fASV_26
3506	bASV_110	bASV_31	-0.652737	1.58984e-08	1.58984e-08	3408	bASV_108	bASV_9	0.683435	1.7736e-09	1.7736e-09		12835	fASV_5	bASV_155	-0.867133	0.000259812	0.000259812	22149	fASV_44	fASV_33	0.825175	0.000951363	0.000951363		13665	fASV_36	fASV_2	0.840632	0.000615569	0.000615569		34957	fASV_190	fASV_151	-0.913643	3.26719e-05	3.26719e-05		34356	fASV_178	fASV_27	0.86014	0.000331668	0.000331668		19094	fASV_49	fASV_27
3507	bASV_110	bASV_32	-0.647069	2.32016e-08	2.32016e-08	3411	bASV_108	bASV_13	0.659589	9.95995e-09	9.95995e-09		12879	fASV_5	fASV_3	0.916084	2.8428e-05	2.8428e-05	22150	fASV_44	fASV_34	0.881119	0.000152674	0.000152674		13666	fASV_36	fASV_3	0.882663	0.000143397	0.000143397		34959	fASV_190	fASV_156	-0.914421	3.12689e-05	3.12689e-05		34361	fASV_178	fASV_32	0.881119	0.000152674	0.000152674		19095	fASV_49	fASV_28
3508	bASV_110	bASV_33	-0.661239	8.88283e-09	8.88283e-09	3433	bASV_108	bASV_45	0.620239	1.25451e-07	1.25451e-07		12880	fASV_5	fASV_4	0.944056	3.92726e-06	3.92726e-06	22156	fASV_45	bASV_2	-0.902098	5.99786e-05	5.99786e-05		13667	fASV_36	fASV_4	0.9317	1.04294e-05	1.04294e-05		34977	fASV_190	fASV_182	-0.845091	0.000538366	0.000538366		34363	fASV_178	fASV_34	0.93007	1.17022e-05	1.17022e-05		19097	fASV_49	fASV_30
3509	bASV_110	bASV_34	0.651459	1.73249e-08	1.73249e-08	3434	bASV_108	bASV_46	0.782379	1.55875e-13	1.55875e-13		12966	fASV_6	bASV_119	-0.899492	6.80903e-05	6.80903e-05	22231	fASV_45	bASV_97	-0.880304	0.000157757	0.000157757		13668	fASV_36	fASV_5	0.907182	4.63469e-05	4.63469e-05		34979	fASV_190	fASV_185	-0.906956	4.68941e-05	4.68941e-05		34366	fASV_178	fASV_40	0.916084	2.8428e-05	2.8428e-05		19098	fASV_49	fASV_31
3510	bASV_110	bASV_37	-0.629286	7.22983e-08	7.22983e-08	3438	bASV_108	bASV_50	0.610563	2.21928e-07	2.21928e-07		12995	fASV_6	bASV_155	-0.846154	0.000521134	0.000521134	22261	fASV_45	bASV_134	-0.902098	5.99786e-05	5.99786e-05		13670	fASV_36	fASV_7	0.875658	0.000189298	0.000189298		35070	fASV_193	bASV_116	-0.861648	0.000315007	0.000315007		34368	fASV_178	fASV_43	0.951049	2.03842e-06	2.03842e-06		19099	fASV_49	fASV_32
3513	bASV_110	bASV_42	-0.656905	1.19793e-08	1.19793e-08	3442	bASV_108	bASV_56	0.694275	7.66475e-10	7.66475e-10		13038	fASV_6	fASV_2	0.867133	0.000259812	0.000259812	22321	fASV_45	bASV_241	-0.895105	8.36659e-05	8.36659e-05		13673	fASV_36	fASV_11	0.938705	6.14423e-06	6.14423e-06		35159	fASV_193	fASV_45	0.830124	0.000831418	0.000831418		34369	fASV_178	fASV_44	0.86014	0.000331668	0.000331668		19100	fASV_49	fASV_33
3527	bASV_110	bASV_58	0.81662	1.77636e-15	1.77636e-15	3443	bASV_108	bASV_57	0.753363	3.78408e-12	3.78408e-12		13039	fASV_6	fASV_3	0.853147	0.000418118	0.000418118	22331	fASV_45	fASV_2	0.832168	0.000785442	0.000785442		13677	fASV_36	fASV_16	0.879161	0.000165104	0.000165104		35160	fASV_193	fASV_46	0.942208	4.60562e-06	4.60562e-06		34374	fASV_178	fASV_50	0.832168	0.000785442	0.000785442		19101	fASV_49	fASV_34
3534	bASV_110	bASV_65	-0.624922	9.45231e-08	9.45231e-08	3457	bASV_108	bASV_71	0.745621	8.23608e-12	8.23608e-12		13040	fASV_6	fASV_4	0.881119	0.000152674	0.000152674	22332	fASV_45	fASV_3	0.902098	5.99786e-05	5.99786e-05		13678	fASV_36	fASV_17	0.928198	1.33123e-05	1.33123e-05		35164	fASV_193	fASV_51	0.847637	0.000497797	0.000497797		34393	fASV_178	fASV_71	0.902098	5.99786e-05	5.99786e-05		19104	fASV_49	fASV_40
3535	bASV_110	bASV_66	0.622062	1.12426e-07	1.12426e-07	3458	bASV_108	bASV_73	0.728064	4.35263e-11	4.35263e-11		13041	fASV_6	fASV_5	0.937063	6.99316e-06	6.99316e-06	22339	fASV_45	fASV_11	0.881119	0.000152674	0.000152674		13679	fASV_36	fASV_18	0.910684	3.84695e-05	3.84695e-05		35173	fASV_193	fASV_63	0.840632	0.000615569	0.000615569		34396	fASV_178	fASV_74	0.832168	0.000785442	0.000785442		19105	fASV_49	fASV_41
3537	bASV_110	bASV_68	-0.649274	2.00474e-08	2.00474e-08	3462	bASV_108	bASV_77	0.656714	1.21367e-08	1.21367e-08		13042	fASV_7	bASV_2	-0.867133	0.000259812	0.000259812	22343	fASV_45	fASV_17	0.86014	0.000331668	0.000331668		13680	fASV_36	fASV_19	0.889669	0.0001067	0.0001067		35175	fASV_193	fASV_66	0.826621	0.000915011	0.000915011		34402	fASV_178	fASV_86	0.853147	0.000418118	0.000418118		19106	fASV_49	fASV_43
3538	bASV_110	bASV_69	-0.643457	2.94014e-08	2.94014e-08	3466	bASV_108	bASV_82	0.691978	9.18352e-10	9.18352e-10		13057	fASV_7	bASV_28	-0.895105	8.36659e-05	8.36659e-05	22344	fASV_45	fASV_18	0.867133	0.000259812	0.000259812		13681	fASV_36	fASV_20	0.910684	3.84695e-05	3.84695e-05		35180	fASV_193	fASV_72	0.921192	2.09498e-05	2.09498e-05		34410	fASV_178	fASV_100	0.902098	5.99786e-05	5.99786e-05		19110	fASV_49	fASV_48
3542	bASV_110	bASV_74	0.601861	3.64791e-07	3.64791e-07	3469	bASV_108	bASV_85	0.723614	6.50469e-11	6.50469e-11		13058	fASV_7	bASV_30	-0.853147	0.000418118	0.000418118	22348	fASV_45	fASV_22	0.873365	0.000206575	0.000206575		13685	fASV_36	fASV_24	0.861648	0.000315007	0.000315007		35188	fASV_193	fASV_86	0.85114	0.000445901	0.000445901		34417	fASV_178	fASV_116	0.951049	2.03842e-06	2.03842e-06		19243	fASV_50	bASV_189
3563	bASV_110	bASV_100	0.603946	3.24281e-07	3.24281e-07	3470	bASV_108	bASV_86	-0.621376	1.17169e-07	1.17169e-07		13096	fASV_7	bASV_79	-0.846154	0.000521134	0.000521134	22353	fASV_45	fASV_27	0.881119	0.000152674	0.000152674		13686	fASV_36	fASV_25	0.833626	0.000753851	0.000753851		35206	fASV_193	fASV_122	0.83003	0.000833583	0.000833583		34421	fASV_178	fASV_121	0.943685	4.05651e-06	4.05651e-06		19269	fASV_50	fASV_4
3565	bASV_110	bASV_102	-0.653793	1.48045e-08	1.48045e-08	3476	bASV_108	bASV_93	0.656456	1.23527e-08	1.23527e-08		13127	fASV_7	bASV_119	-0.877098	0.00017904	0.00017904	22362	fASV_45	fASV_39	0.832168	0.000785442	0.000785442		13688	fASV_36	fASV_27	0.840632	0.000615569	0.000615569		35211	fASV_193	fASV_131	0.852632	0.000425118	0.000425118		34424	fASV_178	fASV_128	-0.839991	0.000627337	0.000627337		19274	fASV_50	fASV_10
3570	bASV_110	bASV_109	-0.792259	4.70735e-14	4.70735e-14	3480	bASV_108	bASV_99	0.749538	5.57687e-12	5.57687e-12		13156	fASV_7	bASV_155	-0.909091	4.19104e-05	4.19104e-05	22367	fASV_46	bASV_2	-0.832168	0.000785442	0.000785442		13690	fASV_36	fASV_29	0.875658	0.000189298	0.000189298		35228	fASV_193	fASV_162	0.85114	0.000445901	0.000445901		34425	fASV_178	fASV_130	0.845091	0.000538366	0.000538366		19275	fASV_50	fASV_11
3574	bASV_114	bASV_6	0.749625	5.52824e-12	5.52824e-12	3485	bASV_108	bASV_104	0.790546	5.81757e-14	5.81757e-14		13172	fASV_7	bASV_182	-0.853147	0.000418118	0.000418118	22425	fASV_46	bASV_79	-0.825175	0.000951363	0.000951363		13691	fASV_36	fASV_30	0.893453	9.02042e-05	9.02042e-05		35234	fASV_193	fASV_175	0.905642	5.01861e-05	5.01861e-05		34427	fASV_178	fASV_135	0.880304	0.000157757	0.000157757		19287	fASV_50	fASV_25
3575	bASV_114	bASV_9	0.773761	4.22107e-13	4.22107e-13	3487	bASV_109	bASV_2	0.668175	5.44845e-09	5.44845e-09		13183	fASV_7	bASV_211	-0.832168	0.000785442	0.000785442	22428	fASV_46	bASV_83	-0.895105	8.36659e-05	8.36659e-05		13692	fASV_36	fASV_31	0.879161	0.000165104	0.000165104		35236	fASV_193	fASV_177	0.907182	4.63469e-05	4.63469e-05		34430	fASV_178	fASV_143	0.830124	0.000831418	0.000831418		19289	fASV_50	fASV_27
3576	bASV_114	bASV_11	0.762527	1.45128e-12	1.45128e-12	3488	bASV_109	bASV_3	-0.783413	1.3789e-13	1.3789e-13		13201	fASV_7	fASV_4	0.951049	2.03842e-06	2.03842e-06	22543	fASV_46	fASV_3	0.839161	0.000642826	0.000642826		13693	fASV_36	fASV_32	0.956219	1.1769e-06	1.1769e-06		35241	fASV_193	fASV_182	0.839518	0.000636125	0.000636125		34810	fASV_181	bASV_130	0.86515	0.000278812	0.000278812		19292	fASV_50	fASV_30
3577	bASV_114	bASV_12	0.75285	3.98748e-12	3.98748e-12	3490	bASV_109	bASV_6	0.783747	1.32561e-13	1.32561e-13		13202	fASV_7	fASV_5	0.902098	5.99786e-05	5.99786e-05	22550	fASV_46	fASV_11	0.853147	0.000418118	0.000418118		13696	fASV_39	bASV_2	-0.832168	0.000785442	0.000785442		35243	fASV_193	fASV_185	0.83003	0.000833583	0.000833583		35007	fASV_182	bASV_35	-0.841132	0.000606506	0.000606506		19294	fASV_50	fASV_32
3579	bASV_114	bASV_15	0.730271	3.55593e-11	3.55593e-11	3491	bASV_109	bASV_9	0.762873	1.39844e-12	1.39844e-12		13203	fASV_7	fASV_6	0.888112	0.000114134	0.000114134	22555	fASV_46	fASV_18	0.888112	0.000114134	0.000114134		13714	fASV_39	bASV_30	-0.839161	0.000642826	0.000642826		35244	fASV_193	fASV_187	0.895956	8.04446e-05	8.04446e-05		35026	fASV_182	bASV_57	0.841132	0.000606506	0.000606506		19296	fASV_50	fASV_34
3581	bASV_114	bASV_20	-0.657098	1.18215e-08	1.18215e-08	3492	bASV_109	bASV_11	0.786419	9.61453e-14	9.61453e-14		13204	fASV_9	bASV_2	-0.853147	0.000418118	0.000418118	22564	fASV_46	fASV_27	0.853147	0.000418118	0.000418118		13716	fASV_39	bASV_32	-0.846154	0.000521134	0.000521134		35491	fASV_195	fASV_160	0.872155	0.000216175	0.000216175		35037	fASV_182	bASV_70	0.83409	0.000744015	0.000744015		19299	fASV_50	fASV_40
3582	bASV_114	bASV_21	0.727546	4.56284e-11	4.56284e-11	3493	bASV_109	bASV_12	0.868134	0	0		13219	fASV_9	bASV_28	-0.867133	0.000259812	0.000259812	22572	fASV_46	fASV_36	0.874126	0.000200713	0.000200713		13727	fASV_39	bASV_47	-0.825175	0.000951363	0.000951363		35517	fASV_196	bASV_9	-0.870137	0.000232967	0.000232967		35043	fASV_182	bASV_78	-0.877388	0.000177028	0.000177028		19301	fASV_50	fASV_43
3585	bASV_114	bASV_26	0.739559	1.48557e-11	1.48557e-11	3495	bASV_109	bASV_15	0.795826	2.9976e-14	2.9976e-14		13289	fASV_9	bASV_119	-0.877098	0.00017904	0.00017904	22576	fASV_46	fASV_43	0.888112	0.000114134	0.000114134		13759	fASV_39	bASV_86	-0.888112	0.000114134	0.000114134		35525	fASV_196	bASV_21	-0.913643	3.26719e-05	3.26719e-05		35060	fASV_182	bASV_99	0.887218	0.000118581	0.000118581		19463	fASV_51	fASV_2
3588	bASV_114	bASV_29	-0.637517	4.31108e-08	4.31108e-08	3497	bASV_109	bASV_20	-0.779314	2.23377e-13	2.23377e-13		13318	fASV_9	bASV_155	-0.853147	0.000418118	0.000418118	22634	fASV_48	bASV_75	-0.840632	0.000615569	0.000615569		13782	fASV_39	bASV_116	-0.867133	0.000259812	0.000259812		35527	fASV_196	bASV_24	-0.89189	9.67559e-05	9.67559e-05		35093	fASV_182	bASV_217	-0.870137	0.000232967	0.000232967		19465	fASV_51	fASV_4
3590	bASV_114	bASV_31	0.804683	9.32587e-15	9.32587e-15	3498	bASV_109	bASV_21	0.695186	7.13075e-10	7.13075e-10		13353	fASV_9	bASV_241	-0.832168	0.000785442	0.000785442	22642	fASV_48	bASV_85	-0.853147	0.000418118	0.000418118		13785	fASV_39	bASV_119	-0.854704	0.000397509	0.000397509		35601	fASV_196	bASV_116	-0.89189	9.67559e-05	9.67559e-05		35107	fASV_182	bASV_324	-0.848383	0.000486369	0.000486369		19468	fASV_51	fASV_7
3591	bASV_114	bASV_32	0.654524	1.40885e-08	1.40885e-08	3501	bASV_109	bASV_26	0.802962	1.19904e-14	1.19904e-14		13361	fASV_9	fASV_2	0.839161	0.000642826	0.000642826	22792	fASV_49	bASV_2	-0.899492	6.80903e-05	6.80903e-05		13828	fASV_39	bASV_325	-0.854704	0.000397509	0.000397509		35667	fASV_196	fASV_18	0.848383	0.000486369	0.000486369		35147	fASV_182	fASV_29	-0.862885	0.000301821	0.000301821		19469	fASV_51	fASV_9
3592	bASV_114	bASV_33	0.70213	4.07694e-10	4.07694e-10	3502	bASV_109	bASV_27	0.660495	9.35428e-09	9.35428e-09		13363	fASV_9	fASV_4	0.93007	1.17022e-05	1.17022e-05	22834	fASV_49	bASV_60	-0.87005	0.000233711	0.000233711		13830	fASV_39	fASV_2	0.832168	0.000785442	0.000785442		35683	fASV_196	fASV_34	0.884639	0.00013218	0.00013218		35148	fASV_182	fASV_30	0.828079	0.000879476	0.000879476		19470	fASV_51	fASV_10
3593	bASV_114	bASV_34	-0.692287	8.96422e-10	8.96422e-10	3504	bASV_109	bASV_29	-0.71376	1.54105e-10	1.54105e-10		13364	fASV_9	fASV_5	0.867133	0.000259812	0.000259812	22850	fASV_49	bASV_79	-0.847239	0.000503977	0.000503977		13831	fASV_39	fASV_3	0.881119	0.000152674	0.000152674		35706	fASV_196	fASV_66	0.913643	3.26719e-05	3.26719e-05		35149	fASV_182	fASV_31	0.870137	0.000232967	0.000232967		19471	fASV_51	fASV_11
3594	bASV_114	bASV_37	0.694567	7.48963e-10	7.48963e-10	3506	bASV_109	bASV_31	0.848222	0	0		13365	fASV_9	fASV_6	0.867133	0.000259812	0.000259812	22862	fASV_49	bASV_92	-0.860558	0.000326983	0.000326983		13832	fASV_39	fASV_4	0.895105	8.36659e-05	8.36659e-05		35729	fASV_196	fASV_108	0.83409	0.000744015	0.000744015		35164	fASV_182	fASV_51	0.835343	0.000717955	0.000717955		19481	fASV_51	fASV_23
3597	bASV_114	bASV_42	0.73105	3.3096e-11	3.3096e-11	3507	bASV_109	bASV_32	0.857128	0	0		13366	fASV_9	fASV_7	0.972028	1.28681e-07	1.28681e-07	22867	fASV_49	bASV_97	-0.898331	7.19683e-05	7.19683e-05		13835	fASV_39	fASV_7	0.909091	4.19104e-05	4.19104e-05		35752	fASV_196	fASV_151	0.879699	0.000161609	0.000161609		35175	fASV_182	fASV_63	0.899141	6.92442e-05	6.92442e-05		19483	fASV_51	fASV_25
3598	bASV_114	bASV_43	0.693621	8.07068e-10	8.07068e-10	3508	bASV_109	bASV_33	0.723838	6.37574e-11	6.37574e-11		13531	fASV_11	bASV_2	-0.902098	5.99786e-05	5.99786e-05	22882	fASV_49	bASV_117	-0.83231	0.000782324	0.000782324		13836	fASV_39	fASV_9	0.825175	0.000951363	0.000951363		35767	fASV_196	fASV_177	0.82663	0.000914801	0.000914801		35177	fASV_182	fASV_66	0.89189	9.67559e-05	9.67559e-05		19485	fASV_51	fASV_27
3600	bASV_114	bASV_45	0.668372	5.37212e-09	5.37212e-09	3510	bASV_109	bASV_37	0.610216	2.26427e-07	2.26427e-07		13546	fASV_11	bASV_28	-0.825175	0.000951363	0.000951363	22884	fASV_49	bASV_119	-0.860558	0.000326983	0.000326983		13837	fASV_39	fASV_10	0.916084	2.8428e-05	2.8428e-05		35772	fASV_196	fASV_182	0.890891	0.000101135	0.000101135		35203	fASV_182	fASV_111	0.887218	0.000118581	0.000118581		19486	fASV_51	fASV_28
3601	bASV_114	bASV_46	0.605918	2.89887e-07	2.89887e-07	3513	bASV_109	bASV_42	0.763931	1.24833e-12	1.24833e-12		13547	fASV_11	bASV_30	-0.846154	0.000521134	0.000521134	22890	fASV_49	bASV_126	-0.892027	9.61669e-05	9.61669e-05		13838	fASV_39	fASV_11	0.853147	0.000418118	0.000418118		35775	fASV_196	fASV_187	0.854379	0.000401743	0.000401743		35211	fASV_182	fASV_122	0.905614	5.02583e-05	5.02583e-05		19488	fASV_51	fASV_30
3611	bASV_114	bASV_58	-0.778761	2.38032e-13	2.38032e-13	3514	bASV_109	bASV_43	0.887658	0	0		13585	fASV_11	bASV_79	-0.839161	0.000642826	0.000642826	22932	fASV_49	bASV_182	-0.858436	0.000351313	0.000351313		13840	fASV_39	fASV_13	0.832168	0.000785442	0.000785442		35777	fASV_196	fASV_193	0.828079	0.000879476	0.000879476		35238	fASV_182	fASV_169	0.894737	8.50896e-05	8.50896e-05		19489	fASV_51	fASV_31
3618	bASV_114	bASV_65	0.681495	2.05324e-09	2.05324e-09	3515	bASV_109	bASV_44	0.631966	6.11973e-08	6.11973e-08		13601	fASV_11	bASV_97	-0.862168	0.000309405	0.000309405	22957	fASV_49	bASV_241	-0.858436	0.000351313	0.000351313		13842	fASV_39	fASV_16	0.895105	8.36659e-05	8.36659e-05		35809	fASV_198	bASV_43	-0.95777	9.85211e-07	9.85211e-07		35291	fASV_183	bASV_57	0.928146	1.33593e-05	1.33593e-05		19490	fASV_51	fASV_32
3621	bASV_114	bASV_68	0.848113	0	0	3516	bASV_109	bASV_45	0.686471	1.40735e-09	1.40735e-09		13616	fASV_11	bASV_119	-0.906956	4.68941e-05	4.68941e-05	22967	fASV_49	fASV_2	0.865901	0.000271496	0.000271496		13844	fASV_39	fASV_18	0.825175	0.000951363	0.000951363		36010	fASV_198	fASV_132	0.856985	0.000368743	0.000368743		35325	fASV_183	bASV_99	0.827068	0.000904011	0.000904011		19492	fASV_51	fASV_34
3622	bASV_114	bASV_69	0.613259	1.89683e-07	1.89683e-07	3517	bASV_109	bASV_46	0.6796	2.36634e-09	2.36634e-09		13645	fASV_11	bASV_155	-0.93007	1.17022e-05	1.17022e-05	22968	fASV_49	fASV_3	0.895759	8.11803e-05	8.11803e-05		13845	fASV_39	fASV_19	0.832168	0.000785442	0.000785442		36028	fASV_198	fASV_166	0.867737	0.000254228	0.000254228		35410	fASV_183	fASV_27	0.841132	0.000606506	0.000606506		19493	fASV_51	fASV_36
3623	bASV_114	bASV_70	0.6569	1.19835e-08	1.19835e-08	3521	bASV_109	bASV_50	0.657482	1.1515e-08	1.1515e-08		13661	fASV_11	bASV_182	-0.867133	0.000259812	0.000259812	22970	fASV_49	fASV_5	0.824845	0.000959803	0.000959803		13849	fASV_39	fASV_23	0.846154	0.000521134	0.000521134		36457	fASV_207	fASV_2	0.888972	0.00010998	0.00010998		35412	fASV_183	fASV_29	-0.920895	2.13377e-05	2.13377e-05		19494	fASV_51	fASV_39
3624	bASV_114	bASV_71	0.659252	1.01946e-08	1.01946e-08	3522	bASV_109	bASV_53	0.717021	1.16302e-10	1.16302e-10		13682	fASV_11	bASV_246	-0.846154	0.000521134	0.000521134	22973	fASV_49	fASV_9	0.824845	0.000959803	0.000959803		13850	fASV_39	fASV_24	0.839161	0.000642826	0.000642826		36491	fASV_207	fASV_41	0.957254	1.04604e-06	1.04604e-06		35417	fASV_183	fASV_34	0.870137	0.000232967	0.000232967		19495	fASV_51	fASV_40
3626	bASV_114	bASV_74	-0.709215	2.26657e-10	2.26657e-10	3523	bASV_109	bASV_54	0.809158	5.32907e-15	5.32907e-15		13689	fASV_11	fASV_3	0.902098	5.99786e-05	5.99786e-05	22974	fASV_49	fASV_10	0.847239	0.000503977	0.000503977		13851	fASV_39	fASV_25	0.888112	0.000114134	0.000114134		36505	fASV_207	fASV_60	0.849982	0.00046257	0.00046257		35422	fASV_183	fASV_43	0.833881	0.000748445	0.000748445		19502	fASV_51	fASV_49
3649	bASV_114	bASV_102	0.686225	1.43413e-09	1.43413e-09	3531	bASV_109	bASV_62	0.65743	1.15562e-08	1.15562e-08		13690	fASV_11	fASV_4	0.986014	4.1169e-09	4.1169e-09	22975	fASV_49	fASV_11	0.906956	4.68941e-05	4.68941e-05		13852	fASV_39	fASV_26	0.839161	0.000642826	0.000642826		36512	fASV_207	fASV_69	0.889443	0.000107755	0.000107755		35426	fASV_183	fASV_48	-0.833881	0.000748445	0.000748445		19503	fASV_51	fASV_50
3654	bASV_114	bASV_109	0.834977	0	0	3534	bASV_109	bASV_65	0.869427	0	0		13691	fASV_11	fASV_5	0.937063	6.99316e-06	6.99316e-06	22978	fASV_49	fASV_16	0.83231	0.000782324	0.000782324		13853	fASV_39	fASV_27	0.909091	4.19104e-05	4.19104e-05		36517	fASV_207	fASV_74	0.842184	0.00058779	0.00058779		35429	fASV_183	fASV_51	0.84987	0.000464199	0.000464199		20109	fASV_55	bASV_15
3655	bASV_114	bASV_110	-0.739169	1.54206e-11	1.54206e-11	3535	bASV_109	bASV_66	-0.631793	6.18612e-08	6.18612e-08		13692	fASV_11	fASV_6	0.902098	5.99786e-05	5.99786e-05	22980	fASV_49	fASV_18	0.892027	9.61669e-05	9.61669e-05		13854	fASV_39	fASV_28	0.937063	6.99316e-06	6.99316e-06		36518	fASV_207	fASV_76	0.888972	0.00010998	0.00010998		35434	fASV_183	fASV_56	0.826709	0.000912841	0.000912841		20137	fASV_55	bASV_56
3657	bASV_115	bASV_3	0.778514	2.45137e-13	2.45137e-13	3537	bASV_109	bASV_68	0.768797	7.34746e-13	7.34746e-13		13693	fASV_11	fASV_7	0.937063	6.99316e-06	6.99316e-06	22984	fASV_49	fASV_22	0.968127	2.45539e-07	2.45539e-07		13856	fASV_39	fASV_30	0.928146	1.33593e-05	1.33593e-05		36528	fASV_207	fASV_97	0.890662	0.000102158	0.000102158		35440	fASV_183	fASV_63	0.884639	0.00013218	0.00013218		20288	fASV_55	fASV_39
3665	bASV_115	bASV_17	0.682681	1.87773e-09	1.87773e-09	3538	bASV_109	bASV_69	0.759578	1.98486e-12	1.98486e-12		13694	fASV_11	fASV_9	0.937063	6.99316e-06	6.99316e-06	22989	fASV_49	fASV_27	0.906956	4.68941e-05	4.68941e-05		13858	fASV_39	fASV_32	0.839161	0.000642826	0.000642826		36529	fASV_207	fASV_98	0.85778	0.000359119	0.000359119		35442	fASV_183	fASV_66	0.833881	0.000748445	0.000748445		20451	fASV_56	bASV_241
3666	bASV_115	bASV_20	0.727531	4.56903e-11	4.56903e-11	3539	bASV_109	bASV_70	0.737118	1.87517e-11	1.87517e-11		13877	fASV_13	bASV_28	-0.839161	0.000642826	0.000642826	22997	fASV_49	fASV_36	0.869633	0.000237308	0.000237308		13859	fASV_39	fASV_33	0.832168	0.000785442	0.000785442		36542	fASV_207	fASV_127	0.89053	0.000102754	0.000102754		35447	fASV_183	fASV_71	0.848383	0.000486369	0.000486369		20458	fASV_56	fASV_2
3672	bASV_115	bASV_28	0.608045	2.56636e-07	2.56636e-07	3540	bASV_109	bASV_71	0.645268	2.61193e-08	2.61193e-08		13926	fASV_13	bASV_90	-0.895105	8.36659e-05	8.36659e-05	22998	fASV_49	fASV_39	0.877098	0.00017904	0.00017904		13860	fASV_39	fASV_34	0.874126	0.000200713	0.000200713		36547	fASV_207	fASV_132	0.86569	0.000273532	0.000273532		35463	fASV_183	fASV_99	0.870137	0.000232967	0.000232967		20461	fASV_56	fASV_5
3673	bASV_115	bASV_29	0.666899	5.9669e-09	5.9669e-09	3542	bASV_109	bASV_74	-0.879722	0	0		13953	fASV_13	bASV_126	-0.937063	6.99316e-06	6.99316e-06	23001	fASV_49	fASV_43	0.862168	0.000309405	0.000309405		13863	fASV_40	bASV_3	-0.825175	0.000951363	0.000951363		36554	fASV_207	fASV_145	0.879548	0.000162585	0.000162585		35468	fASV_183	fASV_111	0.87218	0.000215974	0.000215974		20462	fASV_56	fASV_6
3674	bASV_115	bASV_30	0.715896	1.28221e-10	1.28221e-10	3546	bASV_109	bASV_78	-0.836441	0	0		13966	fASV_13	bASV_142	-0.839161	0.000642826	0.000642826	23003	fASV_49	fASV_45	0.903224	5.67179e-05	5.67179e-05		13887	fASV_40	bASV_40	-0.874126	0.000200713	0.000200713		36563	fASV_207	fASV_162	0.865578	0.000274627	0.000274627		35471	fASV_183	fASV_116	0.877388	0.000177028	0.000177028		20463	fASV_56	fASV_7
3678	bASV_115	bASV_34	0.717509	1.11467e-10	1.11467e-10	3549	bASV_109	bASV_82	0.691828	9.29225e-10	9.29225e-10		14011	fASV_13	bASV_241	-0.853147	0.000418118	0.000418118	23006	fASV_50	bASV_2	-0.881119	0.000152674	0.000152674		13925	fASV_40	bASV_86	-0.86014	0.000331668	0.000331668		36570	fASV_207	fASV_176	0.842184	0.00058779	0.00058779		35475	fASV_183	fASV_121	0.832472	0.000778778	0.000778778		20466	fASV_56	fASV_11
3681	bASV_115	bASV_40	0.769723	6.63247e-13	6.63247e-13	3556	bASV_109	bASV_90	0.652809	1.58215e-08	1.58215e-08		14021	fASV_13	fASV_4	0.832168	0.000785442	0.000785442	23031	fASV_50	bASV_40	-0.895105	8.36659e-05	8.36659e-05		13948	fASV_40	bASV_116	-0.888112	0.000114134	0.000114134		36574	fASV_207	fASV_180	0.832842	0.000770722	0.000770722		35478	fASV_183	fASV_128	-0.900522	6.47859e-05	6.47859e-05		20467	fASV_56	fASV_13
3696	bASV_115	bASV_58	0.618315	1.40734e-07	1.40734e-07	3559	bASV_109	bASV_93	0.722172	7.39644e-11	7.39644e-11		14022	fASV_13	fASV_5	0.825175	0.000951363	0.000951363	23048	fASV_50	bASV_60	-0.911176	3.74536e-05	3.74536e-05		13951	fASV_40	bASV_119	-0.83231	0.000782324	0.000782324		36755	fASV_209	fASV_32	0.840632	0.000615569	0.000615569		35479	fASV_183	fASV_130	0.832472	0.000778778	0.000778778		20470	fASV_56	fASV_17
3698	bASV_115	bASV_60	0.697587	5.8879e-10	5.8879e-10	3562	bASV_109	bASV_96	0.661746	8.57481e-09	8.57481e-09		14365	fASV_16	fASV_14	0.832168	0.000785442	0.000785442	23060	fASV_50	bASV_73	-0.839161	0.000642826	0.000642826		13994	fASV_40	bASV_325	-0.83231	0.000782324	0.000782324		36764	fASV_209	fASV_45	0.86515	0.000278812	0.000278812		35481	fASV_183	fASV_135	0.839774	0.000631351	0.000631351		20471	fASV_56	fASV_18
3703	bASV_115	bASV_65	-0.702106	4.08514e-10	4.08514e-10	3563	bASV_109	bASV_99	0.639396	3.82284e-08	3.82284e-08		14436	fASV_17	bASV_97	-0.862168	0.000309405	0.000309405	23061	fASV_50	bASV_75	-0.826621	0.000915011	0.000915011		13996	fASV_40	fASV_2	0.888112	0.000114134	0.000114134		36765	fASV_209	fASV_46	0.837129	0.000682001	0.000682001		35487	fASV_183	fASV_146	0.82663	0.000914801	0.000914801		20476	fASV_56	fASV_23
3704	bASV_115	bASV_66	0.638144	4.14181e-08	4.14181e-08	3566	bASV_109	bASV_102	0.786139	9.9476e-14	9.9476e-14		14451	fASV_17	bASV_119	-0.884562	0.000132601	0.000132601	23064	fASV_50	bASV_79	-0.895105	8.36659e-05	8.36659e-05		13997	fASV_40	fASV_3	0.944056	3.92726e-06	3.92726e-06		36785	fASV_209	fASV_72	0.847637	0.000497797	0.000497797		35503	fASV_183	fASV_169	0.87218	0.000215974	0.000215974		20478	fASV_56	fASV_25
3711	bASV_115	bASV_74	0.693987	7.84083e-10	7.84083e-10	3567	bASV_109	bASV_103	0.878888	0	0		14480	fASV_17	bASV_155	-0.902098	5.99786e-05	5.99786e-05	23067	fASV_50	bASV_83	-0.853147	0.000418118	0.000418118		13998	fASV_40	fASV_4	0.965035	3.88099e-07	3.88099e-07		36793	fASV_209	fASV_86	0.914187	3.16859e-05	3.16859e-05		35511	fASV_183	fASV_182	0.887218	0.000118581	0.000118581		20480	fASV_56	fASV_27
3721	bASV_115	bASV_86	0.691317	9.67115e-10	9.67115e-10	3608	bASV_110	bASV_55	0.714105	1.49611e-10	1.49611e-10		14523	fASV_17	fASV_2	0.839161	0.000642826	0.000642826	23068	fASV_50	bASV_84	-0.832168	0.000785442	0.000785442		13999	fASV_40	fASV_5	0.881119	0.000152674	0.000152674		36799	fASV_209	fASV_98	0.85114	0.000445901	0.000445901		35548	fASV_185	bASV_46	0.828577	0.000867564	0.000867564		20483	fASV_56	fASV_30
3726	bASV_115	bASV_92	0.658493	1.07418e-08	1.07418e-08	3614	bASV_110	bASV_61	0.672118	4.10253e-09	4.10253e-09		14524	fASV_17	fASV_3	0.93007	1.17022e-05	1.17022e-05	23069	fASV_50	bASV_85	-0.902098	5.99786e-05	5.99786e-05		14001	fASV_40	fASV_7	0.93007	1.17022e-05	1.17022e-05		36806	fASV_209	fASV_116	0.885965	0.000125044	0.000125044		35707	fASV_185	fASV_64	0.886454	0.000122489	0.000122489		20484	fASV_56	fASV_31
3739	bASV_115	bASV_109	-0.644496	2.74734e-08	2.74734e-08	3616	bASV_110	bASV_63	0.644283	2.7859e-08	2.7859e-08		14525	fASV_17	fASV_4	0.881119	0.000152674	0.000152674	23076	fASV_50	bASV_92	-0.899492	6.80903e-05	6.80903e-05		14002	fASV_40	fASV_9	0.909091	4.19104e-05	4.19104e-05		36812	fASV_209	fASV_127	0.84386	0.000558892	0.000558892		35769	fASV_185	fASV_169	0.890123	0.000104602	0.000104602		20485	fASV_56	fASV_32
3830	bASV_117	bASV_3	0.758433	2.23865e-12	2.23865e-12	3620	bASV_110	bASV_67	0.700323	4.72276e-10	4.72276e-10		14526	fASV_17	fASV_5	0.909091	4.19104e-05	4.19104e-05	23096	fASV_50	bASV_117	-0.895105	8.36659e-05	8.36659e-05		14004	fASV_40	fASV_11	0.965035	3.88099e-07	3.88099e-07		36956	fASV_214	bASV_132	-0.85778	0.000359119	0.000359119		35778	fASV_185	fASV_183	0.890123	0.000104602	0.000104602		20486	fASV_56	fASV_33
3837	bASV_117	bASV_15	-0.658405	1.08071e-08	1.08071e-08	3639	bASV_110	bASV_88	0.607649	2.62542e-07	2.62542e-07		14527	fASV_17	fASV_6	0.944056	3.92726e-06	3.92726e-06	23099	fASV_50	bASV_120	-0.846154	0.000521134	0.000521134		14006	fASV_40	fASV_13	0.846154	0.000521134	0.000521134		37137	fASV_216	bASV_13	0.823964	0.000982639	0.000982639		36552	fASV_198	fASV_137	0.842629	0.000579993	0.000579993		20487	fASV_56	fASV_34
3838	bASV_117	bASV_17	0.675465	3.21366e-09	3.21366e-09	3656	bASV_114	bASV_2	0.616327	1.58362e-07	1.58362e-07		14528	fASV_17	fASV_7	0.839161	0.000642826	0.000642826	23104	fASV_50	bASV_126	-0.881119	0.000152674	0.000152674		14007	fASV_40	fASV_14	0.825175	0.000951363	0.000951363		37156	fASV_216	bASV_39	0.852134	0.000431967	0.000431967		36630	fASV_205	bASV_56	0.834386	0.000737803	0.000737803		20488	fASV_56	fASV_36
3839	bASV_117	bASV_20	0.809994	4.44089e-15	4.44089e-15	3657	bASV_114	bASV_3	-0.685733	1.48905e-09	1.48905e-09		14531	fASV_17	fASV_11	0.895105	8.36659e-05	8.36659e-05	23106	fASV_50	bASV_128	-0.839161	0.000642826	0.000642826		14009	fASV_40	fASV_17	0.958042	9.54358e-07	9.54358e-07		37163	fASV_216	bASV_47	0.929601	1.20906e-05	1.20906e-05		36747	fASV_205	fASV_24	-0.85778	0.000359119	0.000359119		20490	fASV_56	fASV_40
3845	bASV_117	bASV_28	0.840011	0	0	3659	bASV_114	bASV_6	0.695154	7.14905e-10	7.14905e-10		14590	fASV_18	bASV_79	-0.867133	0.000259812	0.000259812	23181	fASV_50	fASV_2	0.93007	1.17022e-05	1.17022e-05		14010	fASV_40	fASV_18	0.937063	6.99316e-06	6.99316e-06		37181	fASV_216	bASV_66	0.880304	0.000157757	0.000157757		36750	fASV_205	fASV_27	0.881174	0.000152337	0.000152337		20491	fASV_56	fASV_41
3846	bASV_117	bASV_29	0.759533	1.99418e-12	1.99418e-12	3660	bASV_114	bASV_9	0.674083	3.55595e-09	3.55595e-09		14621	fASV_18	bASV_119	-0.899492	6.80903e-05	6.80903e-05	23182	fASV_50	fASV_3	0.937063	6.99316e-06	6.99316e-06		14011	fASV_40	fASV_19	0.93007	1.17022e-05	1.17022e-05		37240	fASV_216	bASV_162	0.95777	9.85211e-07	9.85211e-07		36752	fASV_205	fASV_29	-0.834386	0.000737803	0.000737803		20493	fASV_56	fASV_44
3847	bASV_117	bASV_30	0.724868	5.81286e-11	5.81286e-11	3661	bASV_114	bASV_11	0.750059	5.29177e-12	5.29177e-12		14650	fASV_18	bASV_155	-0.909091	4.19104e-05	4.19104e-05	23184	fASV_50	fASV_5	0.944056	3.92726e-06	3.92726e-06		14012	fASV_40	fASV_20	0.923077	1.8622e-05	1.8622e-05		37415	fASV_218	bASV_21	-0.847109	0.000506007	0.000506007		36757	fASV_205	fASV_34	0.842184	0.00058779	0.00058779		20494	fASV_56	fASV_45
3848	bASV_117	bASV_31	-0.634343	5.27177e-08	5.27177e-08	3662	bASV_114	bASV_12	0.853014	0	0		14693	fASV_18	fASV_2	0.832168	0.000785442	0.000785442	23185	fASV_50	fASV_6	0.937063	6.99316e-06	6.99316e-06		14015	fASV_40	fASV_23	0.902098	5.99786e-05	5.99786e-05		37417	fASV_218	bASV_24	-0.84355	0.000564148	0.000564148		36758	fASV_205	fASV_36	0.842184	0.00058779	0.00058779		20495	fASV_56	fASV_46
3851	bASV_117	bASV_34	0.829397	2.22045e-16	2.22045e-16	3664	bASV_114	bASV_15	0.782833	1.47882e-13	1.47882e-13		14694	fASV_18	fASV_3	0.874126	0.000200713	0.000200713	23186	fASV_50	fASV_7	0.867133	0.000259812	0.000259812		14016	fASV_40	fASV_24	0.902098	5.99786e-05	5.99786e-05		37491	fASV_218	bASV_116	-0.836431	0.000695873	0.000695873		36760	fASV_205	fASV_40	0.873376	0.000206495	0.000206495		20497	fASV_56	fASV_49
3854	bASV_117	bASV_40	0.744818	8.9142e-12	8.9142e-12	3666	bASV_114	bASV_20	-0.752087	4.30989e-12	4.30989e-12		14695	fASV_18	fASV_4	0.937063	6.99316e-06	6.99316e-06	23187	fASV_50	fASV_9	0.916084	2.8428e-05	2.8428e-05		14017	fASV_40	fASV_25	0.902098	5.99786e-05	5.99786e-05		37548	fASV_218	fASV_7	0.872024	0.000217238	0.000217238		36762	fASV_205	fASV_43	0.85778	0.000359119	0.000359119		21070	fASV_60	fASV_5
3869	bASV_117	bASV_58	0.676765	2.92048e-09	2.92048e-09	3667	bASV_114	bASV_21	0.740416	1.36804e-11	1.36804e-11		14696	fASV_18	fASV_5	0.923077	1.8622e-05	1.8622e-05	23189	fASV_50	fASV_11	0.916084	2.8428e-05	2.8428e-05		14018	fASV_40	fASV_26	0.839161	0.000642826	0.000642826		37557	fASV_218	fASV_18	0.953888	1.51937e-06	1.51937e-06		36781	fASV_205	fASV_64	0.923958	1.76063e-05	1.76063e-05		21076	fASV_60	fASV_13
3871	bASV_117	bASV_60	0.820541	8.88178e-16	8.88178e-16	3670	bASV_114	bASV_26	0.733124	2.73013e-11	2.73013e-11		14697	fASV_18	fASV_6	0.965035	3.88099e-07	3.88099e-07	23194	fASV_50	fASV_18	0.944056	3.92726e-06	3.92726e-06		14019	fASV_40	fASV_27	0.909091	4.19104e-05	4.19104e-05		37571	fASV_218	fASV_32	0.825754	0.000936688	0.000936688		36797	fASV_205	fASV_91	0.842184	0.00058779	0.00058779		21079	fASV_60	fASV_17
3876	bASV_117	bASV_65	-0.720995	8.20943e-11	8.20943e-11	3673	bASV_114	bASV_29	-0.804251	9.99201e-15	9.99201e-15		14698	fASV_18	fASV_7	0.923077	1.8622e-05	1.8622e-05	23198	fASV_50	fASV_22	0.899492	6.80903e-05	6.80903e-05		14020	fASV_40	fASV_28	0.902098	5.99786e-05	5.99786e-05		37573	fASV_218	fASV_34	0.875583	0.000189842	0.000189842		36804	fASV_205	fASV_100	0.842184	0.00058779	0.00058779		21080	fASV_60	fASV_18
3877	bASV_117	bASV_66	0.610892	2.17733e-07	2.17733e-07	3675	bASV_114	bASV_31	0.885737	0	0		14699	fASV_18	fASV_9	0.888112	0.000114134	0.000114134	23200	fASV_50	fASV_24	0.832168	0.000785442	0.000785442		14021	fASV_40	fASV_29	0.916084	2.8428e-05	2.8428e-05		37576	fASV_218	fASV_40	0.946769	3.07712e-06	3.07712e-06		36811	fASV_205	fASV_116	0.85778	0.000359119	0.000359119		21086	fASV_60	fASV_24
3884	bASV_117	bASV_74	0.762008	1.53388e-12	1.53388e-12	3676	bASV_114	bASV_32	0.743019	1.06302e-11	1.06302e-11		14701	fASV_18	fASV_11	0.937063	6.99316e-06	6.99316e-06	23201	fASV_50	fASV_25	0.921192	2.09498e-05	2.09498e-05		14022	fASV_40	fASV_30	0.935397	7.94651e-06	7.94651e-06		37578	fASV_218	fASV_43	0.932532	9.82355e-06	9.82355e-06		36815	fASV_205	fASV_121	0.871695	0.00021992	0.00021992		21092	fASV_60	fASV_30
3886	bASV_117	bASV_76	0.661992	8.42923e-09	8.42923e-09	3677	bASV_114	bASV_33	0.7171	1.15506e-10	1.15506e-10		14706	fASV_18	fASV_17	0.958042	9.54358e-07	9.54358e-07	23203	fASV_50	fASV_27	0.951049	2.03842e-06	2.03842e-06		14023	fASV_40	fASV_31	0.839161	0.000642826	0.000642826		37593	fASV_218	fASV_62	0.882702	0.00014317	0.00014317		36818	fASV_205	fASV_128	-0.873181	0.000208017	0.000208017		21093	fASV_60	fASV_31
3890	bASV_117	bASV_82	-0.639311	3.84372e-08	3.84372e-08	3679	bASV_114	bASV_37	0.707794	2.55341e-10	2.55341e-10		14707	fASV_19	bASV_2	-0.874126	0.000200713	0.000200713	23206	fASV_50	fASV_30	0.844134	0.000554262	0.000554262		14024	fASV_40	fASV_32	0.937063	6.99316e-06	6.99316e-06		37594	fASV_218	fASV_63	0.868465	0.000247625	0.000247625		36821	fASV_205	fASV_135	0.848136	0.000490138	0.000490138		21095	fASV_60	fASV_33
3894	bASV_117	bASV_86	0.623843	1.00933e-07	1.00933e-07	3682	bASV_114	bASV_42	0.712322	1.74249e-10	1.74249e-10		14722	fASV_19	bASV_28	-0.902098	5.99786e-05	5.99786e-05	23210	fASV_50	fASV_34	0.909091	4.19104e-05	4.19104e-05		14025	fASV_40	fASV_33	0.902098	5.99786e-05	5.99786e-05		37596	fASV_218	fASV_66	0.868465	0.000247625	0.000247625		36843	fASV_205	fASV_169	0.840928	0.000610197	0.000610197		21100	fASV_60	fASV_41
3899	bASV_117	bASV_92	0.88834	0	0	3683	bASV_114	bASV_43	0.853262	0	0		14798	fASV_19	bASV_126	-0.839161	0.000642826	0.000642826	23211	fASV_50	fASV_36	0.93007	1.17022e-05	1.17022e-05		14026	fASV_40	fASV_34	0.881119	0.000152674	0.000152674		37601	fASV_218	fASV_72	0.836431	0.000695873	0.000695873		36848	fASV_205	fASV_178	0.849982	0.00046257	0.00046257		21103	fASV_60	fASV_45
3904	bASV_117	bASV_99	-0.63211	6.06497e-08	6.06497e-08	3685	bASV_114	bASV_45	0.613942	1.82244e-07	1.82244e-07		14821	fASV_19	bASV_155	-0.881119	0.000152674	0.000152674	23212	fASV_50	fASV_39	0.86014	0.000331668	0.000331668		14027	fASV_40	fASV_36	0.942208	4.60562e-06	4.60562e-06		37609	fASV_218	fASV_86	0.850668	0.000452626	0.000452626		36852	fASV_205	fASV_183	0.881357	0.000151215	0.000151215		21104	fASV_60	fASV_46
3912	bASV_117	bASV_109	-0.677392	2.78824e-09	2.78824e-09	3691	bASV_114	bASV_53	0.608995	2.42988e-07	2.42988e-07		14866	fASV_19	fASV_4	0.832168	0.000785442	0.000785442	23215	fASV_50	fASV_43	0.923077	1.8622e-05	1.8622e-05		14028	fASV_40	fASV_39	0.867133	0.000259812	0.000259812		37627	fASV_218	fASV_122	0.854852	0.000395584	0.000395584		36853	fASV_205	fASV_185	0.923958	1.76063e-05	1.76063e-05		21106	fASV_60	fASV_49
3915	bASV_117	bASV_115	0.702932	3.81801e-10	3.81801e-10	3692	bASV_114	bASV_54	0.920101	0	0		14869	fASV_19	fASV_7	0.902098	5.99786e-05	5.99786e-05	23219	fASV_50	fASV_48	0.867133	0.000259812	0.000259812		14029	fASV_41	bASV_2	-0.839774	0.000631345	0.000631345		37639	fASV_218	fASV_144	0.882702	0.00014317	0.00014317		37332	fASV_214	fASV_73	-0.929601	1.20906e-05	1.20906e-05		21113	fASV_60	fASV_56
3920	bASV_118	bASV_6	0.619869	1.2826e-07	1.2826e-07	3700	bASV_114	bASV_62	0.686768	1.37562e-09	1.37562e-09		14870	fASV_19	fASV_9	0.874126	0.000200713	0.000200713	23220	fASV_50	fASV_49	0.92935	1.23017e-05	1.23017e-05		14049	fASV_41	bASV_32	-0.869633	0.000237308	0.000237308		37642	fASV_218	fASV_151	0.937429	6.79642e-06	6.79642e-06		37720	fASV_218	bASV_56	0.86515	0.000278812	0.000278812		21116	fASV_61	bASV_2
3921	bASV_118	bASV_9	0.618841	1.3639e-07	1.3639e-07	3703	bASV_114	bASV_65	0.775324	3.53495e-13	3.53495e-13		14872	fASV_19	fASV_11	0.825175	0.000951363	0.000951363	23237	fASV_51	bASV_28	-0.825175	0.000951363	0.000951363		14060	fASV_41	bASV_47	-0.824845	0.000959803	0.000959803		37658	fASV_218	fASV_178	0.836115	0.000702239	0.000702239		37721	fASV_218	bASV_57	0.844134	0.000554262	0.000554262		21186	fASV_61	bASV_97
3946	bASV_118	bASV_45	0.651216	1.76094e-08	1.76094e-08	3704	bASV_114	bASV_66	-0.634628	5.17799e-08	5.17799e-08		14877	fASV_19	fASV_17	0.832168	0.000785442	0.000785442	23263	fASV_51	bASV_60	-0.875583	0.000189842	0.000189842		14071	fASV_41	bASV_60	-0.862168	0.000309405	0.000309405		37664	fASV_218	fASV_185	0.892846	9.27074e-05	9.27074e-05		37760	fASV_218	bASV_108	0.837129	0.000682001	0.000682001		21272	fASV_61	fASV_2
3967	bASV_118	bASV_68	0.612094	2.03028e-07	2.03028e-07	3706	bASV_114	bASV_68	0.710526	2.02948e-10	2.02948e-10		14878	fASV_19	fASV_18	0.839161	0.000642826	0.000642826	23267	fASV_51	bASV_64	-0.86014	0.000331668	0.000331668		14092	fASV_41	bASV_86	-0.877098	0.00017904	0.00017904		37669	fASV_218	fASV_196	0.83409	0.000744015	0.000744015		37831	fASV_218	fASV_18	0.837129	0.000682001	0.000682001		21278	fASV_61	fASV_9
3970	bASV_118	bASV_71	0.646186	2.45911e-08	2.45911e-08	3707	bASV_114	bASV_69	0.685422	1.52487e-09	1.52487e-09		15220	fASV_21	fASV_14	0.825175	0.000951363	0.000951363	23284	fASV_51	bASV_85	-0.839161	0.000642826	0.000642826		14096	fASV_41	bASV_92	-0.839774	0.000631345	0.000631345		37801	fASV_219	bASV_254	0.865578	0.000274627	0.000274627		37840	fASV_218	fASV_27	0.85114	0.000445901	0.000445901		21279	fASV_61	fASV_10
4002	bASV_118	bASV_114	0.600773	3.87763e-07	3.87763e-07	3708	bASV_114	bASV_70	0.660885	9.10403e-09	9.10403e-09		15311	fASV_22	bASV_119	-0.824458	0.000969796	0.000969796	23402	fASV_51	fASV_9	0.867133	0.000259812	0.000259812		14115	fASV_41	bASV_116	-0.892027	9.61669e-05	9.61669e-05		37850	fASV_219	fASV_40	0.834386	0.000737803	0.000737803		37845	fASV_218	fASV_32	0.840632	0.000615569	0.000615569		21286	fASV_61	fASV_19
4010	bASV_120	bASV_9	0.600111	4.02408e-07	4.02408e-07	3711	bASV_114	bASV_74	-0.857326	0	0		15375	fASV_22	bASV_241	-0.825754	0.000936688	0.000936688	23416	fASV_51	fASV_25	0.910684	3.84695e-05	3.84695e-05		14118	fASV_41	bASV_119	-0.860558	0.000326983	0.000326983		37852	fASV_219	fASV_43	0.826588	0.000915842	0.000915842		37847	fASV_218	fASV_34	0.935203	8.06383e-06	8.06383e-06		21290	fASV_61	fASV_23
4011	bASV_120	bASV_11	0.621117	1.19009e-07	1.19009e-07	3713	bASV_114	bASV_76	-0.623111	1.05518e-07	1.05518e-07		15383	fASV_22	fASV_2	0.872024	0.000217238	0.000217238	23425	fASV_51	fASV_34	0.874126	0.000200713	0.000200713		14137	fASV_41	bASV_143	-0.839774	0.000631345	0.000631345		37913	fASV_219	fASV_144	0.865578	0.000274627	0.000274627		37850	fASV_218	fASV_40	0.942208	4.60562e-06	4.60562e-06		21293	fASV_61	fASV_26
4014	bASV_120	bASV_15	0.600111	4.02408e-07	4.02408e-07	3715	bASV_114	bASV_78	-0.86465	0	0		15386	fASV_22	fASV_5	0.857787	0.00035903	0.00035903	23430	fASV_51	fASV_43	0.846154	0.000521134	0.000521134		14161	fASV_41	bASV_325	-0.860558	0.000326983	0.000326983		37916	fASV_219	fASV_151	0.824756	0.000962097	0.000962097		37852	fASV_218	fASV_43	0.9317	1.04294e-05	1.04294e-05		21294	fASV_61	fASV_27
4027	bASV_120	bASV_33	0.616282	1.58777e-07	1.58777e-07	3718	bASV_114	bASV_82	0.619047	1.34728e-07	1.34728e-07		15387	fASV_22	fASV_6	0.879143	0.000165221	0.000165221	23431	fASV_51	fASV_44	0.846154	0.000521134	0.000521134		14163	fASV_41	fASV_2	0.854704	0.000397509	0.000397509		37950	fASV_219	fASV_218	0.833491	0.000756747	0.000756747		37853	fASV_218	fASV_44	0.844134	0.000554262	0.000554262		21298	fASV_61	fASV_31
4059	bASV_120	bASV_71	0.624451	9.72715e-08	9.72715e-08	3725	bASV_114	bASV_90	0.650986	1.78823e-08	1.78823e-08		15388	fASV_22	fASV_7	0.882702	0.00014317	0.00014317	23436	fASV_51	fASV_50	0.825175	0.000951363	0.000951363		14164	fASV_41	fASV_3	0.847239	0.000503977	0.000503977		38266	fASV_222	bASV_52	-0.829313	0.000850228	0.000850228		37871	fASV_218	fASV_64	0.841246	0.000604448	0.000604448		21302	fASV_61	fASV_36
4077	bASV_120	bASV_93	0.646902	2.34582e-08	2.34582e-08	3727	bASV_114	bASV_92	-0.633392	5.59676e-08	5.59676e-08		15389	fASV_22	fASV_9	0.868465	0.000247625	0.000247625	23828	fASV_54	bASV_347	-0.86014	0.000331668	0.000331668		14165	fASV_41	fASV_4	0.824845	0.000959803	0.000959803		38339	fASV_222	bASV_163	-0.879143	0.000165221	0.000165221		37877	fASV_218	fASV_71	0.872155	0.000216175	0.000216175		21303	fASV_61	fASV_39
4190	bASV_122	bASV_6	0.641901	3.2528e-08	3.2528e-08	3728	bASV_114	bASV_93	0.632978	5.744e-08	5.744e-08		15397	fASV_22	fASV_18	0.829313	0.000850228	0.000850228	23845	fASV_54	fASV_21	0.846154	0.000521134	0.000521134		14168	fASV_41	fASV_7	0.906956	4.68941e-05	4.68941e-05		38374	fASV_222	fASV_9	0.879143	0.000165221	0.000165221		37880	fASV_218	fASV_74	0.879161	0.000165104	0.000165104		21307	fASV_61	fASV_44
4193	bASV_122	bASV_12	0.600611	3.91298e-07	3.91298e-07	3735	bASV_114	bASV_102	0.651599	1.71631e-08	1.71631e-08		15398	fASV_22	fASV_19	0.829313	0.000850228	0.000850228	23857	fASV_54	fASV_33	0.888112	0.000114134	0.000114134		14169	fASV_41	fASV_9	0.892027	9.61669e-05	9.61669e-05		38376	fASV_222	fASV_11	0.918295	2.49701e-05	2.49701e-05		37886	fASV_218	fASV_86	0.879161	0.000165104	0.000165104		21313	fASV_61	fASV_51
4194	bASV_122	bASV_13	0.728758	4.0854e-11	4.0854e-11	3736	bASV_114	bASV_103	0.805913	7.99361e-15	7.99361e-15		15401	fASV_23	bASV_2	-0.867133	0.000259812	0.000259812	24093	fASV_56	bASV_5	-0.832168	0.000785442	0.000785442		14170	fASV_41	fASV_10	0.884562	0.000132601	0.000132601		38389	fASV_222	fASV_25	0.857787	0.00035903	0.00035903		37893	fASV_218	fASV_99	0.85114	0.000445901	0.000445901		21317	fASV_61	fASV_55
4202	bASV_122	bASV_27	0.652515	1.61382e-08	1.61382e-08	3740	bASV_114	bASV_109	0.845283	0	0		15471	fASV_23	bASV_97	-0.83231	0.000782324	0.000782324	24102	fASV_56	bASV_21	-0.874126	0.000200713	0.000200713		14173	fASV_41	fASV_13	0.906956	4.68941e-05	4.68941e-05		38390	fASV_222	fASV_26	0.918295	2.49701e-05	2.49701e-05		37894	fASV_218	fASV_100	0.844134	0.000554262	0.000554262		21478	fASV_62	fASV_2
4216	bASV_122	bASV_45	0.61506	1.70654e-07	1.70654e-07	3743	bASV_115	bASV_3	0.757233	2.53753e-12	2.53753e-12		15486	fASV_23	bASV_119	-0.824845	0.000959803	0.000959803	24104	fASV_56	bASV_24	-0.846154	0.000521134	0.000521134		14180	fASV_41	fASV_21	0.854704	0.000397509	0.000397509		38423	fASV_222	fASV_69	0.870997	0.000225691	0.000225691		37901	fASV_218	fASV_116	0.875658	0.000189298	0.000189298		21481	fASV_62	fASV_5
4302	bASV_124	bASV_37	0.655904	1.28265e-08	1.28265e-08	3748	bASV_115	bASV_12	-0.699177	5.1812e-10	5.1812e-10		15515	fASV_23	bASV_155	-0.825175	0.000951363	0.000951363	24112	fASV_56	bASV_33	-0.881119	0.000152674	0.000152674		14182	fASV_41	fASV_23	0.884562	0.000132601	0.000132601		38471	fASV_222	fASV_158	0.834332	0.00073893	0.00073893		37905	fASV_218	fASV_121	0.924175	1.73627e-05	1.73627e-05		21483	fASV_62	fASV_7
4375	bASV_125	bASV_6	0.700361	4.70805e-10	4.70805e-10	3750	bASV_115	bASV_15	-0.646218	2.45393e-08	2.45393e-08		15550	fASV_23	bASV_241	-0.853147	0.000418118	0.000418118	24159	fASV_56	bASV_90	-0.853147	0.000418118	0.000418118		14184	fASV_41	fASV_25	0.877098	0.00017904	0.00017904		38480	fASV_222	fASV_175	0.831522	0.000799757	0.000799757		37911	fASV_218	fASV_135	0.93123	1.07847e-05	1.07847e-05		21487	fASV_62	fASV_13
4376	bASV_125	bASV_9	0.692248	8.99146e-10	8.99146e-10	3752	bASV_115	bASV_20	0.644177	2.80515e-08	2.80515e-08		15552	fASV_23	bASV_246	-0.86014	0.000331668	0.000331668	24189	fASV_56	bASV_126	-0.846154	0.000521134	0.000521134		14186	fASV_41	fASV_27	0.884562	0.000132601	0.000132601		38482	fASV_222	fASV_177	0.854228	0.000403724	0.000403724		37914	fASV_218	fASV_143	0.838596	0.000653528	0.000653528		21490	fASV_62	fASV_17
4377	bASV_125	bASV_11	0.668019	5.50945e-09	5.50945e-09	3761	bASV_115	bASV_31	-0.650546	1.84169e-08	1.84169e-08		15558	fASV_23	fASV_2	0.909091	4.19104e-05	4.19104e-05	24205	fASV_56	bASV_145	-0.888112	0.000114134	0.000114134		14187	fASV_41	fASV_28	0.892027	9.61669e-05	9.61669e-05		38485	fASV_222	fASV_180	0.878378	0.000170286	0.000170286		37938	fASV_218	fASV_178	0.949213	2.44274e-06	2.44274e-06		21497	fASV_62	fASV_24
4379	bASV_125	bASV_13	0.770492	6.09068e-13	6.09068e-13	3769	bASV_115	bASV_43	-0.661054	8.99789e-09	8.99789e-09		15560	fASV_23	fASV_4	0.874126	0.000200713	0.000200713	24214	fASV_56	bASV_156	-0.886166	0.000123989	0.000123989		14189	fASV_41	fASV_30	0.917214	2.66165e-05	2.66165e-05		38490	fASV_222	fASV_187	0.899694	6.74328e-05	6.74328e-05		37947	fASV_218	fASV_205	0.859283	0.000341436	0.000341436		21499	fASV_62	fASV_26
4380	bASV_125	bASV_15	0.655515	1.3171e-08	1.3171e-08	3789	bASV_115	bASV_65	-0.635075	5.03376e-08	5.03376e-08		15561	fASV_23	fASV_5	0.916084	2.8428e-05	2.8428e-05	24275	fASV_56	fASV_13	0.965035	3.88099e-07	3.88099e-07		14192	fASV_41	fASV_33	0.83231	0.000782324	0.000782324		38492	fASV_222	fASV_193	0.827201	0.000900747	0.000900747		38334	fASV_232	bASV_175	0.857787	0.00035903	0.00035903		21504	fASV_62	fASV_31
4401	bASV_125	bASV_45	0.725813	5.33871e-11	5.33871e-11	3797	bASV_115	bASV_74	0.624287	9.82453e-08	9.82453e-08		15562	fASV_23	fASV_6	0.867133	0.000259812	0.000259812	24761	fASV_60	bASV_13	-0.899492	6.80903e-05	6.80903e-05		14193	fASV_41	fASV_34	0.892027	9.61669e-05	9.61669e-05		38520	fASV_225	bASV_26	-0.865578	0.000274627	0.000274627		38453	fASV_232	fASV_117	0.861346	0.000318283	0.000318283		21506	fASV_62	fASV_33
4402	bASV_125	bASV_46	0.648458	2.1164e-08	2.1164e-08	3801	bASV_115	bASV_78	0.650789	1.81193e-08	1.81193e-08		15563	fASV_23	fASV_7	0.881119	0.000152674	0.000152674	24770	fASV_60	bASV_28	-0.892027	9.61669e-05	9.61669e-05		14195	fASV_41	fASV_39	0.92935	1.23017e-05	1.23017e-05		38540	fASV_225	bASV_49	0.834386	0.000737803	0.000737803		38465	fASV_232	fASV_143	0.830766	0.000816746	0.000816746		21511	fASV_62	fASV_41
4424	bASV_125	bASV_70	0.674201	3.5256e-09	3.5256e-09	3826	bASV_115	bASV_109	-0.646456	2.41583e-08	2.41583e-08		15564	fASV_23	fASV_9	0.909091	4.19104e-05	4.19104e-05	24774	fASV_60	bASV_32	-0.892027	9.61669e-05	9.61669e-05		14196	fASV_41	fASV_40	0.847239	0.000503977	0.000503977		38668	fASV_225	fASV_27	0.842184	0.00058779	0.00058779		38513	fASV_233	bASV_14	-0.867133	0.000259812	0.000259812		21524	fASV_62	fASV_56
4425	bASV_125	bASV_71	0.624951	9.43533e-08	9.43533e-08	3907	bASV_116	bASV_101	0.638799	3.97198e-08	3.97198e-08		15566	fASV_23	fASV_11	0.895105	8.36659e-05	8.36659e-05	24779	fASV_60	bASV_40	-0.83231	0.000782324	0.000782324		14257	fASV_43	bASV_83	-0.832168	0.000785442	0.000785442		38729	fASV_225	fASV_122	0.824071	0.000979857	0.000979857		38549	fASV_233	bASV_57	0.86014	0.000331668	0.000331668		21527	fASV_62	fASV_60
4443	bASV_125	bASV_93	0.755376	3.07665e-12	3.07665e-12	4007	bASV_118	bASV_3	-0.68015	2.27119e-09	2.27119e-09		15571	fASV_23	fASV_17	0.832168	0.000785442	0.000785442	24806	fASV_60	bASV_70	-0.865901	0.000271496	0.000271496		14332	fASV_43	fASV_3	0.832168	0.000785442	0.000785442		38736	fASV_225	fASV_135	0.896995	7.6646e-05	7.6646e-05		38586	fASV_233	bASV_105	-0.846154	0.000521134	0.000521134		21686	fASV_63	fASV_3
4452	bASV_125	bASV_104	0.601612	3.69939e-07	3.69939e-07	4009	bASV_118	bASV_6	0.857712	0	0		15572	fASV_23	fASV_18	0.839161	0.000642826	0.000642826	24816	fASV_60	bASV_84	-0.877098	0.00017904	0.00017904		14334	fASV_43	fASV_5	0.846154	0.000521134	0.000521134		38740	fASV_225	fASV_143	0.832842	0.000770722	0.000770722		38708	fASV_233	fASV_74	0.867133	0.000259812	0.000259812		21687	fASV_63	fASV_4
4464	bASV_125	bASV_122	0.606113	2.86674e-07	2.86674e-07	4010	bASV_118	bASV_9	0.871982	0	0		15573	fASV_23	fASV_19	0.874126	0.000200713	0.000200713	24817	fASV_60	bASV_85	-0.839774	0.000631345	0.000631345		14337	fASV_43	fASV_9	0.902098	5.99786e-05	5.99786e-05		38746	fASV_225	fASV_156	0.86569	0.000273532	0.000273532		38729	fASV_233	fASV_116	0.86014	0.000331668	0.000331668		21689	fASV_63	fASV_6
4466	bASV_126	bASV_2	0.677459	2.77449e-09	2.77449e-09	4011	bASV_118	bASV_11	0.820102	1.11022e-15	1.11022e-15		15576	fASV_23	fASV_22	0.882702	0.00014317	0.00014317	24833	fASV_60	bASV_102	-0.83231	0.000782324	0.000782324		14341	fASV_43	fASV_13	0.839161	0.000642826	0.000642826		38764	fASV_225	fASV_182	0.824576	0.000966728	0.000966728		38766	fASV_233	fASV_178	0.853147	0.000418118	0.000418118		21690	fASV_63	fASV_7
4564	bASV_127	bASV_6	0.809892	4.66294e-15	4.66294e-15	4012	bASV_118	bASV_12	0.737121	1.87468e-11	1.87468e-11		15577	fASV_24	bASV_2	-0.888112	0.000114134	0.000114134	24844	fASV_60	bASV_117	-0.843507	0.000564883	0.000564883		14344	fASV_43	fASV_17	0.895105	8.36659e-05	8.36659e-05		39002	fASV_232	fASV_116	0.828037	0.000880488	0.000880488		38779	fASV_233	fASV_218	0.854642	0.000398308	0.000398308		21691	fASV_63	fASV_9
4565	bASV_127	bASV_9	0.81845	1.33227e-15	1.33227e-15	4013	bASV_118	bASV_13	0.742823	1.08349e-11	1.08349e-11		15592	fASV_24	bASV_28	-0.832168	0.000785442	0.000785442	24852	fASV_60	bASV_126	-0.828577	0.000867564	0.000867564		14347	fASV_43	fASV_20	0.867133	0.000259812	0.000259812		39202	fASV_233	fASV_2	0.873261	0.000207389	0.000207389		39752	fASV_246	bASV_375	0.892027	9.61669e-05	9.61669e-05		21692	fASV_63	fASV_10
4566	bASV_127	bASV_11	0.769714	6.63913e-13	6.63913e-13	4014	bASV_118	bASV_15	0.776814	2.97984e-13	2.97984e-13		15647	fASV_24	bASV_97	-0.854704	0.000397509	0.000397509	24854	fASV_60	bASV_128	-0.914421	3.12689e-05	3.12689e-05		14350	fASV_43	fASV_23	0.874126	0.000200713	0.000200713		39210	fASV_233	fASV_11	0.859176	0.000342671	0.000342671		39801	fASV_246	fASV_46	-0.909091	4.19104e-05	4.19104e-05		21693	fASV_63	fASV_11
4567	bASV_127	bASV_12	0.73676	1.93987e-11	1.93987e-11	4016	bASV_118	bASV_20	-0.712924	1.65532e-10	1.65532e-10		15662	fASV_24	bASV_119	-0.854704	0.000397509	0.000397509	24904	fASV_60	bASV_202	-0.914421	3.12689e-05	3.12689e-05		14352	fASV_43	fASV_25	0.825175	0.000951363	0.000951363		39224	fASV_233	fASV_26	0.838049	0.000664043	0.000664043		39820	fASV_246	fASV_68	0.849982	0.00046257	0.00046257		21694	fASV_63	fASV_13
4568	bASV_127	bASV_13	0.694415	7.58003e-10	7.58003e-10	4020	bASV_118	bASV_26	0.671285	4.35763e-09	4.35763e-09		15691	fASV_24	bASV_155	-0.937063	6.99316e-06	6.99316e-06	24932	fASV_60	fASV_5	0.899492	6.80903e-05	6.80903e-05		14356	fASV_43	fASV_29	0.867133	0.000259812	0.000259812		39234	fASV_233	fASV_39	0.852134	0.000431967	0.000431967		39859	fASV_246	fASV_140	0.944056	3.92726e-06	3.92726e-06		21697	fASV_63	fASV_17
4569	bASV_127	bASV_15	0.789775	6.39488e-14	6.39488e-14	4021	bASV_118	bASV_27	0.754067	3.52074e-12	3.52074e-12		15735	fASV_24	fASV_3	0.909091	4.19104e-05	4.19104e-05	24933	fASV_60	fASV_6	0.906956	4.68941e-05	4.68941e-05		14358	fASV_43	fASV_31	0.916084	2.8428e-05	2.8428e-05		39236	fASV_233	fASV_41	0.875779	0.000188419	0.000188419		39913	fASV_247	bASV_14	-0.847239	0.000503977	0.000503977		21698	fASV_63	fASV_18
4570	bASV_127	bASV_17	-0.610781	2.19141e-07	2.19141e-07	4025	bASV_118	bASV_31	0.715869	1.28514e-10	1.28514e-10		15736	fASV_24	fASV_4	0.909091	4.19104e-05	4.19104e-05	24934	fASV_60	fASV_7	0.824845	0.000959803	0.000959803		14359	fASV_43	fASV_32	0.846154	0.000521134	0.000521134		39239	fASV_233	fASV_45	0.845091	0.000538366	0.000538366		39945	fASV_247	bASV_51	-0.824845	0.000959803	0.000959803		21699	fASV_63	fASV_19
4572	bASV_127	bASV_21	0.628341	7.66445e-08	7.66445e-08	4026	bASV_118	bASV_32	0.695476	6.96851e-10	6.96851e-10		15737	fASV_24	fASV_5	0.923077	1.8622e-05	1.8622e-05	24935	fASV_60	fASV_9	0.892027	9.61669e-05	9.61669e-05		14362	fASV_43	fASV_36	0.844134	0.000554262	0.000554262		39250	fASV_233	fASV_60	0.866219	0.000268443	0.000268443		40918	fASV_257	fASV_25	0.857787	0.00035903	0.00035903		21702	fASV_63	fASV_22
4575	bASV_127	bASV_26	0.703751	3.56997e-10	3.56997e-10	4027	bASV_118	bASV_33	0.615451	1.66762e-07	1.66762e-07		15738	fASV_24	fASV_6	0.888112	0.000114134	0.000114134	24947	fASV_60	fASV_23	0.828577	0.000867564	0.000867564		14364	fASV_43	fASV_40	0.853147	0.000418118	0.000418118		39252	fASV_233	fASV_62	0.866219	0.000268443	0.000268443		40920	fASV_257	fASV_27	0.854228	0.000403724	0.000403724		21705	fASV_63	fASV_25
4580	bASV_127	bASV_31	0.753543	3.71525e-12	3.71525e-12	4032	bASV_118	bASV_42	0.626183	8.75166e-08	8.75166e-08		15739	fASV_24	fASV_7	0.895105	8.36659e-05	8.36659e-05	24949	fASV_60	fASV_25	0.893591	8.96457e-05	8.96457e-05		14366	fASV_44	bASV_2	-0.846154	0.000521134	0.000521134		39253	fASV_233	fASV_63	0.852134	0.000431967	0.000431967		40924	fASV_257	fASV_31	0.825754	0.000936688	0.000936688		21707	fASV_63	fASV_27
4581	bASV_127	bASV_32	0.674076	3.55785e-09	3.55785e-09	4033	bASV_118	bASV_43	0.770376	6.1684e-13	6.1684e-13		15740	fASV_24	fASV_9	0.846154	0.000521134	0.000521134	24958	fASV_60	fASV_34	0.906956	4.68941e-05	4.68941e-05		14429	fASV_44	bASV_86	-0.923077	1.8622e-05	1.8622e-05		39257	fASV_233	fASV_69	0.825169	0.000951504	0.000951504		40934	fASV_257	fASV_45	0.900498	6.48609e-05	6.48609e-05		21708	fASV_63	fASV_28
4582	bASV_127	bASV_33	0.669408	4.98812e-09	4.98812e-09	4035	bASV_118	bASV_45	0.784935	1.15019e-13	1.15019e-13		15742	fASV_24	fASV_11	0.916084	2.8428e-05	2.8428e-05	25426	fASV_63	bASV_2	-0.846154	0.000521134	0.000521134		14438	fASV_44	bASV_97	-0.837129	0.000682001	0.000682001		39262	fASV_233	fASV_74	0.943685	4.05651e-06	4.05651e-06		40938	fASV_257	fASV_50	0.868465	0.000247625	0.000247625		21710	fASV_63	fASV_30
4587	bASV_127	bASV_42	0.667519	5.70945e-09	5.70945e-09	4036	bASV_118	bASV_46	0.840771	0	0		15747	fASV_24	fASV_17	0.944056	3.92726e-06	3.92726e-06	25928	fASV_66	bASV_67	-0.867133	0.000259812	0.000259812		14452	fASV_44	bASV_116	-0.874126	0.000200713	0.000200713		39263	fASV_233	fASV_76	0.873261	0.000207389	0.000207389		40939	fASV_257	fASV_51	0.836115	0.000702239	0.000702239		21711	fASV_63	fASV_31
4588	bASV_127	bASV_43	0.732537	2.88354e-11	2.88354e-11	4039	bASV_118	bASV_49	0.660998	9.03277e-09	9.03277e-09		15748	fASV_24	fASV_18	0.902098	5.99786e-05	5.99786e-05	25932	fASV_66	bASV_71	-0.832168	0.000785442	0.000785442		14500	fASV_44	fASV_2	0.951049	2.03842e-06	2.03842e-06		39268	fASV_233	fASV_86	0.823964	0.000982639	0.000982639		40978	fASV_257	fASV_111	0.878378	0.000170286	0.000170286		21712	fASV_63	fASV_32
4590	bASV_127	bASV_45	0.768714	7.41629e-13	7.41629e-13	4040	bASV_118	bASV_50	0.724481	6.01856e-11	6.01856e-11		15749	fASV_24	fASV_19	0.902098	5.99786e-05	5.99786e-05	25960	fASV_66	bASV_104	-0.832168	0.000785442	0.000785442		14501	fASV_44	fASV_3	0.874126	0.000200713	0.000200713		39274	fASV_233	fASV_98	0.922558	1.92413e-05	1.92413e-05		40981	fASV_257	fASV_116	0.84355	0.000564148	0.000564148		21713	fASV_63	fASV_33
4591	bASV_127	bASV_46	0.722201	7.3777e-11	7.3777e-11	4041	bASV_118	bASV_53	0.635407	4.92905e-08	4.92905e-08		15753	fASV_24	fASV_23	0.881119	0.000152674	0.000152674	26001	fASV_66	bASV_155	-0.909091	4.19104e-05	4.19104e-05		14502	fASV_44	fASV_4	0.944056	3.92726e-06	3.92726e-06		39278	fASV_233	fASV_108	0.85668	0.000372492	0.000372492		40983	fASV_257	fASV_118	0.842391	0.000584148	0.000584148		21714	fASV_63	fASV_34
4596	bASV_127	bASV_53	0.638011	4.17738e-08	4.17738e-08	4053	bASV_118	bASV_65	0.788949	7.06102e-14	7.06102e-14		15754	fASV_25	bASV_2	-0.86014	0.000331668	0.000331668	26056	fASV_66	fASV_4	0.853147	0.000418118	0.000418118		14505	fASV_44	fASV_7	0.937063	6.99316e-06	6.99316e-06		39287	fASV_233	fASV_127	0.881847	0.000148246	0.000148246		40988	fASV_257	fASV_128	-0.858696	0.000348263	0.000348263		21715	fASV_63	fASV_36
4601	bASV_127	bASV_58	-0.625514	9.11682e-08	9.11682e-08	4054	bASV_118	bASV_66	-0.636875	4.49094e-08	4.49094e-08		15769	fASV_25	bASV_28	-0.853147	0.000418118	0.000418118	26059	fASV_66	fASV_7	0.853147	0.000418118	0.000418118		14506	fASV_44	fASV_9	0.874126	0.000200713	0.000200713		39308	fASV_233	fASV_162	0.880304	0.000157757	0.000157757		41013	fASV_257	fASV_169	0.907904	4.46281e-05	4.46281e-05		21717	fASV_63	fASV_40
4608	bASV_127	bASV_65	0.744569	9.13492e-12	9.13492e-12	4057	bASV_118	bASV_69	0.616284	1.58763e-07	1.58763e-07		15770	fASV_25	bASV_30	-0.825175	0.000951363	0.000951363	26068	fASV_66	fASV_19	0.916084	2.8428e-05	2.8428e-05		14507	fASV_44	fASV_10	0.902098	5.99786e-05	5.99786e-05		39315	fASV_233	fASV_176	0.823964	0.000982639	0.000982639		41022	fASV_257	fASV_183	0.841472	0.000600412	0.000600412		21718	fASV_63	fASV_41
4611	bASV_127	bASV_68	0.658725	1.05713e-08	1.05713e-08	4058	bASV_118	bASV_70	0.717149	1.15013e-10	1.15013e-10		15824	fASV_25	bASV_97	-0.854704	0.000397509	0.000397509	26073	fASV_66	fASV_24	0.881119	0.000152674	0.000152674		14508	fASV_44	fASV_11	0.944056	3.92726e-06	3.92726e-06		39319	fASV_233	fASV_180	0.839774	0.000631351	0.000631351		41039	fASV_257	fASV_247	0.843454	0.000565777	0.000565777		21719	fASV_63	fASV_43
4612	bASV_127	bASV_69	0.604223	3.19213e-07	3.19213e-07	4059	bASV_118	bASV_71	0.821721	8.88178e-16	8.88178e-16		15839	fASV_25	bASV_119	-0.914421	3.12689e-05	3.12689e-05	26077	fASV_66	fASV_28	0.923077	1.8622e-05	1.8622e-05		14510	fASV_44	fASV_13	0.867133	0.000259812	0.000259812		39324	fASV_233	fASV_187	0.829787	0.000839186	0.000839186		41158	fASV_259	bASV_235	-0.833881	0.000748445	0.000748445		21720	fASV_63	fASV_44
4613	bASV_127	bASV_70	0.671195	4.38607e-09	4.38607e-09	4060	bASV_118	bASV_73	0.6072	2.6939e-07	2.6939e-07		15868	fASV_25	bASV_155	-0.902098	5.99786e-05	5.99786e-05	26078	fASV_66	fASV_29	0.825175	0.000951363	0.000951363		14511	fASV_44	fASV_14	0.867133	0.000259812	0.000259812		39331	fASV_233	fASV_207	0.832429	0.000779704	0.000779704		41241	fASV_259	fASV_69	0.842105	0.00058917	0.00058917		21721	fASV_63	fASV_45
4614	bASV_127	bASV_71	0.748764	6.02718e-12	6.02718e-12	4061	bASV_118	bASV_74	-0.727191	4.71241e-11	4.71241e-11		15884	fASV_25	bASV_182	-0.937063	6.99316e-06	6.99316e-06	26086	fASV_66	fASV_40	0.923077	1.8622e-05	1.8622e-05		14513	fASV_44	fASV_17	0.888112	0.000114134	0.000114134		39844	fASV_236	fASV_118	0.832395	0.000780466	0.000780466		41917	fASV_266	bASV_17	0.843507	0.000564883	0.000564883		21722	fASV_63	fASV_46
4632	bASV_127	bASV_93	0.735093	2.27049e-11	2.27049e-11	4064	bASV_118	bASV_77	0.677612	2.74327e-09	2.74327e-09		15895	fASV_25	bASV_211	-0.93007	1.17022e-05	1.17022e-05	26089	fASV_66	fASV_44	0.846154	0.000521134	0.000521134		14514	fASV_44	fASV_18	0.902098	5.99786e-05	5.99786e-05		39847	fASV_236	fASV_122	0.838645	0.000652595	0.000652595		42067	fASV_266	fASV_24	-0.824845	0.000959803	0.000959803		21724	fASV_63	fASV_49
4636	bASV_127	bASV_99	0.63997	3.68451e-08	3.68451e-08	4065	bASV_118	bASV_78	-0.681444	2.06118e-09	2.06118e-09		15912	fASV_25	fASV_3	0.888112	0.000114134	0.000114134	26107	fASV_67	bASV_2	-0.896674	7.78046e-05	7.78046e-05		14515	fASV_44	fASV_19	0.93007	1.17022e-05	1.17022e-05		39852	fASV_236	fASV_131	0.833769	0.000750825	0.000750825		42072	fASV_266	fASV_29	-0.854704	0.000397509	0.000397509		21725	fASV_63	fASV_50
4639	bASV_127	bASV_102	0.680245	2.25512e-09	2.25512e-09	4068	bASV_118	bASV_82	0.772494	4.86722e-13	4.86722e-13		15913	fASV_25	fASV_4	0.93007	1.17022e-05	1.17022e-05	26161	fASV_67	bASV_73	-0.830124	0.000831418	0.000831418		14516	fASV_44	fASV_20	0.881119	0.000152674	0.000152674		39858	fASV_236	fASV_143	0.863033	0.000300283	0.000300283		42074	fASV_266	fASV_31	0.83231	0.000782324	0.000782324		21726	fASV_63	fASV_51
4641	bASV_127	bASV_104	0.605613	2.9497e-07	2.9497e-07	4078	bASV_118	bASV_93	0.816543	1.77636e-15	1.77636e-15		15914	fASV_25	fASV_5	0.832168	0.000785442	0.000785442	26165	fASV_67	bASV_79	-0.858145	0.000354759	0.000354759		14519	fASV_44	fASV_23	0.888112	0.000114134	0.000114134		39863	fASV_236	fASV_153	0.888446	0.000112504	0.000112504		42075	fASV_266	fASV_32	0.824845	0.000959803	0.000959803		21731	fASV_63	fASV_56
4644	bASV_127	bASV_109	0.634379	5.25962e-08	5.25962e-08	4082	bASV_118	bASV_99	0.738838	1.5917e-11	1.5917e-11		15916	fASV_25	fASV_7	0.895105	8.36659e-05	8.36659e-05	26168	fASV_67	bASV_83	-0.907182	4.63469e-05	4.63469e-05		14520	fASV_44	fASV_24	0.972028	1.28681e-07	1.28681e-07		39864	fASV_236	fASV_156	0.858566	0.000349787	0.000349787		42077	fASV_266	fASV_34	0.828577	0.000867564	0.000867564		21964	fASV_66	bASV_32
4646	bASV_127	bASV_114	0.645292	2.60773e-08	2.60773e-08	4085	bASV_118	bASV_102	0.812899	3.10862e-15	3.10862e-15		15917	fASV_25	fASV_9	0.874126	0.000200713	0.000200713	26177	fASV_67	bASV_92	-0.833769	0.000750825	0.000750825		14521	fASV_44	fASV_25	0.951049	2.03842e-06	2.03842e-06		39877	fASV_236	fASV_177	0.873365	0.000206575	0.000206575		42078	fASV_266	fASV_36	0.828577	0.000867564	0.000867564		22142	fASV_66	fASV_50
4655	bASV_127	bASV_125	0.634676	5.16208e-08	5.16208e-08	4086	bASV_118	bASV_103	0.641766	3.28116e-08	3.28116e-08		15919	fASV_25	fASV_11	0.923077	1.8622e-05	1.8622e-05	26197	fASV_67	bASV_117	-0.837129	0.000682001	0.000682001		14522	fASV_44	fASV_26	0.874126	0.000200713	0.000200713		39882	fASV_236	fASV_182	0.826916	0.000907743	0.000907743		42082	fASV_266	fASV_43	0.83231	0.000782324	0.000782324		22316	fASV_67	fASV_6
4660	bASV_128	bASV_6	0.680411	2.22716e-09	2.22716e-09	4087	bASV_118	bASV_104	0.720641	8.47007e-11	8.47007e-11		15924	fASV_25	fASV_17	0.867133	0.000259812	0.000259812	26205	fASV_67	bASV_126	-0.847637	0.000497797	0.000497797		14523	fASV_44	fASV_27	0.86014	0.000331668	0.000331668		39887	fASV_236	fASV_193	0.856202	0.000378432	0.000378432		42083	fASV_266	fASV_44	0.862168	0.000309405	0.000309405		22317	fASV_67	fASV_7
4661	bASV_128	bASV_9	0.636121	4.71115e-08	4.71115e-08	4089	bASV_118	bASV_108	0.664645	6.99857e-09	6.99857e-09		15925	fASV_25	fASV_18	0.881119	0.000152674	0.000152674	26226	fASV_67	bASV_152	-0.86515	0.000278812	0.000278812		14524	fASV_44	fASV_28	0.902098	5.99786e-05	5.99786e-05		40021	fASV_237	bASV_190	0.873849	0.000202831	0.000202831		42107	fASV_266	fASV_71	0.854704	0.000397509	0.000397509		22318	fASV_67	fASV_9
4662	bASV_128	bASV_11	0.674243	3.51477e-09	3.51477e-09	4090	bASV_118	bASV_109	0.734034	2.50773e-11	2.50773e-11		15931	fASV_25	fASV_24	0.895105	8.36659e-05	8.36659e-05	26241	fASV_67	bASV_174	-0.861648	0.000315007	0.000315007		14525	fASV_44	fASV_29	0.937063	6.99316e-06	6.99316e-06		40135	fASV_237	fASV_132	0.824458	0.000969796	0.000969796		42124	fASV_266	fASV_100	0.843507	0.000564883	0.000564883		22321	fASV_67	fASV_13
4663	bASV_128	bASV_12	0.639622	3.76772e-08	3.76772e-08	4092	bASV_118	bASV_114	0.601513	3.71984e-07	3.71984e-07		15947	fASV_26	bASV_28	-0.874126	0.000200713	0.000200713	26269	fASV_67	bASV_227	-0.830124	0.000831418	0.000831418		14526	fASV_44	fASV_30	0.906392	4.8286e-05	4.8286e-05		40347	fASV_239	fASV_23	-0.825175	0.000951363	0.000951363		42147	fASV_266	fASV_146	0.92935	1.23017e-05	1.23017e-05		22331	fASV_67	fASV_24
4665	bASV_128	bASV_15	0.613726	1.84562e-07	1.84562e-07	4097	bASV_120	bASV_3	-0.608031	2.56846e-07	2.56846e-07		15986	fASV_26	bASV_79	-0.832168	0.000785442	0.000785442	26282	fASV_67	fASV_2	0.879161	0.000165104	0.000165104		14528	fASV_44	fASV_32	0.846154	0.000521134	0.000521134		40391	fASV_239	fASV_79	-0.861648	0.000315007	0.000315007		42170	fASV_266	fASV_181	0.841246	0.000604448	0.000604448		22333	fASV_67	fASV_26
4668	bASV_128	bASV_21	0.6384	4.07481e-08	4.07481e-08	4099	bASV_120	bASV_6	0.669946	4.79919e-09	4.79919e-09		15993	fASV_26	bASV_87	-0.825175	0.000951363	0.000951363	26283	fASV_67	fASV_3	0.914187	3.16859e-05	3.16859e-05		14529	fASV_44	fASV_33	0.916084	2.8428e-05	2.8428e-05		40612	fASV_244	fASV_2	0.85778	0.000359119	0.000359119		42172	fASV_266	fASV_183	0.824332	0.000973064	0.000973064		22336	fASV_67	fASV_29
4670	bASV_128	bASV_24	0.61217	2.02134e-07	2.02134e-07	4100	bASV_120	bASV_9	0.641212	3.40102e-08	3.40102e-08		16017	fASV_26	bASV_119	-0.854704	0.000397509	0.000397509	26285	fASV_67	fASV_5	0.879161	0.000165104	0.000165104		14530	fASV_44	fASV_34	0.867133	0.000259812	0.000259812		40617	fASV_244	fASV_7	0.834386	0.000737803	0.000737803		42177	fASV_266	fASV_205	0.840718	0.00061399	0.00061399		22347	fASV_67	fASV_44
4671	bASV_128	bASV_26	0.695638	6.87942e-10	6.87942e-10	4101	bASV_120	bASV_11	0.622426	1.0998e-07	1.0998e-07		16046	fASV_26	bASV_155	-0.832168	0.000785442	0.000785442	26286	fASV_67	fASV_6	0.85114	0.000445901	0.000445901		14531	fASV_44	fASV_36	0.85114	0.000445901	0.000445901		40646	fASV_244	fASV_41	0.898986	6.97592e-05	6.97592e-05		42241	fASV_277	bASV_57	0.854228	0.000403724	0.000403724		22363	fASV_67	fASV_62
4676	bASV_128	bASV_31	0.631842	6.16734e-08	6.16734e-08	4102	bASV_120	bASV_12	0.676699	2.9348e-09	2.9348e-09		16073	fASV_26	bASV_211	-0.853147	0.000418118	0.000418118	26287	fASV_67	fASV_7	0.86515	0.000278812	0.000278812		14532	fASV_44	fASV_39	0.881119	0.000152674	0.000152674		40649	fASV_244	fASV_45	0.85778	0.000359119	0.000359119		42339	fASV_277	fASV_4	0.847109	0.000506007	0.000506007		22397	fASV_69	bASV_48
4677	bASV_128	bASV_32	0.684079	1.6891e-09	1.6891e-09	4103	bASV_120	bASV_13	0.636654	4.55439e-08	4.55439e-08		16089	fASV_26	fASV_2	0.867133	0.000259812	0.000259812	26290	fASV_67	fASV_11	0.900177	6.58802e-05	6.58802e-05		14533	fASV_44	fASV_40	0.923077	1.8622e-05	1.8622e-05		40673	fASV_244	fASV_76	0.834386	0.000737803	0.000737803		42345	fASV_277	fASV_11	0.882702	0.00014317	0.00014317		22516	fASV_69	bASV_241
4678	bASV_128	bASV_33	0.701195	4.39992e-10	4.39992e-10	4104	bASV_120	bASV_15	0.605989	2.887e-07	2.887e-07		16090	fASV_26	fASV_3	0.86014	0.000331668	0.000331668	26295	fASV_67	fASV_18	0.970229	1.752e-07	1.752e-07		14534	fASV_44	fASV_41	0.862168	0.000309405	0.000309405		40684	fASV_244	fASV_98	0.888972	0.00010998	0.00010998		42347	fASV_277	fASV_13	0.825754	0.000936688	0.000936688		22523	fASV_69	fASV_2
4683	bASV_128	bASV_42	0.639178	3.87677e-08	3.87677e-08	4106	bASV_120	bASV_20	-0.603323	3.35917e-07	3.35917e-07		16091	fASV_26	fASV_4	0.902098	5.99786e-05	5.99786e-05	26299	fASV_67	fASV_22	0.841246	0.000604448	0.000604448		14536	fASV_45	bASV_2	-0.839161	0.000642826	0.000642826		40688	fASV_244	fASV_108	0.833491	0.000756747	0.000756747		42351	fASV_277	fASV_18	0.907617	4.53044e-05	4.53044e-05		22526	fASV_69	fASV_5
4684	bASV_128	bASV_43	0.602278	3.56312e-07	3.56312e-07	4110	bASV_120	bASV_26	0.622365	1.10385e-07	1.10385e-07		16092	fASV_26	fASV_5	0.86014	0.000331668	0.000331668	26304	fASV_67	fASV_27	0.942208	4.60562e-06	4.60562e-06		14567	fASV_45	bASV_47	-0.825175	0.000951363	0.000951363		40718	fASV_244	fASV_162	0.85778	0.000359119	0.000359119		42359	fASV_277	fASV_26	0.825754	0.000936688	0.000936688		22528	fASV_69	fASV_7
4687	bASV_128	bASV_46	0.614615	1.75176e-07	1.75176e-07	4111	bASV_120	bASV_27	0.68523	1.54744e-09	1.54744e-09		16093	fASV_26	fASV_6	0.895105	8.36659e-05	8.36659e-05	26312	fASV_67	fASV_36	0.966727	3.03741e-07	3.03741e-07		14599	fASV_45	bASV_86	-0.909091	4.19104e-05	4.19104e-05		40741	fASV_244	fASV_207	0.834783	0.000729519	0.000729519		42365	fASV_277	fASV_32	0.879143	0.000165221	0.000165221		22532	fASV_69	fASV_13
4701	bASV_128	bASV_62	0.631389	6.34431e-08	6.34431e-08	4123	bASV_120	bASV_43	0.64625	2.44874e-08	2.44874e-08		16094	fASV_26	fASV_7	0.874126	0.000200713	0.000200713	26316	fASV_67	fASV_43	0.928198	1.33123e-05	1.33123e-05		14608	fASV_45	bASV_97	-0.830124	0.000831418	0.000831418		40751	fASV_244	fASV_233	0.840282	0.000621959	0.000621959		42367	fASV_277	fASV_34	0.939651	5.69411e-06	5.69411e-06		22535	fASV_69	fASV_17
4707	bASV_128	bASV_68	0.636681	4.54667e-08	4.54667e-08	4126	bASV_120	bASV_46	0.617785	1.45242e-07	1.45242e-07		16095	fASV_26	fASV_9	0.86014	0.000331668	0.000331668	26319	fASV_67	fASV_46	0.935203	8.06383e-06	8.06383e-06		14670	fASV_45	fASV_2	0.944056	3.92726e-06	3.92726e-06		41452	fASV_251	bASV_238	0.839161	0.000642826	0.000642826		42370	fASV_277	fASV_40	0.847109	0.000506007	0.000506007		22537	fASV_69	fASV_19
4710	bASV_128	bASV_71	0.606391	2.82161e-07	2.82161e-07	4130	bASV_120	bASV_50	0.649861	1.92784e-08	1.92784e-08		16097	fASV_26	fASV_11	0.881119	0.000152674	0.000152674	26321	fASV_67	fASV_49	0.833769	0.000750825	0.000750825		14671	fASV_45	fASV_3	0.881119	0.000152674	0.000152674		41476	fASV_251	fASV_9	0.825175	0.000951363	0.000951363		42372	fASV_277	fASV_43	0.914736	3.07151e-05	3.07151e-05		22541	fASV_69	fASV_23
4728	bASV_128	bASV_93	0.62534	9.21409e-08	9.21409e-08	4143	bASV_120	bASV_65	0.603957	3.24078e-07	3.24078e-07		16102	fASV_26	fASV_17	0.923077	1.8622e-05	1.8622e-05	26322	fASV_67	fASV_50	0.886166	0.000123989	0.000123989		14672	fASV_45	fASV_4	0.937063	6.99316e-06	6.99316e-06		41499	fASV_251	fASV_33	0.86014	0.000331668	0.000331668		42373	fASV_277	fASV_44	0.911176	3.74536e-05	3.74536e-05		22542	fASV_69	fASV_24
4735	bASV_128	bASV_102	0.682912	1.84525e-09	1.84525e-09	4148	bASV_120	bASV_70	0.604583	3.12758e-07	3.12758e-07		16103	fASV_26	fASV_18	0.958042	9.54358e-07	9.54358e-07	26767	fASV_70	fASV_31	0.902098	5.99786e-05	5.99786e-05		14673	fASV_45	fASV_5	0.825175	0.000951363	0.000951363		41734	fASV_253	bASV_190	0.83231	0.000782324	0.000782324		42377	fASV_277	fASV_49	0.863616	0.000294247	0.000294247		22544	fASV_69	fASV_26
4736	bASV_128	bASV_103	0.620172	1.25954e-07	1.25954e-07	4158	bASV_120	bASV_82	0.629419	7.17068e-08	7.17068e-08		16104	fASV_26	fASV_19	0.832168	0.000785442	0.000785442	26797	fASV_71	bASV_2	-0.895105	8.36659e-05	8.36659e-05		14675	fASV_45	fASV_7	0.951049	2.03842e-06	2.03842e-06		41740	fASV_253	bASV_238	0.86014	0.000331668	0.000331668		42378	fASV_277	fASV_50	0.847109	0.000506007	0.000506007		22546	fASV_69	fASV_28
4747	bASV_128	bASV_120	0.647735	2.22015e-08	2.22015e-08	4180	bASV_120	bASV_109	0.642896	3.04941e-08	3.04941e-08		16109	fASV_26	fASV_24	0.853147	0.000418118	0.000418118	26822	fASV_71	bASV_40	-0.853147	0.000418118	0.000418118		14676	fASV_45	fASV_9	0.825175	0.000951363	0.000951363		41871	fASV_253	fASV_176	0.825175	0.000951363	0.000951363		42384	fASV_277	fASV_56	0.925725	1.57014e-05	1.57014e-05		22547	fASV_69	fASV_29
4753	bASV_128	bASV_127	0.703084	3.77084e-10	3.77084e-10	4282	bASV_122	bASV_6	0.691973	9.18723e-10	9.18723e-10		16110	fASV_26	fASV_25	0.881119	0.000152674	0.000152674	26855	fASV_71	bASV_79	-0.825175	0.000951363	0.000951363		14677	fASV_45	fASV_10	0.923077	1.8622e-05	1.8622e-05		41897	fASV_253	fASV_233	0.873261	0.000207389	0.000207389		42387	fASV_277	fASV_60	0.860507	0.000327547	0.000327547		22548	fASV_69	fASV_30
4792	bASV_129	bASV_56	0.618227	1.41472e-07	1.41472e-07	4283	bASV_122	bASV_9	0.675877	3.1178e-09	3.1178e-09		16181	fASV_27	bASV_97	-0.847239	0.000503977	0.000503977	26858	fASV_71	bASV_83	-0.86014	0.000331668	0.000331668		14678	fASV_45	fASV_11	0.937063	6.99316e-06	6.99316e-06		42081	fASV_256	fASV_41	0.824458	0.000969796	0.000969796		42390	fASV_277	fASV_63	0.839991	0.000627337	0.000627337		22549	fASV_69	fASV_31
4818	bASV_129	bASV_85	0.607558	2.63924e-07	2.63924e-07	4284	bASV_122	bASV_11	0.644353	2.77304e-08	2.77304e-08		16196	fASV_27	bASV_119	-0.899492	6.80903e-05	6.80903e-05	26887	fASV_71	bASV_117	-0.86014	0.000331668	0.000331668		14680	fASV_45	fASV_13	0.881119	0.000152674	0.000152674		42102	fASV_256	fASV_69	0.863616	0.000294247	0.000294247		42392	fASV_277	fASV_66	0.925413	1.60246e-05	1.60246e-05		22551	fASV_69	fASV_33
4916	bASV_130	bASV_85	0.641845	3.26452e-08	3.26452e-08	4286	bASV_122	bASV_13	0.759497	2.00195e-12	2.00195e-12		16225	fASV_27	bASV_155	-0.881119	0.000152674	0.000152674	26895	fASV_71	bASV_126	-0.839161	0.000642826	0.000642826		14681	fASV_45	fASV_14	0.825175	0.000951363	0.000951363		42176	fASV_256	fASV_207	0.841429	0.000601177	0.000601177		42397	fASV_277	fASV_71	0.921854	2.01076e-05	2.01076e-05		22556	fASV_69	fASV_41
4934	bASV_130	bASV_108	0.614059	1.80988e-07	1.80988e-07	4287	bASV_122	bASV_15	0.66257	8.09539e-09	8.09539e-09		16241	fASV_27	bASV_182	-0.846154	0.000521134	0.000521134	26916	fASV_71	bASV_152	-0.846154	0.000521134	0.000521134		14682	fASV_45	fASV_16	0.832168	0.000785442	0.000785442		42209	fASV_257	bASV_21	-0.853147	0.000418118	0.000418118		42406	fASV_277	fASV_86	0.854228	0.000403724	0.000403724		22561	fASV_69	fASV_48
4952	bASV_131	bASV_3	0.815127	2.22045e-15	2.22045e-15	4294	bASV_122	bASV_27	0.653289	1.53173e-08	1.53173e-08		16252	fASV_27	bASV_211	-0.825175	0.000951363	0.000951363	26931	fASV_71	bASV_174	-0.825175	0.000951363	0.000951363		14683	fASV_45	fASV_17	0.881119	0.000152674	0.000152674		42211	fASV_257	bASV_24	-0.825175	0.000951363	0.000951363		42413	fASV_277	fASV_99	0.836431	0.000695873	0.000695873		22562	fASV_69	fASV_49
4955	bASV_131	bASV_9	-0.67328	3.77061e-09	3.77061e-09	4308	bASV_122	bASV_45	0.636635	4.55983e-08	4.55983e-08		16269	fASV_27	fASV_3	0.937063	6.99316e-06	6.99316e-06	26962	fASV_71	bASV_241	-0.867133	0.000259812	0.000259812		14684	fASV_45	fASV_18	0.895105	8.36659e-05	8.36659e-05		42212	fASV_257	bASV_26	-0.825175	0.000951363	0.000951363		42414	fASV_277	fASV_100	0.839991	0.000627337	0.000627337		22572	fASV_69	fASV_60
4956	bASV_131	bASV_11	-0.61304	1.92125e-07	1.92125e-07	4309	bASV_122	bASV_46	0.629787	7.00896e-08	7.00896e-08		16270	fASV_27	fASV_4	0.923077	1.8622e-05	1.8622e-05	26972	fASV_71	fASV_2	0.965035	3.88099e-07	3.88099e-07		14685	fASV_45	fASV_19	0.909091	4.19104e-05	4.19104e-05		42242	fASV_257	bASV_59	-0.888112	0.000114134	0.000114134		42418	fASV_277	fASV_111	0.882069	0.000146913	0.000146913		22577	fASV_69	fASV_66
4959	bASV_131	bASV_15	-0.696231	6.56207e-10	6.56207e-10	4326	bASV_122	bASV_65	0.663169	7.76309e-09	7.76309e-09		16271	fASV_27	fASV_5	0.937063	6.99316e-06	6.99316e-06	26973	fASV_71	fASV_3	0.965035	3.88099e-07	3.88099e-07		14686	fASV_45	fASV_20	0.902098	5.99786e-05	5.99786e-05		42341	fASV_257	fASV_6	-0.888112	0.000114134	0.000114134		42421	fASV_277	fASV_116	0.900498	6.48609e-05	6.48609e-05		22735	fASV_70	fASV_2
4960	bASV_131	bASV_17	0.759805	1.93801e-12	1.93801e-12	4331	bASV_122	bASV_70	0.607909	2.58648e-07	2.58648e-07		16272	fASV_27	fASV_6	0.923077	1.8622e-05	1.8622e-05	26974	fASV_71	fASV_4	0.874126	0.000200713	0.000200713		14687	fASV_45	fASV_21	0.874126	0.000200713	0.000200713		42342	fASV_257	fASV_7	0.881119	0.000152674	0.000152674		42422	fASV_277	fASV_117	0.872024	0.000217238	0.000217238		22737	fASV_70	fASV_4
4961	bASV_131	bASV_20	0.687541	1.29623e-09	1.29623e-09	4333	bASV_122	bASV_73	0.627979	7.83732e-08	7.83732e-08		16273	fASV_27	fASV_7	0.86014	0.000331668	0.000331668	26975	fASV_71	fASV_5	0.965035	3.88099e-07	3.88099e-07		14689	fASV_45	fASV_23	0.86014	0.000331668	0.000331668		42351	fASV_257	fASV_18	0.916084	2.8428e-05	2.8428e-05		42425	fASV_277	fASV_121	0.885356	0.000128283	0.000128283		22738	fASV_70	fASV_5
4962	bASV_131	bASV_21	-0.65683	1.20403e-08	1.20403e-08	4334	bASV_122	bASV_74	-0.617226	1.50149e-07	1.50149e-07		16276	fASV_27	fASV_11	0.923077	1.8622e-05	1.8622e-05	26976	fASV_71	fASV_6	0.944056	3.92726e-06	3.92726e-06		14690	fASV_45	fASV_24	0.958042	9.54358e-07	9.54358e-07		42367	fASV_257	fASV_34	0.853147	0.000418118	0.000418118		42426	fASV_277	fASV_122	0.881119	0.000152674	0.000152674		22740	fASV_70	fASV_7
4967	bASV_131	bASV_28	0.650162	1.88954e-08	1.88954e-08	4341	bASV_122	bASV_82	0.743201	1.04432e-11	1.04432e-11		16281	fASV_27	fASV_17	0.923077	1.8622e-05	1.8622e-05	26977	fASV_71	fASV_7	0.951049	2.03842e-06	2.03842e-06		14691	fASV_45	fASV_25	0.93007	1.17022e-05	1.17022e-05		42368	fASV_257	fASV_36	0.839161	0.000642826	0.000642826		42429	fASV_277	fASV_130	0.874603	0.000197106	0.000197106		22741	fASV_70	fASV_9
4970	bASV_131	bASV_31	-0.672279	4.05493e-09	4.05493e-09	4351	bASV_122	bASV_93	0.656482	1.2331e-08	1.2331e-08		16282	fASV_27	fASV_18	0.923077	1.8622e-05	1.8622e-05	26978	fASV_71	fASV_9	0.839161	0.000642826	0.000642826		14692	fASV_45	fASV_26	0.888112	0.000114134	0.000114134		42371	fASV_257	fASV_41	0.862168	0.000309405	0.000309405		42431	fASV_277	fASV_135	0.903278	5.65651e-05	5.65651e-05		22743	fASV_70	fASV_11
4971	bASV_131	bASV_32	-0.632323	5.98459e-08	5.98459e-08	4358	bASV_122	bASV_102	0.603823	3.26541e-07	3.26541e-07		16288	fASV_27	fASV_24	0.902098	5.99786e-05	5.99786e-05	26980	fASV_71	fASV_11	0.923077	1.8622e-05	1.8622e-05		14693	fASV_45	fASV_27	0.853147	0.000418118	0.000418118		42372	fASV_257	fASV_43	0.839161	0.000642826	0.000642826		42434	fASV_277	fASV_143	0.834332	0.00073893	0.00073893		22744	fASV_70	fASV_13
4972	bASV_131	bASV_33	-0.633879	5.42792e-08	5.42792e-08	4385	bASV_124	bASV_24	0.684288	1.66253e-09	1.66253e-09		16289	fASV_27	fASV_25	0.909091	4.19104e-05	4.19104e-05	26984	fASV_71	fASV_17	0.895105	8.36659e-05	8.36659e-05		14694	fASV_45	fASV_28	0.895105	8.36659e-05	8.36659e-05		42387	fASV_257	fASV_62	0.839161	0.000642826	0.000642826		42441	fASV_277	fASV_151	0.828984	0.000857953	0.000857953		22747	fASV_70	fASV_17
4973	bASV_131	bASV_34	0.774559	3.85469e-13	3.85469e-13	4395	bASV_124	bASV_37	0.6327	5.84498e-08	5.84498e-08		16290	fASV_27	fASV_26	0.86014	0.000331668	0.000331668	26985	fASV_71	fASV_18	0.965035	3.88099e-07	3.88099e-07		14695	fASV_45	fASV_29	0.916084	2.8428e-05	2.8428e-05		42392	fASV_257	fASV_69	0.82663	0.000914801	0.000914801		42452	fASV_277	fASV_167	0.849511	0.000469474	0.000469474		22748	fASV_70	fASV_18
4976	bASV_131	bASV_40	0.714903	1.3969e-10	1.3969e-10	4403	bASV_124	bASV_47	0.71897	9.81122e-11	9.81122e-11		16291	fASV_28	bASV_2	-0.881119	0.000152674	0.000152674	26986	fASV_71	fASV_19	0.888112	0.000114134	0.000114134		14696	fASV_45	fASV_30	0.884639	0.00013218	0.00013218		42398	fASV_257	fASV_76	0.832168	0.000785442	0.000785442		42454	fASV_277	fASV_171	0.84355	0.000564148	0.000564148		22749	fASV_70	fASV_19
4986	bASV_131	bASV_53	-0.685172	1.55426e-09	1.55426e-09	4413	bASV_124	bASV_59	0.642602	3.10818e-08	3.10818e-08		16306	fASV_28	bASV_28	-0.888112	0.000114134	0.000114134	26989	fASV_71	fASV_22	0.839774	0.000631345	0.000631345		14698	fASV_45	fASV_32	0.86014	0.000331668	0.000331668		42404	fASV_257	fASV_91	0.880304	0.000157757	0.000157757		42458	fASV_277	fASV_178	0.882702	0.00014317	0.00014317		22752	fASV_70	fASV_22
4991	bASV_131	bASV_58	0.678081	2.64957e-09	2.64957e-09	4450	bASV_124	bASV_101	0.731906	3.05742e-11	3.05742e-11		16307	fASV_28	bASV_30	-0.86014	0.000331668	0.000331668	26991	fASV_71	fASV_24	0.923077	1.8622e-05	1.8622e-05		14699	fASV_45	fASV_33	0.888112	0.000114134	0.000114134		42411	fASV_257	fASV_100	0.908473	4.33075e-05	4.33075e-05		42461	fASV_277	fASV_182	0.837781	0.000669236	0.000669236		22753	fASV_70	fASV_23
4993	bASV_131	bASV_60	0.63068	6.63054e-08	6.63054e-08	4460	bASV_124	bASV_116	0.630809	6.57763e-08	6.57763e-08		16345	fASV_28	bASV_79	-0.874126	0.000200713	0.000200713	26992	fASV_71	fASV_25	0.837129	0.000682001	0.000682001		14700	fASV_45	fASV_34	0.853147	0.000418118	0.000418118		42418	fASV_257	fASV_118	0.842184	0.00058779	0.00058779		42462	fASV_277	fASV_183	0.852544	0.000426322	0.000426322		22754	fASV_70	fASV_24
4998	bASV_131	bASV_65	-0.766986	8.96394e-13	8.96394e-13	4469	bASV_125	bASV_6	0.728584	4.15072e-11	4.15072e-11		16376	fASV_28	bASV_119	-0.899492	6.80903e-05	6.80903e-05	26994	fASV_71	fASV_27	0.972028	1.28681e-07	1.28681e-07		14701	fASV_45	fASV_36	0.86515	0.000278812	0.000278812		42421	fASV_257	fASV_122	0.92935	1.23017e-05	1.23017e-05		42471	fASV_277	fASV_218	0.855725	0.000384425	0.000384425		22755	fASV_70	fASV_25
4999	bASV_131	bASV_66	0.676781	2.91707e-09	2.91707e-09	4470	bASV_125	bASV_9	0.708764	2.35421e-10	2.35421e-10		16405	fASV_28	bASV_155	-0.944056	3.92726e-06	3.92726e-06	26996	fASV_71	fASV_29	0.867133	0.000259812	0.000259812		14702	fASV_45	fASV_39	0.909091	4.19104e-05	4.19104e-05		42436	fASV_257	fASV_151	0.913643	3.26719e-05	3.26719e-05		43193	fASV_289	bASV_268	-0.849982	0.00046257	0.00046257		22756	fASV_70	fASV_26
5003	bASV_131	bASV_70	-0.634132	5.3424e-08	5.3424e-08	4471	bASV_125	bASV_11	0.685552	1.50989e-09	1.50989e-09		16421	fASV_28	bASV_182	-0.895105	8.36659e-05	8.36659e-05	26997	fASV_71	fASV_30	0.858145	0.000354759	0.000354759		14703	fASV_45	fASV_40	0.888112	0.000114134	0.000114134		42438	fASV_257	fASV_156	0.869633	0.000237308	0.000237308		43482	fASV_295	bASV_235	-0.85778	0.000359119	0.000359119		22757	fASV_70	fASV_27
5004	bASV_131	bASV_71	-0.744023	9.63762e-12	9.63762e-12	4472	bASV_125	bASV_12	0.641824	3.26902e-08	3.26902e-08		16432	fASV_28	bASV_211	-0.867133	0.000259812	0.000259812	27001	fASV_71	fASV_34	0.846154	0.000521134	0.000521134		14704	fASV_45	fASV_41	0.862168	0.000309405	0.000309405		42456	fASV_257	fASV_182	0.873261	0.000207389	0.000207389		43548	fASV_295	fASV_50	0.865578	0.000274627	0.000274627		22758	fASV_70	fASV_28
5006	bASV_131	bASV_74	0.69344	8.18717e-10	8.18717e-10	4473	bASV_125	bASV_13	0.817625	1.55431e-15	1.55431e-15		16449	fASV_28	fASV_3	0.832168	0.000785442	0.000785442	27002	fASV_71	fASV_36	0.944056	3.92726e-06	3.92726e-06		14706	fASV_45	fASV_44	0.972028	1.28681e-07	1.28681e-07		42458	fASV_257	fASV_185	0.906956	4.68941e-05	4.68941e-05		43549	fASV_295	fASV_51	0.828037	0.000880488	0.000880488		22759	fASV_70	fASV_29
5016	bASV_131	bASV_86	0.602871	3.44607e-07	3.44607e-07	4474	bASV_125	bASV_15	0.634378	5.26001e-08	5.26001e-08		16450	fASV_28	fASV_4	0.965035	3.88099e-07	3.88099e-07	27004	fASV_71	fASV_40	0.825175	0.000951363	0.000951363		14732	fASV_46	bASV_40	-0.839161	0.000642826	0.000642826		42460	fASV_257	fASV_190	-0.93007	1.17022e-05	1.17022e-05		43601	fASV_295	fASV_135	0.824576	0.000966728	0.000966728		22760	fASV_70	fASV_30
5021	bASV_131	bASV_92	0.622887	1.06954e-07	1.06954e-07	4481	bASV_125	bASV_27	0.685065	1.56704e-09	1.56704e-09		16451	fASV_28	fASV_5	0.881119	0.000152674	0.000152674	27006	fASV_71	fASV_43	0.832168	0.000785442	0.000785442		14793	fASV_46	bASV_116	-0.825175	0.000951363	0.000951363		42526	fASV_259	bASV_52	-0.846154	0.000521134	0.000521134		43623	fASV_295	fASV_169	0.840928	0.000610197	0.000610197		22761	fASV_70	fASV_31
5022	bASV_131	bASV_93	-0.657442	1.15466e-08	1.15466e-08	4486	bASV_125	bASV_32	0.616197	1.59576e-07	1.59576e-07		16452	fASV_28	fASV_6	0.881119	0.000152674	0.000152674	27009	fASV_71	fASV_46	0.825175	0.000951363	0.000951363		14796	fASV_46	bASV_119	-0.854704	0.000397509	0.000397509		42647	fASV_259	fASV_23	0.874126	0.000200713	0.000200713		43627	fASV_295	fASV_177	0.833491	0.000756747	0.000756747		22762	fASV_70	fASV_32
5026	bASV_131	bASV_99	-0.617375	1.48825e-07	1.48825e-07	4495	bASV_125	bASV_45	0.732013	3.0274e-11	3.0274e-11		16453	fASV_28	fASV_7	0.979021	3.0898e-08	3.0898e-08	27011	fASV_71	fASV_49	0.839774	0.000631345	0.000631345		14839	fASV_46	bASV_325	-0.854704	0.000397509	0.000397509		42651	fASV_259	fASV_27	0.888112	0.000114134	0.000114134		43966	fASV_305	bASV_14	-0.886261	0.000123491	0.000123491		22763	fASV_70	fASV_33
5029	bASV_131	bASV_102	-0.67453	3.44172e-09	3.44172e-09	4496	bASV_125	bASV_46	0.731531	3.16551e-11	3.16551e-11		16454	fASV_28	fASV_9	0.951049	2.03842e-06	2.03842e-06	27012	fASV_71	fASV_50	0.937063	6.99316e-06	6.99316e-06		14841	fASV_46	fASV_2	0.874126	0.000200713	0.000200713		42656	fASV_259	fASV_32	0.846154	0.000521134	0.000521134		43983	fASV_305	bASV_35	-0.825754	0.000936688	0.000936688		22764	fASV_70	fASV_34
5034	bASV_131	bASV_109	-0.641613	3.31397e-08	3.31397e-08	4499	bASV_125	bASV_49	0.61773	1.45715e-07	1.45715e-07		16456	fASV_28	fASV_11	0.958042	9.54358e-07	9.54358e-07	27026	fASV_71	fASV_67	0.900177	6.58802e-05	6.58802e-05		14842	fASV_46	fASV_3	0.909091	4.19104e-05	4.19104e-05		42658	fASV_259	fASV_34	0.846154	0.000521134	0.000521134		43998	fASV_305	bASV_51	-0.939651	5.69411e-06	5.69411e-06		22767	fASV_70	fASV_40
5037	bASV_131	bASV_115	0.640726	3.50921e-08	3.50921e-08	4500	bASV_125	bASV_50	0.682297	1.933e-09	1.933e-09		16461	fASV_28	fASV_17	0.881119	0.000152674	0.000152674	27029	fASV_72	bASV_2	-0.830124	0.000831418	0.000831418		14843	fASV_46	fASV_4	0.937063	6.99316e-06	6.99316e-06		42664	fASV_259	fASV_44	0.923077	1.8622e-05	1.8622e-05		44019	fASV_305	bASV_78	-0.946769	3.07712e-06	3.07712e-06		22768	fASV_70	fASV_41
5039	bASV_131	bASV_117	0.63374	5.47556e-08	5.47556e-08	4513	bASV_125	bASV_65	0.63954	3.78755e-08	3.78755e-08		16462	fASV_28	fASV_18	0.944056	3.92726e-06	3.92726e-06	27209	fASV_72	fASV_7	0.833626	0.000753851	0.000753851		14844	fASV_46	fASV_5	0.867133	0.000259812	0.000259812		42665	fASV_259	fASV_45	0.874126	0.000200713	0.000200713		44040	fASV_305	bASV_107	-0.921854	2.01076e-05	2.01076e-05		22769	fASV_70	fASV_43
5117	bASV_132	bASV_87	0.718922	9.85265e-11	9.85265e-11	4517	bASV_125	bASV_69	0.629294	7.22602e-08	7.22602e-08		16463	fASV_28	fASV_19	0.895105	8.36659e-05	8.36659e-05	27255	fASV_72	fASV_63	0.945711	3.38933e-06	3.38933e-06		14846	fASV_46	fASV_7	0.944056	3.92726e-06	3.92726e-06		42679	fASV_259	fASV_63	0.902098	5.99786e-05	5.99786e-05		44049	fASV_305	bASV_129	0.825754	0.000936688	0.000936688		22770	fASV_70	fASV_44
5127	bASV_132	bASV_100	0.646846	2.35444e-08	2.35444e-08	4518	bASV_125	bASV_70	0.647916	2.19385e-08	2.19385e-08		16467	fASV_28	fASV_23	0.839161	0.000642826	0.000642826	27326	fASV_73	bASV_86	-0.878635	0.000168571	0.000168571		14847	fASV_46	fASV_9	0.853147	0.000418118	0.000418118		42686	fASV_259	fASV_72	0.832168	0.000785442	0.000785442		44051	fASV_305	bASV_131	-0.825754	0.000936688	0.000936688		22771	fASV_70	fASV_45
5155	bASV_133	bASV_6	0.716755	1.19024e-10	1.19024e-10	4519	bASV_125	bASV_71	0.659242	1.02012e-08	1.02012e-08		16468	fASV_28	fASV_24	0.916084	2.8428e-05	2.8428e-05	27397	fASV_73	bASV_176	-0.824845	0.000959803	0.000959803		14849	fASV_46	fASV_11	0.923077	1.8622e-05	1.8622e-05		42695	fASV_259	fASV_91	0.823964	0.000982639	0.000982639		44054	fASV_305	bASV_148	-0.854228	0.000403724	0.000403724		22772	fASV_70	fASV_46
5156	bASV_133	bASV_9	0.741539	1.2274e-11	1.2274e-11	4520	bASV_125	bASV_73	0.661341	8.82043e-09	8.82043e-09		16469	fASV_28	fASV_25	0.951049	2.03842e-06	2.03842e-06	27414	fASV_73	bASV_206	-0.906956	4.68941e-05	4.68941e-05		14851	fASV_46	fASV_13	0.867133	0.000259812	0.000259812		42700	fASV_259	fASV_98	0.825175	0.000951363	0.000951363		44055	fASV_305	bASV_149	-0.939651	5.69411e-06	5.69411e-06		22773	fASV_70	fASV_48
5157	bASV_133	bASV_11	0.77766	2.7045e-13	2.7045e-13	4521	bASV_125	bASV_74	-0.601957	3.62825e-07	3.62825e-07		16470	fASV_28	fASV_26	0.909091	4.19104e-05	4.19104e-05	27496	fASV_74	bASV_2	-0.881119	0.000152674	0.000152674		14853	fASV_46	fASV_16	0.86014	0.000331668	0.000331668		42712	fASV_259	fASV_122	0.83231	0.000782324	0.000782324		44073	fASV_305	bASV_235	-0.886261	0.000123491	0.000123491		22774	fASV_70	fASV_49
5158	bASV_133	bASV_12	0.659517	1.00097e-08	1.00097e-08	4528	bASV_125	bASV_82	0.708036	2.50223e-10	2.50223e-10		16471	fASV_28	fASV_27	0.888112	0.000114134	0.000114134	27601	fASV_74	bASV_134	-0.972028	1.28681e-07	1.28681e-07		14854	fASV_46	fASV_17	0.909091	4.19104e-05	4.19104e-05		42719	fASV_259	fASV_135	0.896939	7.68463e-05	7.68463e-05		44079	fASV_305	bASV_287	-0.925413	1.60246e-05	1.60246e-05		22781	fASV_70	fASV_56
5160	bASV_133	bASV_15	0.733871	2.54632e-11	2.54632e-11	4538	bASV_125	bASV_93	0.754932	3.2212e-12	3.2212e-12		16557	fASV_29	bASV_119	-0.854704	0.000397509	0.000397509	27672	fASV_74	fASV_3	0.832168	0.000785442	0.000785442		14855	fASV_46	fASV_18	0.874126	0.000200713	0.000200713		42727	fASV_259	fASV_151	0.862885	0.000301821	0.000301821		44083	fASV_305	bASV_324	-0.911176	3.74536e-05	3.74536e-05		22784	fASV_70	fASV_60
5162	bASV_133	bASV_20	-0.701058	4.44925e-10	4.44925e-10	4542	bASV_125	bASV_99	0.649259	2.00665e-08	2.00665e-08		16631	fASV_29	fASV_4	0.825175	0.000951363	0.000951363	27679	fASV_74	fASV_11	0.853147	0.000418118	0.000418118		14856	fASV_46	fASV_19	0.881119	0.000152674	0.000152674		42749	fASV_259	fASV_185	0.877098	0.00017904	0.00017904		44100	fASV_305	fASV_4	0.882702	0.00014317	0.00014317		22786	fASV_70	fASV_62
5163	bASV_133	bASV_21	0.689469	1.11678e-09	1.11678e-09	4545	bASV_125	bASV_102	0.657719	1.13292e-08	1.13292e-08		16632	fASV_29	fASV_5	0.881119	0.000152674	0.000152674	27683	fASV_74	fASV_17	0.853147	0.000418118	0.000418118		14857	fASV_46	fASV_20	0.902098	5.99786e-05	5.99786e-05		42750	fASV_259	fASV_187	0.838049	0.000664043	0.000664043		44102	fASV_305	fASV_6	-0.832872	0.000770065	0.000770065		22787	fASV_70	fASV_63
5166	bASV_133	bASV_26	0.754043	3.52962e-12	3.52962e-12	4547	bASV_125	bASV_104	0.604311	3.17632e-07	3.17632e-07		16633	fASV_29	fASV_6	0.902098	5.99786e-05	5.99786e-05	27684	fASV_74	fASV_18	0.825175	0.000951363	0.000951363		14860	fASV_46	fASV_23	0.86014	0.000331668	0.000331668		43447	fASV_266	bASV_101	-0.887346	0.000117937	0.000117937		44103	fASV_305	fASV_7	0.882702	0.00014317	0.00014317		22790	fASV_70	fASV_67
5168	bASV_133	bASV_28	-0.625841	8.93682e-08	8.93682e-08	4549	bASV_125	bASV_108	0.66155	8.69262e-09	8.69262e-09		16634	fASV_29	fASV_7	0.909091	4.19104e-05	4.19104e-05	27693	fASV_74	fASV_27	0.832168	0.000785442	0.000785442		14861	fASV_46	fASV_24	0.874126	0.000200713	0.000200713		43511	fASV_266	fASV_6	-0.866219	0.000268443	0.000268443		44119	fASV_305	fASV_25	0.868465	0.000247625	0.000247625		22791	fASV_70	fASV_69
5169	bASV_133	bASV_29	-0.625181	9.30432e-08	9.30432e-08	4556	bASV_125	bASV_118	0.660511	9.34345e-09	9.34345e-09		16635	fASV_29	fASV_9	0.853147	0.000418118	0.000418118	27694	fASV_74	fASV_28	0.853147	0.000418118	0.000418118		14862	fASV_46	fASV_25	0.867133	0.000259812	0.000259812		43521	fASV_266	fASV_18	0.852134	0.000431967	0.000431967		44124	fASV_305	fASV_30	0.85216	0.00043161	0.00043161		22948	fASV_71	fASV_2
5171	bASV_133	bASV_31	0.784273	1.24345e-13	1.24345e-13	4559	bASV_125	bASV_122	0.672827	3.89682e-09	3.89682e-09		16642	fASV_29	fASV_17	0.846154	0.000521134	0.000521134	27699	fASV_74	fASV_33	0.881119	0.000152674	0.000152674		14864	fASV_46	fASV_27	0.895105	8.36659e-05	8.36659e-05		43538	fASV_266	fASV_36	0.838049	0.000664043	0.000664043		44140	fASV_305	fASV_51	0.919904	2.26682e-05	2.26682e-05		22949	fASV_71	fASV_3
5172	bASV_133	bASV_32	0.606835	2.75078e-07	2.75078e-07	4561	bASV_126	bASV_2	0.863094	0	0		16643	fASV_29	fASV_18	0.86014	0.000331668	0.000331668	27707	fASV_74	fASV_45	0.902098	5.99786e-05	5.99786e-05		14865	fASV_46	fASV_28	0.874126	0.000200713	0.000200713		43573	fASV_266	fASV_86	0.866219	0.000268443	0.000268443		44148	fASV_305	fASV_60	0.836957	0.000685413	0.000685413		22955	fASV_71	fASV_10
5173	bASV_133	bASV_33	0.699028	5.24408e-10	5.24408e-10	4567	bASV_126	bASV_12	0.675704	3.1579e-09	3.1579e-09		16644	fASV_29	fASV_19	0.846154	0.000521134	0.000521134	27721	fASV_74	fASV_62	0.832168	0.000785442	0.000785442		14866	fASV_46	fASV_29	0.853147	0.000418118	0.000418118		43574	fASV_266	fASV_91	0.829787	0.000839186	0.000839186		44188	fASV_305	fASV_127	0.835174	0.000721426	0.000721426		22966	fASV_71	fASV_23
5174	bASV_133	bASV_34	-0.728425	4.21179e-11	4.21179e-11	4581	bASV_126	bASV_32	0.735134	2.2617e-11	2.2617e-11		16647	fASV_29	fASV_22	0.932532	9.82355e-06	9.82355e-06	27729	fASV_74	fASV_72	0.837129	0.000682001	0.000682001		14867	fASV_46	fASV_30	0.935397	7.94651e-06	7.94651e-06		43581	fASV_266	fASV_100	0.907801	4.48683e-05	4.48683e-05		44214	fASV_305	fASV_169	0.878378	0.000170286	0.000170286		22970	fASV_71	fASV_27
5175	bASV_133	bASV_37	0.690414	1.03772e-09	1.03772e-09	4588	bASV_126	bASV_43	0.619395	1.31954e-07	1.31954e-07		16648	fASV_29	fASV_23	0.832168	0.000785442	0.000785442	27731	fASV_76	bASV_2	-0.937063	6.99316e-06	6.99316e-06		14868	fASV_46	fASV_31	0.825175	0.000951363	0.000951363		43591	fASV_266	fASV_122	0.875779	0.000188419	0.000188419		44218	fASV_305	fASV_177	0.853261	0.000416581	0.000416581		22973	fASV_71	fASV_30
5178	bASV_133	bASV_42	0.721978	7.52478e-11	7.52478e-11	4589	bASV_126	bASV_44	0.607278	2.68186e-07	2.68186e-07		16649	fASV_29	fASV_24	0.888112	0.000114134	0.000114134	27806	fASV_76	bASV_97	-0.852134	0.000431967	0.000431967		14869	fASV_46	fASV_32	0.909091	4.19104e-05	4.19104e-05		43628	fASV_266	fASV_185	0.875779	0.000188419	0.000188419		44222	fASV_305	fASV_182	0.83409	0.000744015	0.000744015		22974	fASV_71	fASV_31
5179	bASV_133	bASV_43	0.62045	1.23873e-07	1.23873e-07	4596	bASV_126	bASV_53	0.626078	8.80808e-08	8.80808e-08		16650	fASV_29	fASV_25	0.825175	0.000951363	0.000951363	27821	fASV_76	bASV_117	-0.895105	8.36659e-05	8.36659e-05		14870	fASV_46	fASV_33	0.832168	0.000785442	0.000785442		43657	fASV_266	fASV_257	0.873261	0.000207389	0.000207389		44243	fASV_305	fASV_257	0.853261	0.000416581	0.000416581		22980	fASV_71	fASV_40
5181	bASV_133	bASV_45	0.626118	8.78619e-08	8.78619e-08	4608	bASV_126	bASV_65	0.686692	1.38365e-09	1.38365e-09		16652	fASV_29	fASV_27	0.86014	0.000331668	0.000331668	27836	fASV_76	bASV_134	-0.944056	3.92726e-06	3.92726e-06		14871	fASV_46	fASV_34	0.853147	0.000418118	0.000418118		43802	fASV_269	fASV_2	0.899492	6.80903e-05	6.80903e-05		44459	fASV_312	fASV_76	0.855634	0.000385575	0.000385575		22981	fASV_71	fASV_41
5182	bASV_133	bASV_46	0.68519	1.5521e-09	1.5521e-09	4612	bASV_126	bASV_69	0.600836	3.86406e-07	3.86406e-07		16653	fASV_29	fASV_28	0.867133	0.000259812	0.000259812	27850	fASV_76	bASV_152	-0.846154	0.000521134	0.000521134		14872	fASV_46	fASV_36	0.963224	4.98049e-07	4.98049e-07		43807	fASV_269	fASV_7	0.83231	0.000782324	0.000782324		44514	fASV_312	fASV_176	0.893141	9.14845e-05	9.14845e-05		22984	fASV_71	fASV_45
5184	bASV_133	bASV_48	0.600889	3.85252e-07	3.85252e-07	4616	bASV_126	bASV_74	-0.742167	1.1549e-11	1.1549e-11		16724	fASV_30	bASV_97	-0.869633	0.000237308	0.000237308	27896	fASV_76	bASV_241	-0.839161	0.000642826	0.000642826		14873	fASV_46	fASV_39	0.909091	4.19104e-05	4.19104e-05		43808	fASV_269	fASV_9	0.88083	0.00015446	0.00015446		44562	fASV_318	bASV_15	0.824845	0.000959803	0.000959803		22987	fASV_71	fASV_49
5188	bASV_133	bASV_54	0.6883	1.22255e-09	1.22255e-09	4620	bASV_126	bASV_78	-0.638795	3.97306e-08	3.97306e-08		16739	fASV_30	bASV_119	-0.92935	1.23017e-05	1.23017e-05	27906	fASV_76	fASV_2	0.881119	0.000152674	0.000152674		14874	fASV_46	fASV_40	0.958042	9.54358e-07	9.54358e-07		43810	fASV_269	fASV_11	0.921886	2.00681e-05	2.00681e-05		44578	fASV_318	bASV_35	-0.862168	0.000309405	0.000309405		22988	fASV_71	fASV_50
5192	bASV_133	bASV_58	-0.766704	9.24372e-13	9.24372e-13	4630	bASV_126	bASV_90	0.63113	6.44742e-08	6.44742e-08		16812	fASV_30	fASV_3	0.888112	0.000114134	0.000114134	27907	fASV_76	fASV_3	0.86014	0.000331668	0.000331668		14875	fASV_46	fASV_41	0.877098	0.00017904	0.00017904		43823	fASV_269	fASV_25	0.854704	0.000397509	0.000397509		44596	fASV_318	bASV_56	0.892027	9.61669e-05	9.61669e-05		22989	fASV_71	fASV_51
5194	bASV_133	bASV_60	-0.661955	8.45101e-09	8.45101e-09	4633	bASV_126	bASV_93	0.608769	2.4617e-07	2.4617e-07		16814	fASV_30	fASV_5	0.881119	0.000152674	0.000152674	27911	fASV_76	fASV_7	0.881119	0.000152674	0.000152674		14877	fASV_46	fASV_44	0.888112	0.000114134	0.000114134		43824	fASV_269	fASV_26	0.914421	3.12689e-05	3.12689e-05		44631	fASV_318	bASV_99	0.878513	0.000169385	0.000169385		23002	fASV_71	fASV_66
5196	bASV_133	bASV_62	0.661476	8.73755e-09	8.73755e-09	4640	bASV_126	bASV_102	0.626807	8.42334e-08	8.42334e-08		16815	fASV_30	fASV_6	0.958042	9.54358e-07	9.54358e-07	27914	fASV_76	fASV_11	0.923077	1.8622e-05	1.8622e-05		14878	fASV_46	fASV_45	0.902098	5.99786e-05	5.99786e-05		43831	fASV_269	fASV_33	0.884562	0.000132601	0.000132601		44645	fASV_318	bASV_130	0.83231	0.000782324	0.000782324		23005	fASV_71	fASV_70
5199	bASV_133	bASV_65	0.723831	6.37956e-11	6.37956e-11	4645	bASV_126	bASV_109	0.651464	1.73192e-08	1.73192e-08		16819	fASV_30	fASV_11	0.846154	0.000521134	0.000521134	27918	fASV_76	fASV_17	0.874126	0.000200713	0.000200713		14942	fASV_48	bASV_86	-0.846154	0.000521134	0.000521134		43834	fASV_269	fASV_39	0.854704	0.000397509	0.000397509		44646	fASV_318	bASV_131	-0.892027	9.61669e-05	9.61669e-05		23006	fASV_72	bASV_2
5202	bASV_133	bASV_68	0.744875	8.86446e-12	8.86446e-12	4656	bASV_126	bASV_125	0.619228	1.33278e-07	1.33278e-07		16820	fASV_30	fASV_12	0.865578	0.000274627	0.000274627	27919	fASV_76	fASV_18	0.867133	0.000259812	0.000259812		15013	fASV_48	fASV_2	0.874126	0.000200713	0.000200713		43836	fASV_269	fASV_41	0.936255	7.44344e-06	7.44344e-06		44664	fASV_318	bASV_217	-0.884562	0.000132601	0.000132601		23076	fASV_72	bASV_97
5203	bASV_133	bASV_69	0.663851	7.40054e-09	7.40054e-09	4658	bASV_127	bASV_3	-0.783716	1.33005e-13	1.33005e-13		16824	fASV_30	fASV_17	0.937063	6.99316e-06	6.99316e-06	27923	fASV_76	fASV_22	0.828577	0.000867564	0.000867564		15015	fASV_48	fASV_4	0.895105	8.36659e-05	8.36659e-05		43839	fASV_269	fASV_45	0.847239	0.000503977	0.000503977		44701	fASV_318	fASV_11	0.906956	4.68941e-05	4.68941e-05		23091	fASV_72	bASV_119
5204	bASV_133	bASV_70	0.795103	3.28626e-14	3.28626e-14	4660	bASV_127	bASV_6	0.879206	0	0		16825	fASV_30	fASV_18	0.909091	4.19104e-05	4.19104e-05	27924	fASV_76	fASV_23	0.853147	0.000418118	0.000418118		15018	fASV_48	fASV_7	0.874126	0.000200713	0.000200713		43850	fASV_269	fASV_60	0.88083	0.00015446	0.00015446		44707	fASV_318	fASV_18	0.862168	0.000309405	0.000309405		23140	fASV_72	bASV_192
5205	bASV_133	bASV_71	0.69636	6.49478e-10	6.49478e-10	4661	bASV_127	bASV_9	0.875146	0	0		16831	fASV_30	fASV_24	0.86014	0.000331668	0.000331668	27928	fASV_76	fASV_27	0.895105	8.36659e-05	8.36659e-05		15021	fASV_48	fASV_11	0.909091	4.19104e-05	4.19104e-05		43857	fASV_269	fASV_69	0.886253	0.000123534	0.000123534		44708	fASV_318	fASV_19	-0.877098	0.00017904	0.00017904		23155	fASV_72	bASV_241
5207	bASV_133	bASV_74	-0.732047	3.01761e-11	3.01761e-11	4662	bASV_127	bASV_11	0.849063	0	0		16832	fASV_30	fASV_25	0.832168	0.000785442	0.000785442	27929	fASV_76	fASV_28	0.867133	0.000259812	0.000259812		15026	fASV_48	fASV_17	0.832168	0.000785442	0.000785442		43862	fASV_269	fASV_74	0.899492	6.80903e-05	6.80903e-05		44713	fASV_318	fASV_24	-0.836042	0.000703706	0.000703706		23164	fASV_72	fASV_4
5213	bASV_133	bASV_82	0.61135	2.12014e-07	2.12014e-07	4663	bASV_127	bASV_12	0.861298	0	0		16833	fASV_30	fASV_26	0.846154	0.000521134	0.000521134	27932	fASV_76	fASV_31	0.895105	8.36659e-05	8.36659e-05		15027	fASV_48	fASV_18	0.846154	0.000521134	0.000521134		43863	fASV_269	fASV_76	0.869633	0.000237308	0.000237308		44716	fASV_318	fASV_27	0.83231	0.000782324	0.000782324		23167	fASV_72	fASV_7
5222	bASV_133	bASV_92	-0.600947	3.84001e-07	3.84001e-07	4664	bASV_127	bASV_13	0.671209	4.38171e-09	4.38171e-09		16834	fASV_30	fASV_27	0.937063	6.99316e-06	6.99316e-06	27934	fASV_76	fASV_33	0.93007	1.17022e-05	1.17022e-05		15028	fASV_48	fASV_19	0.874126	0.000200713	0.000200713		43874	fASV_269	fASV_98	0.892027	9.61669e-05	9.61669e-05		44718	fASV_318	fASV_29	-0.854704	0.000397509	0.000397509		23168	fASV_72	fASV_9
5223	bASV_133	bASV_93	0.683523	1.76182e-09	1.76182e-09	4665	bASV_127	bASV_15	0.904414	0	0		16836	fASV_30	fASV_29	0.874126	0.000200713	0.000200713	27942	fASV_76	fASV_45	0.874126	0.000200713	0.000200713		15029	fASV_48	fASV_20	0.867133	0.000259812	0.000259812		43878	fASV_269	fASV_108	0.915642	2.91625e-05	2.91625e-05		44720	fASV_318	fASV_31	0.877098	0.00017904	0.00017904		23170	fASV_72	fASV_11
5227	bASV_133	bASV_99	0.658086	1.10473e-08	1.10473e-08	4667	bASV_127	bASV_20	-0.80984	4.66294e-15	4.66294e-15		16837	fASV_31	bASV_2	-0.825175	0.000951363	0.000951363	27964	fASV_76	fASV_72	0.86515	0.000278812	0.000278812		15033	fASV_48	fASV_24	0.888112	0.000114134	0.000114134		43887	fASV_269	fASV_127	0.871157	0.000224354	0.000224354		44726	fASV_318	fASV_40	0.854704	0.000397509	0.000397509		23176	fASV_72	fASV_19
5230	bASV_133	bASV_102	0.745985	7.94564e-12	7.94564e-12	4671	bASV_127	bASV_26	0.735008	2.28861e-11	2.28861e-11		16852	fASV_31	bASV_28	-0.874126	0.000200713	0.000200713	27966	fASV_76	fASV_74	0.937063	6.99316e-06	6.99316e-06		15034	fASV_48	fASV_25	0.867133	0.000259812	0.000259812		43889	fASV_269	fASV_129	-0.847239	0.000503977	0.000503977		44729	fASV_318	fASV_44	0.824845	0.000959803	0.000959803		23179	fASV_72	fASV_22
5231	bASV_133	bASV_103	0.654571	1.40444e-08	1.40444e-08	4672	bASV_127	bASV_27	0.758391	2.24842e-12	2.24842e-12		16853	fASV_31	bASV_30	-0.839161	0.000642826	0.000642826	28154	fASV_78	fASV_17	0.881119	0.000152674	0.000152674		15037	fASV_48	fASV_28	0.832168	0.000785442	0.000785442		43905	fASV_269	fASV_158	0.833769	0.000750825	0.000750825		44746	fASV_318	fASV_63	0.83231	0.000782324	0.000782324		23182	fASV_72	fASV_25
5235	bASV_133	bASV_109	0.793926	3.81917e-14	3.81917e-14	4674	bASV_127	bASV_29	-0.666936	5.95129e-09	5.95129e-09		16891	fASV_31	bASV_79	-0.895105	8.36659e-05	8.36659e-05	28224	fASV_79	bASV_32	-0.845091	0.000538366	0.000538366		15038	fASV_48	fASV_29	0.881119	0.000152674	0.000152674		43908	fASV_269	fASV_162	0.906956	4.68941e-05	4.68941e-05		44748	fASV_318	fASV_66	0.877098	0.00017904	0.00017904		23185	fASV_72	fASV_28
5236	bASV_133	bASV_110	-0.601667	3.68785e-07	3.68785e-07	4676	bASV_127	bASV_31	0.853424	0	0		16922	fASV_31	bASV_119	-0.899492	6.80903e-05	6.80903e-05	28226	fASV_79	bASV_34	-0.880304	0.000157757	0.000157757		15046	fASV_48	fASV_40	0.839161	0.000642826	0.000642826		43919	fASV_269	fASV_180	0.928824	1.2755e-05	1.2755e-05		44753	fASV_318	fASV_71	0.824845	0.000959803	0.000959803		23187	fASV_72	fASV_30
5237	bASV_133	bASV_114	0.758412	2.24354e-12	2.24354e-12	4677	bASV_127	bASV_32	0.748999	5.88685e-12	5.88685e-12		16951	fASV_31	bASV_155	-0.916084	2.8428e-05	2.8428e-05	28267	fASV_79	bASV_85	-0.880304	0.000157757	0.000157757		15049	fASV_48	fASV_44	0.923077	1.8622e-05	1.8622e-05		43931	fASV_269	fASV_207	0.890662	0.000102158	0.000102158		44762	fASV_318	fASV_86	0.899492	6.80903e-05	6.80903e-05		23189	fASV_72	fASV_32
5240	bASV_133	bASV_117	-0.637344	4.35889e-08	4.35889e-08	4678	bASV_127	bASV_33	0.634149	5.33648e-08	5.33648e-08		16978	fASV_31	bASV_211	-0.853147	0.000418118	0.000418118	28294	fASV_79	bASV_117	-0.873261	0.000207389	0.000207389		15050	fASV_48	fASV_45	0.93007	1.17022e-05	1.17022e-05		43938	fASV_269	fASV_222	0.839655	0.000633567	0.000633567		44774	fASV_318	fASV_111	0.863033	0.000300283	0.000300283		23191	fASV_72	fASV_34
5255	bASV_134	bASV_3	-0.644179	2.80483e-08	2.80483e-08	4683	bASV_127	bASV_42	0.645459	2.57934e-08	2.57934e-08		16996	fASV_31	fASV_4	0.909091	4.19104e-05	4.19104e-05	28354	fASV_79	bASV_202	-0.823964	0.000982639	0.000982639		15124	fASV_49	bASV_97	-0.831711	0.000795552	0.000795552		43941	fASV_269	fASV_233	0.935918	7.63771e-06	7.63771e-06		44784	fASV_318	fASV_128	-0.839655	0.000633567	0.000633567		23192	fASV_72	fASV_36
5257	bASV_134	bASV_6	0.707919	2.52688e-10	2.52688e-10	4684	bASV_127	bASV_43	0.878855	0	0		16997	fASV_31	fASV_5	0.853147	0.000418118	0.000418118	28397	fASV_79	fASV_23	0.880304	0.000157757	0.000157757		15141	fASV_49	bASV_119	-0.893993	8.80236e-05	8.80236e-05		43946	fASV_269	fASV_244	0.898986	6.97592e-05	6.97592e-05		44785	fASV_318	fASV_130	0.830674	0.000818834	0.000818834		23196	fASV_72	fASV_43
5258	bASV_134	bASV_9	0.710086	2.10625e-10	2.10625e-10	4685	bASV_127	bASV_44	0.635106	5.02394e-08	5.02394e-08		16998	fASV_31	fASV_6	0.888112	0.000114134	0.000114134	28412	fASV_79	fASV_41	0.838192	0.000661286	0.000661286		15184	fASV_49	bASV_325	-0.893993	8.80236e-05	8.80236e-05		44786	fASV_283	fASV_140	0.837781	0.000669236	0.000669236		44809	fASV_318	fASV_169	0.917214	2.66165e-05	2.66165e-05		23197	fASV_72	fASV_44
5259	bASV_134	bASV_11	0.718977	9.8048e-11	9.8048e-11	4686	bASV_127	bASV_45	0.783823	1.3145e-13	1.3145e-13		16999	fASV_31	fASV_7	0.944056	3.92726e-06	3.92726e-06	28414	fASV_79	fASV_44	0.880304	0.000157757	0.000157757		15187	fASV_49	fASV_3	0.855634	0.000385575	0.000385575		44906	fASV_284	bASV_69	-0.841132	0.000606506	0.000606506		44817	fASV_318	fASV_182	0.924954	1.6511e-05	1.6511e-05		23214	fASV_72	fASV_63
5260	bASV_134	bASV_12	0.692581	8.75917e-10	8.75917e-10	4687	bASV_127	bASV_46	0.833825	0	0		17000	fASV_31	fASV_9	0.895105	8.36659e-05	8.36659e-05	28607	fASV_82	bASV_241	0.825175	0.000951363	0.000951363		15192	fASV_49	fASV_9	0.82663	0.000914801	0.000914801		46062	fASV_297	bASV_9	-0.877388	0.000177028	0.000177028		44818	fASV_318	fASV_183	0.839812	0.000630647	0.000630647		23593	fASV_74	fASV_2
5262	bASV_134	bASV_15	0.741873	1.18838e-11	1.18838e-11	4690	bASV_127	bASV_49	0.630416	6.74029e-08	6.74029e-08		17002	fASV_31	fASV_11	0.888112	0.000114134	0.000114134	28628	fASV_82	fASV_16	-0.853147	0.000418118	0.000418118		15193	fASV_49	fASV_10	0.884639	0.00013218	0.00013218		46066	fASV_297	bASV_14	-0.884639	0.00013218	0.00013218		44823	fASV_318	fASV_205	0.832395	0.000780466	0.000780466		23594	fASV_74	fASV_3
5263	bASV_134	bASV_17	-0.626063	8.81612e-08	8.81612e-08	4691	bASV_127	bASV_50	0.714298	1.47154e-10	1.47154e-10		17007	fASV_31	fASV_17	0.888112	0.000114134	0.000114134	28653	fASV_82	fASV_45	-0.825175	0.000951363	0.000951363		15194	fASV_49	fASV_11	0.855634	0.000385575	0.000385575		46073	fASV_297	bASV_26	-0.877388	0.000177028	0.000177028		44881	fASV_322	bASV_40	0.85778	0.000359119	0.000359119		23595	fASV_74	fASV_4
5264	bASV_134	bASV_20	-0.669581	4.92665e-09	4.92665e-09	4692	bASV_127	bASV_53	0.713878	1.52548e-10	1.52548e-10		17008	fASV_31	fASV_18	0.951049	2.03842e-06	2.03842e-06	28656	fASV_82	fASV_49	-0.824845	0.000959803	0.000959803		15197	fASV_49	fASV_14	0.942648	4.43634e-06	4.43634e-06		46138	fASV_297	bASV_101	-0.964401	4.24108e-07	4.24108e-07		44896	fASV_322	bASV_57	0.834386	0.000737803	0.000737803		23596	fASV_74	fASV_5
5265	bASV_134	bASV_21	0.664907	6.87051e-09	6.87051e-09	4693	bASV_127	bASV_54	0.665906	6.40221e-09	6.40221e-09		17009	fASV_31	fASV_19	0.888112	0.000114134	0.000114134	28681	fASV_85	bASV_2	-0.867133	0.000259812	0.000259812		15200	fASV_49	fASV_18	0.855634	0.000385575	0.000385575		46146	fASV_297	bASV_116	-0.913643	3.26719e-05	3.26719e-05		45000	fASV_322	fASV_11	0.826588	0.000915842	0.000915842		23598	fASV_74	fASV_7
5268	bASV_134	bASV_26	0.667074	5.89297e-09	5.89297e-09	4700	bASV_127	bASV_61	0.60433	3.17286e-07	3.17286e-07		17012	fASV_31	fASV_22	0.864906	0.000281229	0.000281229	28786	fASV_85	bASV_134	-0.86014	0.000331668	0.000331668		15206	fASV_49	fASV_24	0.89189	9.67559e-05	9.67559e-05		46202	fASV_297	fASV_6	-0.870137	0.000232967	0.000232967		45012	fASV_322	fASV_24	-0.842184	0.00058779	0.00058779		23599	fASV_74	fASV_9
5271	bASV_134	bASV_29	-0.610895	2.17694e-07	2.17694e-07	4702	bASV_127	bASV_63	0.628476	7.60084e-08	7.60084e-08		17014	fASV_31	fASV_24	0.86014	0.000331668	0.000331668	28856	fASV_85	fASV_2	0.867133	0.000259812	0.000259812		15208	fASV_49	fASV_26	0.949899	2.28489e-06	2.28489e-06		46212	fASV_297	fASV_18	0.841132	0.000606506	0.000606506		45015	fASV_322	fASV_27	0.85778	0.000359119	0.000359119		23600	fASV_74	fASV_10
5273	bASV_134	bASV_31	0.817838	1.55431e-15	1.55431e-15	4704	bASV_127	bASV_65	0.866175	0	0		17015	fASV_31	fASV_25	0.888112	0.000114134	0.000114134	28857	fASV_85	fASV_3	0.888112	0.000114134	0.000114134		15214	fASV_49	fASV_32	0.848383	0.000486369	0.000486369		46216	fASV_297	fASV_22	-0.82663	0.000914801	0.000914801		45017	fASV_322	fASV_29	-0.849982	0.00046257	0.00046257		23601	fASV_74	fASV_11
5274	bASV_134	bASV_32	0.692526	8.79749e-10	8.79749e-10	4705	bASV_127	bASV_66	-0.684413	1.6468e-09	1.6468e-09		17016	fASV_31	fASV_26	0.923077	1.8622e-05	1.8622e-05	28858	fASV_85	fASV_4	0.853147	0.000418118	0.000418118		15215	fASV_49	fASV_33	0.935397	7.94651e-06	7.94651e-06		46217	fASV_297	fASV_23	0.920895	2.13377e-05	2.13377e-05		45020	fASV_322	fASV_32	0.842184	0.00058779	0.00058779		23605	fASV_74	fASV_17
5275	bASV_134	bASV_33	0.692915	8.53259e-10	8.53259e-10	4707	bASV_127	bASV_68	0.645048	2.64977e-08	2.64977e-08		17017	fASV_31	fASV_27	0.853147	0.000418118	0.000418118	28861	fASV_85	fASV_7	0.86014	0.000331668	0.000331668		15219	fASV_49	fASV_40	0.833881	0.000748445	0.000748445		46230	fASV_297	fASV_39	0.877388	0.000177028	0.000177028		45022	fASV_322	fASV_34	0.888972	0.00010998	0.00010998		23607	fASV_74	fASV_19
5276	bASV_134	bASV_34	-0.615893	1.62469e-07	1.62469e-07	4708	bASV_127	bASV_69	0.72263	7.1011e-11	7.1011e-11		17018	fASV_31	fASV_28	0.951049	2.03842e-06	2.03842e-06	28864	fASV_85	fASV_11	0.86014	0.000331668	0.000331668		15222	fASV_49	fASV_44	0.848383	0.000486369	0.000486369		46231	fASV_297	fASV_40	0.89189	9.67559e-05	9.67559e-05		45023	fASV_322	fASV_36	0.888972	0.00010998	0.00010998		23611	fASV_74	fASV_23
5280	bASV_134	bASV_42	0.690081	1.06499e-09	1.06499e-09	4709	bASV_127	bASV_70	0.742361	1.13336e-11	1.13336e-11		17019	fASV_31	fASV_29	0.874126	0.000200713	0.000200713	28868	fASV_85	fASV_17	0.944056	3.92726e-06	3.92726e-06		15223	fASV_49	fASV_45	0.82663	0.000914801	0.000914801		46233	fASV_297	fASV_43	0.82663	0.000914801	0.000914801		45027	fASV_322	fASV_43	0.873376	0.000206495	0.000206495		23613	fASV_74	fASV_25
5281	bASV_134	bASV_43	0.636455	4.61251e-08	4.61251e-08	4710	bASV_127	bASV_71	0.708556	2.3956e-10	2.3956e-10		17020	fASV_31	fASV_30	0.832168	0.000785442	0.000785442	28869	fASV_85	fASV_18	0.846154	0.000521134	0.000521134		15390	fASV_50	fASV_34	0.839161	0.000642826	0.000642826		46249	fASV_297	fASV_63	0.848383	0.000486369	0.000486369		45028	fASV_322	fASV_44	0.842184	0.00058779	0.00058779		23614	fASV_74	fASV_26
5283	bASV_134	bASV_45	0.643401	2.9508e-08	2.9508e-08	4712	bASV_127	bASV_74	-0.85863	0	0		17021	fASV_32	bASV_2	-0.895105	8.36659e-05	8.36659e-05	28870	fASV_85	fASV_19	0.853147	0.000418118	0.000418118		15401	fASV_51	bASV_2	-0.846154	0.000521134	0.000521134		46253	fASV_297	fASV_69	0.834586	0.000733603	0.000733603		45046	fASV_322	fASV_64	0.857366	0.000364102	0.000364102		23615	fASV_74	fASV_27
5284	bASV_134	bASV_46	0.683912	1.71061e-09	1.71061e-09	4715	bASV_127	bASV_77	0.600078	4.03155e-07	4.03155e-07		17091	fASV_32	bASV_97	-0.869633	0.000237308	0.000237308	28875	fASV_85	fASV_24	0.874126	0.000200713	0.000200713		15464	fASV_51	bASV_86	-0.825175	0.000951363	0.000951363		46256	fASV_297	fASV_72	0.841132	0.000606506	0.000606506		45052	fASV_322	fASV_71	0.888972	0.00010998	0.00010998		23616	fASV_74	fASV_28
5289	bASV_134	bASV_53	0.649125	2.02471e-08	2.02471e-08	4716	bASV_127	bASV_78	-0.827554	4.44089e-16	4.44089e-16		17106	fASV_32	bASV_119	-0.869633	0.000237308	0.000237308	28878	fASV_85	fASV_27	0.867133	0.000259812	0.000259812		15473	fASV_51	bASV_97	-0.868653	0.000245942	0.000245942		46264	fASV_297	fASV_86	0.848383	0.000486369	0.000486369		45068	fASV_322	fASV_99	0.842184	0.00058779	0.00058779		23618	fASV_74	fASV_30
5290	bASV_134	bASV_54	0.652026	1.66779e-08	1.66779e-08	4719	bASV_127	bASV_82	0.844994	0	0		17135	fASV_32	bASV_155	-0.979021	3.0898e-08	3.0898e-08	28879	fASV_85	fASV_28	0.902098	5.99786e-05	5.99786e-05		15490	fASV_51	bASV_119	-0.854704	0.000397509	0.000397509		46265	fASV_297	fASV_91	0.927403	1.40465e-05	1.40465e-05		45069	fASV_322	fASV_100	0.849982	0.00046257	0.00046257		23619	fASV_74	fASV_31
5294	bASV_134	bASV_58	-0.71323	1.61263e-10	1.61263e-10	4729	bASV_127	bASV_93	0.866646	0	0		17179	fASV_32	fASV_3	0.874126	0.000200713	0.000200713	28888	fASV_85	fASV_40	0.86014	0.000331668	0.000331668		15533	fASV_51	bASV_325	-0.854704	0.000397509	0.000397509		46272	fASV_297	fASV_100	0.905496	5.0565e-05	5.0565e-05		45073	fASV_322	fASV_111	0.840928	0.000610197	0.000610197		23620	fASV_74	fASV_32
5296	bASV_134	bASV_60	-0.608684	2.47372e-07	2.47372e-07	4732	bASV_127	bASV_96	0.611677	2.08023e-07	2.08023e-07		17180	fASV_32	fASV_4	0.916084	2.8428e-05	2.8428e-05	28892	fASV_85	fASV_45	0.853147	0.000418118	0.000418118		15537	fASV_51	fASV_4	0.825175	0.000951363	0.000951363		46282	fASV_297	fASV_122	0.921084	2.10901e-05	2.10901e-05		45076	fASV_322	fASV_116	0.873376	0.000206495	0.000206495		23622	fASV_74	fASV_34
5298	bASV_134	bASV_62	0.635226	4.98584e-08	4.98584e-08	4733	bASV_127	bASV_99	0.757619	2.43761e-12	2.43761e-12		17181	fASV_32	fASV_5	0.888112	0.000114134	0.000114134	28909	fASV_85	fASV_66	0.909091	4.19104e-05	4.19104e-05		15542	fASV_51	fASV_10	0.951049	2.03842e-06	2.03842e-06		46286	fASV_297	fASV_130	0.855634	0.000385575	0.000385575		45080	fASV_322	fASV_121	0.848136	0.000490138	0.000490138		23623	fASV_74	fASV_36
5301	bASV_134	bASV_65	0.757996	2.34346e-12	2.34346e-12	4736	bASV_127	bASV_102	0.749062	5.84977e-12	5.84977e-12		17182	fASV_32	fASV_6	0.888112	0.000114134	0.000114134	28912	fASV_85	fASV_70	0.832168	0.000785442	0.000785442		15546	fASV_51	fASV_14	0.839161	0.000642826	0.000642826		46297	fASV_297	fASV_151	0.902256	5.95132e-05	5.95132e-05		45083	fASV_322	fASV_128	-0.873181	0.000208017	0.000208017		23624	fASV_74	fASV_39
5304	bASV_134	bASV_68	0.719661	9.23401e-11	9.23401e-11	4737	bASV_127	bASV_103	0.660845	9.12957e-09	9.12957e-09		17183	fASV_32	fASV_7	0.902098	5.99786e-05	5.99786e-05	28913	fASV_85	fASV_71	0.874126	0.000200713	0.000200713		15547	fASV_51	fASV_16	0.839161	0.000642826	0.000642826		46299	fASV_297	fASV_156	0.866903	0.000261965	0.000261965		45084	fASV_322	fASV_130	0.848136	0.000490138	0.000490138		23626	fASV_74	fASV_41
5305	bASV_134	bASV_69	0.794443	3.57492e-14	3.57492e-14	4738	bASV_127	bASV_104	0.651783	1.69524e-08	1.69524e-08		17184	fASV_32	fASV_9	0.867133	0.000259812	0.000259812	28916	fASV_85	fASV_74	0.881119	0.000152674	0.000152674		15549	fASV_51	fASV_18	0.832168	0.000785442	0.000785442		46316	fASV_297	fASV_181	0.948175	2.69817e-06	2.69817e-06		45086	fASV_322	fASV_135	0.855989	0.000381103	0.000381103		23627	fASV_74	fASV_43
5306	bASV_134	bASV_70	0.650878	1.80127e-08	1.80127e-08	4741	bASV_127	bASV_109	0.79951	1.86517e-14	1.86517e-14		17186	fASV_32	fASV_11	0.937063	6.99316e-06	6.99316e-06	28917	fASV_85	fASV_76	0.888112	0.000114134	0.000114134		15550	fASV_51	fASV_19	0.832168	0.000785442	0.000785442		46319	fASV_297	fASV_185	0.944305	3.84235e-06	3.84235e-06		45092	fASV_322	fASV_146	0.865578	0.000274627	0.000274627		23628	fASV_74	fASV_44
5307	bASV_134	bASV_71	0.699472	5.05927e-10	5.05927e-10	4743	bASV_127	bASV_114	0.738148	1.70024e-11	1.70024e-11		17191	fASV_32	fASV_17	0.944056	3.92726e-06	3.92726e-06	29026	fASV_86	bASV_134	-0.888112	0.000114134	0.000114134		15555	fASV_51	fASV_24	0.902098	5.99786e-05	5.99786e-05		46321	fASV_297	fASV_190	-0.855634	0.000385575	0.000385575		45113	fASV_322	fASV_178	0.834386	0.000737803	0.000737803		23629	fASV_74	fASV_45
5309	bASV_134	bASV_74	-0.687359	1.31453e-09	1.31453e-09	4744	bASV_127	bASV_115	-0.63711	4.42417e-08	4.42417e-08		17192	fASV_32	fASV_18	0.93007	1.17022e-05	1.17022e-05	29104	fASV_86	fASV_11	0.825175	0.000951363	0.000951363		15556	fASV_51	fASV_25	0.825175	0.000951363	0.000951363		46348	fASV_297	fASV_257	0.833881	0.000748445	0.000748445		45117	fASV_322	fASV_183	0.929872	1.18649e-05	1.18649e-05		23632	fASV_74	fASV_49
5325	bASV_134	bASV_93	0.649847	1.92963e-08	1.92963e-08	4747	bASV_127	bASV_118	0.819126	1.33227e-15	1.33227e-15		17193	fASV_32	fASV_19	0.916084	2.8428e-05	2.8428e-05	29122	fASV_86	fASV_31	0.839161	0.000642826	0.000642826		15557	fASV_51	fASV_26	0.895105	8.36659e-05	8.36659e-05		46352	fASV_297	fASV_266	0.832472	0.000778778	0.000778778		45118	fASV_322	fASV_185	0.898986	6.97592e-05	6.97592e-05		23634	fASV_74	fASV_51
5329	bASV_134	bASV_99	0.616837	1.53651e-07	1.53651e-07	4748	bASV_127	bASV_120	0.641044	3.43813e-08	3.43813e-08		17197	fASV_32	fASV_23	0.874126	0.000200713	0.000200713	29124	fASV_86	fASV_33	0.923077	1.8622e-05	1.8622e-05		15564	fASV_51	fASV_33	0.853147	0.000418118	0.000418118		46366	fASV_305	bASV_9	-0.855634	0.000385575	0.000385575		45122	fASV_322	fASV_205	0.947826	2.78852e-06	2.78852e-06		23639	fASV_74	fASV_56
5332	bASV_134	bASV_102	0.717588	1.10702e-10	1.10702e-10	4750	bASV_127	bASV_122	0.639375	3.82807e-08	3.82807e-08		17198	fASV_32	fASV_24	0.965035	3.88099e-07	3.88099e-07	29139	fASV_86	fASV_54	0.937063	6.99316e-06	6.99316e-06		15567	fASV_51	fASV_39	0.881119	0.000152674	0.000152674		46398	fASV_305	bASV_50	-0.870137	0.000232967	0.000232967		45141	fASV_322	fASV_266	0.915634	2.91758e-05	2.91758e-05		23643	fASV_74	fASV_61
5337	bASV_134	bASV_109	0.766612	9.33698e-13	9.33698e-13	4752	bASV_127	bASV_125	0.650892	1.79949e-08	1.79949e-08		17199	fASV_32	fASV_25	0.888112	0.000114134	0.000114134	29156	fASV_86	fASV_74	0.881119	0.000152674	0.000152674		15571	fASV_51	fASV_44	0.881119	0.000152674	0.000152674		46400	fASV_305	bASV_52	-0.848383	0.000486369	0.000486369		45142	fASV_322	fASV_277	0.833491	0.000756747	0.000756747		23645	fASV_74	fASV_63
5339	bASV_134	bASV_114	0.637729	4.25315e-08	4.25315e-08	4753	bASV_127	bASV_126	0.616512	1.56636e-07	1.56636e-07		17200	fASV_32	fASV_26	0.867133	0.000259812	0.000259812	29157	fASV_86	fASV_76	0.881119	0.000152674	0.000152674		15572	fASV_51	fASV_45	0.909091	4.19104e-05	4.19104e-05		46450	fASV_305	bASV_116	-0.855634	0.000385575	0.000385575		45456	fASV_336	bASV_8	0.832168	0.000785442	0.000785442		23649	fASV_74	fASV_69
5344	bASV_134	bASV_120	0.657238	1.17089e-08	1.17089e-08	4757	bASV_128	bASV_6	0.603433	3.33824e-07	3.33824e-07		17201	fASV_32	fASV_27	0.881119	0.000152674	0.000152674	29168	fASV_91	bASV_12	-0.825175	0.000951363	0.000951363		15575	fASV_51	fASV_49	0.841132	0.000606506	0.000606506		46532	fASV_305	fASV_34	0.841132	0.000606506	0.000606506		45900	fASV_344	fASV_7	0.848383	0.000486369	0.000486369		23650	fASV_74	fASV_70
5350	bASV_134	bASV_127	0.690525	1.02877e-09	1.02877e-09	4759	bASV_128	bASV_11	0.609799	2.31959e-07	2.31959e-07		17202	fASV_32	fASV_28	0.937063	6.99316e-06	6.99316e-06	29189	fASV_91	bASV_43	-0.832168	0.000785442	0.000785442		16012	fASV_54	bASV_106	0.875583	0.000189842	0.000189842		46555	fASV_305	fASV_66	0.870137	0.000232967	0.000232967		45909	fASV_344	fASV_18	0.928146	1.33593e-05	1.33593e-05		23651	fASV_74	fASV_71
5351	bASV_134	bASV_128	0.681912	1.98989e-09	1.98989e-09	4767	bASV_128	bASV_24	0.605235	3.01389e-07	3.01389e-07		17203	fASV_32	fASV_29	0.825175	0.000951363	0.000951363	29411	fASV_92	bASV_13	-0.825175	0.000951363	0.000951363		16021	fASV_54	bASV_119	-0.862168	0.000309405	0.000309405		46578	fASV_305	fASV_108	0.826709	0.000912841	0.000912841		45923	fASV_344	fASV_32	0.920895	2.13377e-05	2.13377e-05		23672	fASV_76	bASV_32
5356	bASV_134	bASV_133	0.708641	2.37852e-10	2.37852e-10	4768	bASV_128	bASV_26	0.684088	1.68797e-09	1.68797e-09		17204	fASV_32	fASV_30	0.839161	0.000642826	0.000642826	29434	fASV_92	bASV_46	-0.874126	0.000200713	0.000200713		16064	fASV_54	bASV_325	-0.862168	0.000309405	0.000309405		46583	fASV_305	fASV_118	0.840928	0.000610197	0.000610197		45925	fASV_344	fASV_34	0.848383	0.000486369	0.000486369		23745	fASV_76	bASV_126
5358	bASV_135	bASV_3	-0.787215	8.74856e-14	8.74856e-14	4774	bASV_128	bASV_32	0.601349	3.75444e-07	3.75444e-07		17205	fASV_32	fASV_31	0.902098	5.99786e-05	5.99786e-05	29453	fASV_92	bASV_67	-0.846154	0.000521134	0.000521134		16072	fASV_54	fASV_9	0.825175	0.000951363	0.000951363		46586	fASV_305	fASV_122	0.839812	0.000630647	0.000630647		45928	fASV_344	fASV_40	0.899141	6.92442e-05	6.92442e-05		23813	fASV_76	fASV_5
5361	bASV_135	bASV_9	0.656031	1.27161e-08	1.27161e-08	4775	bASV_128	bASV_33	0.607748	2.61055e-07	2.61055e-07		17291	fASV_33	bASV_119	-0.839774	0.000631345	0.000631345	29526	fASV_92	bASV_155	-0.86014	0.000331668	0.000331668		16077	fASV_54	fASV_14	0.909091	4.19104e-05	4.19104e-05		46597	fASV_305	fASV_143	0.87218	0.000215974	0.000215974		45931	fASV_344	fASV_44	0.870137	0.000232967	0.000232967		23818	fASV_76	fASV_11
5362	bASV_135	bASV_11	0.62129	1.17779e-07	1.17779e-07	4780	bASV_128	bASV_42	0.652332	1.63381e-08	1.63381e-08		17363	fASV_33	fASV_2	0.951049	2.03842e-06	2.03842e-06	29546	fASV_92	bASV_184	-0.923077	1.8622e-05	1.8622e-05		16088	fASV_54	fASV_26	0.902098	5.99786e-05	5.99786e-05		46601	fASV_305	fASV_151	0.842105	0.00058917	0.00058917		45936	fASV_344	fASV_50	0.884639	0.00013218	0.00013218		23819	fASV_76	fASV_13
5365	bASV_135	bASV_15	0.702057	4.10148e-10	4.10148e-10	4783	bASV_128	bASV_45	0.666111	6.31014e-09	6.31014e-09		17366	fASV_33	fASV_5	0.846154	0.000521134	0.000521134	29582	fASV_92	fASV_5	0.853147	0.000418118	0.000418118		16095	fASV_54	fASV_33	0.881119	0.000152674	0.000152674		46603	fASV_305	fASV_156	0.855292	0.000389927	0.000389927		45937	fASV_344	fASV_51	0.864398	0.000286297	0.000286297		23823	fASV_76	fASV_18
5366	bASV_135	bASV_17	-0.781934	1.64313e-13	1.64313e-13	4801	bASV_128	bASV_65	0.601161	3.79427e-07	3.79427e-07		17367	fASV_33	fASV_6	0.916084	2.8428e-05	2.8428e-05	29583	fASV_92	fASV_6	0.839161	0.000642826	0.000642826		16100	fASV_54	fASV_41	0.869633	0.000237308	0.000237308		46616	fASV_305	fASV_177	0.906392	4.8286e-05	4.8286e-05		45955	fASV_344	fASV_71	0.833881	0.000748445	0.000748445		23828	fASV_76	fASV_23
5367	bASV_135	bASV_20	-0.807026	6.88338e-15	6.88338e-15	4806	bASV_128	bASV_70	0.641322	3.37684e-08	3.37684e-08		17376	fASV_33	fASV_17	0.923077	1.8622e-05	1.8622e-05	29584	fASV_92	fASV_7	0.867133	0.000259812	0.000259812		16106	fASV_54	fASV_49	0.848383	0.000486369	0.000486369		46621	fASV_305	fASV_182	0.898193	7.24409e-05	7.24409e-05		45964	fASV_344	fASV_86	0.899141	6.92442e-05	6.92442e-05		23829	fASV_76	fASV_24
5373	bASV_135	bASV_28	-0.634297	5.28708e-08	5.28708e-08	4833	bASV_128	bASV_102	0.623549	1.02751e-07	1.02751e-07		17377	fASV_33	fASV_18	0.881119	0.000152674	0.000152674	29593	fASV_92	fASV_19	0.93007	1.17022e-05	1.17022e-05		16107	fASV_54	fASV_50	0.846154	0.000521134	0.000521134		46624	fASV_305	fASV_187	0.854379	0.000401743	0.000401743		45972	fASV_344	fASV_100	0.884639	0.00013218	0.00013218		23830	fASV_76	fASV_25
5374	bASV_135	bASV_29	-0.679622	2.3625e-09	2.3625e-09	4834	bASV_128	bASV_103	0.678501	2.56807e-09	2.56807e-09		17381	fASV_33	fASV_22	0.875583	0.000189842	0.000189842	29597	fASV_92	fASV_23	0.881119	0.000152674	0.000152674		16291	fASV_56	bASV_2	-0.884562	0.000132601	0.000132601		46625	fASV_305	fASV_190	-0.82663	0.000914801	0.000914801		45979	fASV_344	fASV_116	0.877388	0.000177028	0.000177028		23832	fASV_76	fASV_27
5376	bASV_135	bASV_31	0.678766	2.51806e-09	2.51806e-09	4838	bASV_128	bASV_109	0.652642	1.6e-08	1.6e-08		17382	fASV_33	fASV_23	0.86014	0.000331668	0.000331668	29598	fASV_92	fASV_24	0.86014	0.000331668	0.000331668		16309	fASV_56	bASV_30	-0.828577	0.000867564	0.000867564		46628	fASV_305	fASV_196	0.902256	5.95132e-05	5.95132e-05		45980	fASV_344	fASV_117	0.841132	0.000606506	0.000606506		23835	fASV_76	fASV_30
5377	bASV_135	bASV_32	0.602946	3.43143e-07	3.43143e-07	4844	bASV_128	bASV_118	0.621631	1.15385e-07	1.15385e-07		17383	fASV_33	fASV_24	0.839161	0.000642826	0.000642826	29603	fASV_92	fASV_29	0.867133	0.000259812	0.000259812		16311	fASV_56	bASV_32	-0.877098	0.00017904	0.00017904		46638	fASV_305	fASV_222	0.845162	0.000537201	0.000537201		45983	fASV_344	fASV_121	0.927403	1.40465e-05	1.40465e-05		23836	fASV_76	fASV_31
5379	bASV_135	bASV_34	-0.792329	4.66294e-14	4.66294e-14	4865	bASV_129	bASV_24	0.700579	4.62547e-10	4.62547e-10		17385	fASV_33	fASV_26	0.881119	0.000152674	0.000152674	29605	fASV_92	fASV_31	0.825175	0.000951363	0.000951363		16322	fASV_56	bASV_47	-0.869633	0.000237308	0.000237308		46639	fASV_305	fASV_225	0.824756	0.000962097	0.000962097		45985	fASV_344	fASV_127	0.854379	0.000401743	0.000401743		23837	fASV_76	fASV_32
5382	bASV_135	bASV_40	-0.702501	3.95513e-10	3.95513e-10	4876	bASV_129	bASV_39	0.769862	6.53255e-13	6.53255e-13		17388	fASV_33	fASV_29	0.853147	0.000418118	0.000418118	29606	fASV_92	fASV_32	0.902098	5.99786e-05	5.99786e-05		16333	fASV_56	bASV_60	-0.906956	4.68941e-05	4.68941e-05		47396	fASV_320	bASV_190	0.857366	0.000364102	0.000364102		45987	fASV_344	fASV_130	0.847076	0.00050652	0.00050652		23839	fASV_76	fASV_34
5387	bASV_135	bASV_46	0.761145	1.68177e-12	1.68177e-12	4877	bASV_129	bASV_40	0.706694	2.79882e-10	2.79882e-10		17389	fASV_33	fASV_30	0.895105	8.36659e-05	8.36659e-05	29632	fASV_92	fASV_66	0.86014	0.000331668	0.000331668		16354	fASV_56	bASV_86	-0.914421	3.12689e-05	3.12689e-05		47402	fASV_320	bASV_238	0.842184	0.00058779	0.00058779		45989	fASV_344	fASV_135	0.861681	0.000314643	0.000314643		23842	fASV_76	fASV_40
5392	bASV_135	bASV_53	0.699778	4.93584e-10	4.93584e-10	4926	bASV_129	bASV_95	0.657699	1.13448e-08	1.13448e-08		17390	fASV_33	fASV_31	0.846154	0.000521134	0.000521134	29716	fASV_94	bASV_91	-0.837129	0.000682001	0.000682001		16358	fASV_56	bASV_92	-0.884562	0.000132601	0.000132601		47422	fASV_320	fASV_4	0.888972	0.00010998	0.00010998		45992	fASV_344	fASV_143	0.966092	3.33482e-07	3.33482e-07		23843	fASV_76	fASV_41
5397	bASV_135	bASV_58	-0.644537	2.73994e-08	2.73994e-08	4989	bASV_130	bASV_56	0.774104	4.05898e-13	4.05898e-13		17391	fASV_33	fASV_32	0.832168	0.000785442	0.000785442	30064	fASV_95	bASV_282	-0.858145	0.000354759	0.000354759		16363	fASV_56	bASV_97	-0.856202	0.000378432	0.000378432		47441	fASV_320	fASV_25	0.865578	0.000274627	0.000274627		46011	fASV_344	fASV_169	0.864662	0.000283655	0.000283655		23844	fASV_76	fASV_43
5399	bASV_135	bASV_60	-0.787083	8.88178e-14	8.88178e-14	5016	bASV_130	bASV_85	0.728192	4.30198e-11	4.30198e-11		17392	fASV_34	bASV_2	-0.881119	0.000152674	0.000152674	30087	fASV_95	fASV_26	0.833626	0.000753851	0.000753851		16377	fASV_56	bASV_116	-0.921886	2.00681e-05	2.00681e-05		47446	fASV_320	fASV_30	0.904933	5.20376e-05	5.20376e-05		46012	fASV_344	fASV_171	0.841132	0.000606506	0.000606506		23848	fASV_76	fASV_48
5400	bASV_135	bASV_61	0.61373	1.8452e-07	1.8452e-07	5034	bASV_130	bASV_108	0.703891	3.5291e-10	3.5291e-10		17407	fASV_34	bASV_28	-0.874126	0.000200713	0.000200713	30089	fASV_95	fASV_28	0.837129	0.000682001	0.000682001		16378	fASV_56	bASV_117	-0.873365	0.000206575	0.000206575		47510	fASV_320	fASV_132	0.90731	4.60377e-05	4.60377e-05		46016	fASV_344	fASV_178	0.862885	0.000301821	0.000301821		23849	fASV_76	fASV_49
[truncated: 10,331 more rows]
[truncated: 27 more columns]

## Sheet: Nodes
		non-inoculated (Control)												RKN-inoculated													non-inoculated 0dpi														non-inoculated 3dpi
[truncated: 542 more rows]
[truncated: 97 more columns]

## Sheet: Negative edges
		non-inoculated (Control)							RKN-inoculated							non-inoculated 0dpi							non-inoculated 3dpi							non-inoculated 7dpi						non-inoculated 30dpi							non-inoculated 60dpi
[truncated: 2,950 more rows]
[truncated: 29 more columns]

[truncated: 1 more sheets: Keystone or hub(Top5CoctedOTUs)]
